# Supplementary material for: Genome-wide Phenotypic Profiling Identifies and Categorizes Genes Required for Mycobacterial Low Iron Fitness
Source: Sci Rep. 2019 Aug 6;9:11394. doi: 10.1038/s41598-019-47905-y (PMC6684656; doi:10.1038/s41598-019-47905-y)
Supplement: Supplementary file 2 — Supplementary Methods and Figure S1 [file 41598_2019_47905_MOESM2_ESM.xlsx]

## Sheet: a
Dataset 1a: Msmeg genetic growth requirement analysis (Middlebrook 7H10-selected wt library). ES=essential, GD=growth defect, NE=non-essential, and GA=growth advantaged.
Accession no.	Gene name	Predicted function	TAs	ES	GD	NE	GA	NZsites	NZmean	Essentiality call	Mtb ortholog	Mtb gene name	Essentiality call Griffin et al.	Essentiality call Zhang et al.	Essentiality call DeJesus et al.
MSMEG_0001	dnaN	DNA polymerase III subunit beta	8	8	0	0	0	0	0	ES	Rv0002	dnaN	no-data	E	ES
MSMEG_0002	-	6-phosphogluconate dehydrogenase-like protein	11	0	0	11	0	0.9091	26.8	NE	Rv1122	gnd2	essential	D	ES
MSMEG_0003	recF	recombination protein F	11	0	0	11	0	0.6364	13.14	NE	Rv0003	recF	non-essential	D	NE
MSMEG_0004	-	hypothetical protein MSMEG_0004	3	0	0	3	0	0.6667	21.5	NE	Rv0004	-	non-essential	short	NE
MSMEG_0005	gyrB	DNA gyrase subunit B	23	0	23	0	0	0.1304	4	GD	Rv0005	gyrB	essential	E	ES
MSMEG_0006	gyrA	DNA gyrase subunit A	33	33	0	0	0	0	0	ES	Rv0006	gyrA	no-data	E	ES
MSMEG_0007	-	hypothetical protein MSMEG_0007	6	1	0	0	5	0.8333	162.4	GA	Rv0007	-	no-data	NE	NE
MSMEG_0009	-	hypothetical protein MSMEG_0009	0	0	0	0	0	0	0	N/A			?	?	?
MSMEG_0011	-	FAD-binding 9, siderophore-interacting	11	0	0	11	0	1	91.36	NE			?	?	?
MSMEG_0012	-	ferric enterobactin transport system permease protein FepD	9	0	0	9	0	1	26.89	NE			?	?	?
MSMEG_0014c	FxbA	Formyl transferase	13	0	0	13	0	0.7692	53.2	NE			?	?	?
MSMEG_0015	-	ferric enterobactin transport ATP-binding protein FepC	7	0	0	7	0	0.8571	34.83	NE			?	?	?
MSMEG_0016	-	hypothetical protein MSMEG_0016	1	0	0	1	0	1	1	NE			?	?	?
MSMEG_0017	-	ABC transporter, permease/ATP-binding protein	19	0	0	19	0	0.8421	40	NE			?	?	?
MSMEG_0018	-	ABC transporter, permease/ATP-binding protein	12	0	0	12	0	0.8333	76.6	NE			?	?	?
MSMEG_0019	-	amino acid adenylation	203	0	0	203	0	0.867	60.1	NE			?	?	?
MSMEG_0020c	-	periplasmic binding protein	10	0	0	10	0	0.7	56.29	NE			?	?	?
MSMEG_0021	panD	aspartate 1-decarboxylase	5	0	0	5	0	0.8	88.75	NE	Rv3601c	panD	no-data	E	ES
MSMEG_0022	-	L-ornithine 5-monooxygenase	18	0	0	18	0	0.8889	74.38	NE			?	?	?
MSMEG_0023c	-	hypothetical protein MSMEG_0023	4	0	0	4	0	1	61.5	NE	Rv0008c	-	non-essential	NE	NE
MSMEG_0024	-	peptidyl-prolyl cis-trans isomerase B	6	0	0	6	0	1	167.83	NE	Rv0009	ppiA	non-essential	NE	NE
MSMEG_0025c	-	hypothetical protein MSMEG_0025	6	0	0	6	0	0.8333	114.6	NE	Rv0010c	-	non-essential	NE	NE
MSMEG_0026c	-	putative septation inhibitor protein	2	0	0	2	0	0.5	6	NE	Rv0011c	-	non-essential	NE	NE
MSMEG_0027	-	hypothetical protein MSMEG_0027	8	0	0	0	8	1	198.88	GA	Rv0012	-	non-essential	NE	NE
MSMEG_0028c	-	serine-threonine protein kinase	15	0	15	0	0	0.0667	12	GD	Rv0014c	pknB	essential	E	ES
MSMEG_0029	-	para-aminobenzoate synthase component II	5	0	5	0	0	0.2	12	GD	Rv0013	trpG	no-data	D	ES
MSMEG_0030c	pknA	serine/threonine protein kinase PknA	12	8	0	4	0	0.25	54.67	ES	Rv0015c	pknA	essential	E	ES
MSMEG_0031c	-	penicillin binding protein transpeptidase domain-containing protein	20	0	0	20	0	1	120.8	NE	Rv0016c	pbpA	non-essential	NE	NE
MSMEG_0032c	-	cell cycle protein, FtsW/RodA/SpoVE family protein	17	0	0	17	0	0.8235	71.93	NE	Rv0017c	rodA	non-essential	NE	NE
MSMEG_0033c	-	protein phosphatase 2C	10	0	0	10	0	0.6	135.17	NE	Rv0018c	ppp	non-essential	D	ESD
MSMEG_0034c	-	FHA domain-containing protein	10	0	0	10	0	1	160.6	NE	Rv0019c	-	non-essential	NE	NE
MSMEG_0035c	-	FHA domain-containing protein	48	0	38	10	0	0.4792	69	GD	Rv0020c	TB39.8	non-essential	D	ESD
MSMEG_0036c	-	hypothetical protein MSMEG_0036	1	0	0	1	0	0	0	NE			?	?	?
MSMEG_0039c	-	small membrane hydrophobic protein	5	0	0	5	0	1	230.8	NE			?	?	?
MSMEG_0040c	-	hypothetical protein MSMEG_0040	4	0	0	4	0	0.75	103.33	NE			?	?	?
MSMEG_0041c	-	hypothetical protein MSMEG_0041	5	0	0	5	0	1	68.8	NE			?	?	?
MSMEG_0042	-	TetR-family protein transcriptional regulator	6	0	0	6	0	1	67.33	NE			?	?	?
MSMEG_0043c	-	extradiol ring-cleavage dioxygenase, class III enzyme, subunit B	14	0	0	14	0	0.8571	88.25	NE			?	?	?
MSMEG_0044	-	hypothetical protein MSMEG_0044	19	0	0	19	0	0.9474	65.28	NE			?	?	?
MSMEG_0045	-	hypothetical protein MSMEG_0045	15	0	0	15	0	0.8667	110	NE			?	?	?
MSMEG_0046	-	hypothetical protein MSMEG_0046	15	0	0	15	0	0.9333	90.43	NE			?	?	?
MSMEG_0047c	-	hypothetical protein MSMEG_0047	4	0	0	4	0	1	57.75	NE			?	?	?
MSMEG_0048	-	pyridoxamine 5'-phosphate oxidase family protein	10	0	0	10	0	1	97.4	NE	Rv2991	-	non-essential	NE	NE
MSMEG_0049c	-	pirin domain-containing protein	9	0	0	9	0	1	75.89	NE			?	?	?
MSMEG_0050	-	hypothetical protein MSMEG_0050	3	0	0	3	0	1	52	NE			?	?	?
MSMEG_0051c	-	transcription factor WhiB family protein	1	0	0	1	0	1	3	NE	Rv3862c	whiB6	non-essential	NE	NE
MSMEG_0052	-	hypothetical protein MSMEG_0052	3	0	0	3	0	0.6667	5.5	NE	Rv3863	-	non-essential	D	ESD
MSMEG_0053c	-	hypothetical protein MSMEG_0053	12	0	0	12	0	0.9167	171.36	NE	Rv3860	-	non-essential	NE	NE
MSMEG_0054	-	ISMsm2, transposase	10	0	0	10	0	0.9	135.89	NE			?	?	?
MSMEG_0055	-	hypothetical protein MSMEG_0055	11	0	0	11	0	1	171.18	NE	Rv3616c	-	non-essential	NE	NE
MSMEG_0056	-	hypothetical protein MSMEG_0056	4	0	0	4	0	1	153	NE			?	?	?
MSMEG_0057	-	hypothetical protein MSMEG_0057	6	0	0	6	0	1	108.67	NE	Rv3866	-	non-essential	NE	NE
MSMEG_0058	-	hypothetical protein MSMEG_0058	6	0	0	6	0	1	43.33	NE	Rv3867	-	non-essential	NE	NE
MSMEG_0059	-	ATPase, AAA family protein	22	0	0	22	0	0.9545	93.48	NE	Rv3868	-	non-essential	NE	NE
MSMEG_0060	-	hypothetical protein MSMEG_0060	17	0	0	17	0	0.9412	102.44	NE	Rv3869	-	non-essential	NE	NE
MSMEG_0061	-	ftsk/SpoIIIE family protein	24	0	0	24	0	0.7917	122.53	NE	Rv3870	-	non-essential	NE	NE
MSMEG_0062	-	ftsk/SpoIIIE family protein	17	0	0	9	8	1	113.47	NE	Rv3871	-	no-data	NE	NE
MSMEG_0063	-	PE family protein	3	0	0	0	3	0.6667	357.5	GA	Rv3872	PE35	no-data	NE	NE
MSMEG_0064	-	PPE family protein	6	0	0	0	6	1	123.17	GA	Rv3873	PPE68	no-data	NE	NE
MSMEG_0065	-	hypothetical protein MSMEG_0065	2	0	0	0	2	1	242.5	GA	Rv3874	esxB	no-data	NE	NE
MSMEG_0066	-	early secretory antigenic target, 6 kDa	3	0	0	0	3	0.6667	147	GA	Rv3875	esxA	no-data	short	NE
MSMEG_0067	-	hypothetical protein MSMEG_0067	12	0	0	0	12	1	81.08	GA	Rv3876	-	no-data	NE	NE
MSMEG_0068	-	transmembrane protein	10	0	0	0	10	0.9	101.89	GA	Rv3877	-	no-data	NE	NE
MSMEG_0069	-	translation initiation factor IF-2 protein	11	0	0	2	9	1	134.36	GA			?	?	?
MSMEG_0070	-	hypothetical protein MSMEG_0070	6	0	0	6	0	1	67.17	NE			?	?	?
MSMEG_0071	-	hypothetical protein MSMEG_0071	46	0	0	24	22	0.8478	81.97	NE	Rv3879c	-	no-data	NE	GA
MSMEG_0074	-	IS1549, transposase	17	0	0	0	17	0.9412	279.06	GA			?	?	?
MSMEG_0075	-	hypothetical protein MSMEG_0075	7	0	0	0	7	0.8571	55.33	GA			?	?	?
MSMEG_0076	-	antigen MTB48	15	0	0	0	15	0.9333	95.36	GA	Rv3881c	-	non-essential	NE	GA
MSMEG_0077c	-	hypothetical protein MSMEG_0077	5	0	0	0	5	1	114.6	GA			?	?	?
MSMEG_0078c	-	hypothetical protein MSMEG_0078	7	0	0	0	7	1	119.86	GA			?	?	?
MSMEG_0079c	-	hypothetical protein MSMEG_0079	10	0	0	0	10	1	124.8	GA			?	?	?
MSMEG_0080c	-	hypothetical protein MSMEG_0080	9	0	0	0	9	1	87.67	GA			?	?	?
MSMEG_0081c	-	hypothetical protein MSMEG_0081	2	0	0	0	2	1	34.5	GA	Rv3880c	-	non-essential	NE	GA
MSMEG_0082c	-	hypothetical protein MSMEG_0082	16	0	0	0	16	0.9375	62.67	GA	Rv3882c	-	non-essential	NE	GA
MSMEG_0083c	-	membrane-anchored mycosin mycp1	13	0	0	0	13	0.9231	160	GA	Rv3883c	mycP1	non-essential	NE	NE
MSMEG_0084c	-	phosphocarrier protein HPr	3	0	0	0	3	1	75	GA			?	?	?
MSMEG_0085c	-	PTS system, Fru family protein, IIABC components	14	0	0	0	14	0.9286	160.23	GA			?	?	?
MSMEG_0086c	-	1-phosphofructokinase	5	0	0	0	5	1	74.4	GA			?	?	?
MSMEG_0087c	-	glucitol operon repressor	4	0	0	0	4	1	61.5	GA			?	?	?
MSMEG_0088	ptsI	phosphoenolpyruvate-protein phosphotransferase	10	0	0	0	10	0.8	172.38	GA			?	?	?
MSMEG_0089	-	chromosome condensation protein	8	0	0	0	8	1	182.5	GA			?	?	?
MSMEG_0090c	-	hypothetical protein MSMEG_0090	17	0	0	0	17	0.9412	100.69	GA			?	?	?
MSMEG_0091c	-	putative transcriptional regulator	14	0	0	0	14	1	298.64	GA			?	?	?
MSMEG_0092	-	transcriptional regulatory protein	13	0	0	0	13	0.9231	119.17	GA	Rv0144	-	non-essential	NE	NE
MSMEG_0093	-	methyltransferase	13	0	0	0	13	1	205.23	GA	Rv0145	-	non-essential	NE	NE
MSMEG_0094c	-	hypothetical protein MSMEG_0094	2	0	0	0	2	1	198	GA			?	?	?
MSMEG_0095	-	methyltransferase	13	0	0	0	13	1	198.31	GA	Rv0146	-	non-essential	NE	GA
MSMEG_0096	-	peroxisomal hydratase-dehydrogenase-epimerase	11	0	0	0	11	1	189.36	GA	Rv0148	-	non-essential	NE	GA
MSMEG_0097	-	oxidoreductase, zinc-binding dehydrogenase family protein	9	0	0	0	9	0.7778	93	GA	Rv0149	-	non-essential	NE	GA
MSMEG_0098	-	methyltransferase	4	0	0	0	4	0.75	131.67	GA	Rv0839	-	non-essential	NE	NE
MSMEG_0099	-	hypothetical protein MSMEG_0099	4	0	0	0	4	1	124	GA			?	?	?
MSMEG_0100c	-	phosphotyrosine protein phosphatase ptpb	5	0	0	0	5	1	151.2	GA	Rv0153c	ptbB	no-data	D	NE
MSMEG_0101	-	hypothetical protein MSMEG_0101	4	0	0	0	4	1	77.5	GA	Rv1890c	-	non-essential	NE	NE
MSMEG_0102c	-	putative acyl-CoA dehydrogenase	6	0	0	0	6	1	117.17	GA	Rv0154c	fadE2	non-essential	NE	NE
MSMEG_0103c	-	major facilitator family protein transporter	12	0	0	0	12	0.9167	217.36	GA			?	?	?
MSMEG_0104c	-	transcriptional regulator, LysR family protein	7	0	0	0	7	1	68.86	GA			?	?	?
MSMEG_0105	-	DNA-binding response regulator, LuxR family protein	4	0	0	0	4	1	56.25	GA	Rv0844c	narL	non-essential	NE	NE
MSMEG_0106	-	sensory histidine kinase	12	0	0	0	12	0.75	63.78	GA	Rv0845	-	no-data	NE	NE
MSMEG_0107c	-	cell envelope-related function transcriptional attenuator	21	0	0	0	21	0.9524	130.15	GA	Rv3484	cpsA	non-essential	NE	GA
MSMEG_0108c	-	acyl-CoA dehydrogenase	15	0	0	0	15	0.9333	159.93	GA			?	?	?
MSMEG_0109c	pntB	NAD(P) transhydrogenase, beta subunit	12	0	0	0	12	0.9167	241	GA			?	?	?
MSMEG_0110c	pntA	NAD(P) transhydrogenase subunit alpha	16	0	0	0	16	1	191.75	GA			?	?	?
MSMEG_0111c	-	putative magnesium transport protein	13	0	0	0	13	1	220.85	GA			?	?	?
MSMEG_0112c	-	hypothetical protein MSMEG_0112	2	0	0	0	2	1	89	GA			?	?	?
MSMEG_0113	-	taurine transport system permease protein TauC	10	0	0	0	10	1	105.1	GA			?	?	?
MSMEG_0114	-	extracellular solute-binding protein, family protein 3	7	0	0	0	7	1	78	GA			?	?	?
MSMEG_0115c	dehII	haloacid dehalogenase, type II	8	0	0	0	8	0.5	65.5	GA			?	?	?
MSMEG_0116	-	taurine import ATP-binding protein TauB	3	0	0	0	3	1	57.33	GA			?	?	?
MSMEG_0117c	-	hydrolase	13	0	0	0	13	1	147.23	GA			?	?	?
MSMEG_0118	-	hypothetical protein MSMEG_0118	4	0	0	0	4	1	118	GA			?	?	?
MSMEG_0119c	-	hypothetical protein MSMEG_0119	4	0	0	0	4	1	126.25	GA			?	?	?
MSMEG_0120	-	transcriptional regulatory protein	14	0	0	0	14	1	190.93	GA	Rv0158	-	non-essential	NE	GA
MSMEG_0121	-	rhamnolipids biosynthesis 3-oxoacyl-	6	0	0	0	6	1	220.67	GA			?	?	?
MSMEG_0122	-	putative periplasmic solute-binding protein	14	0	0	14	0	1	108.86	NE			?	?	?
MSMEG_0123	-	hypothetical protein MSMEG_0123	5	0	0	5	0	0.6	40.67	NE			?	?	?
MSMEG_0124c	-	transcriptional regulator, GntR family protein	5	0	0	5	0	0.6	48.33	NE			?	?	?
MSMEG_0125	-	integral membrane protein	17	0	0	17	0	0.8824	63.47	NE			?	?	?
MSMEG_0126c	-	mandelate racemase/muconate lactonizing enzyme	10	0	0	10	0	0.7	83	NE			?	?	?
MSMEG_0127c	-	oxidoreductase, zinc-binding dehydrogenase family protein	3	0	0	3	0	0.6667	70.5	NE	Rv0162c	adhE1	non-essential	NE	NE
MSMEG_0128	-	thioesterase superfamily protein	6	0	0	6	0	1	194.33	NE	Rv0163	-	non-essential	NE	NE
MSMEG_0129	-	cyclase/dehydrase family protein	4	0	0	4	0	0	0	NE	Rv0164	TB18.5	no-data	NE	ES
MSMEG_0130c	-	transcriptional regulator, GntR family protein	4	0	0	4	0	1	113.25	NE	Rv0165c	-	non-essential	NE	NE
MSMEG_0131	-	acyl-CoA synthetase	12	0	0	12	0	1	119.42	NE	Rv0166	fadD5	non-essential	NE	NE
MSMEG_0132	-	hypothetical protein MSMEG_0132	7	0	0	7	0	1	215.29	NE	Rv0167	yrbE1A	no-data	NE	NE
MSMEG_0133	-	ABC-transporter integral membrane protein	12	0	0	12	0	1	102.08	NE	Rv0168	yrbE1B	non-essential	NE	NE
MSMEG_0134	-	virulence factor Mce family protein	15	0	0	15	0	1	90.67	NE	Rv0589	mce2A	non-essential	NE	NE
MSMEG_0135	-	virulence factor Mce family protein	8	0	0	8	0	1	67.75	NE	Rv0170	mce1B	non-essential	NE	NE
MSMEG_0136	-	virulence factor Mce family protein, putative	13	0	0	13	0	0.8462	50.64	NE	Rv0171	mce1C	non-essential	NE	NE
MSMEG_0137	-	virulence factor mce family protein	14	0	0	14	0	0.9286	43.46	NE	Rv0592	mce2D	non-essential	NE	NE
MSMEG_0138	-	virulence factor Mce family protein	7	0	0	7	0	0.8571	35.5	NE	Rv0593	lprL	non-essential	NE	NE
MSMEG_0139	-	mce-family protein mce1f	20	0	0	0	20	1	182.6	GA	Rv0174	mce1F	non-essential	NE	NE
MSMEG_0140	-	mce associated membrane protein	8	0	0	0	8	1	89.38	GA	Rv0175	-	non-essential	NE	NE
MSMEG_0141	-	mce associated transmembrane protein	7	0	0	0	7	1	145.29	GA	Rv0176	-	non-essential	NE	NE
MSMEG_0142	-	hypothetical protein MSMEG_0142	4	0	0	1	3	1	111.5	GA	Rv0177	-	non-essential	NE	NE
MSMEG_0143	-	mce associated membrane protein	10	0	0	10	0	0.8	46.12	NE	Rv0178	-	non-essential	NE	NE
MSMEG_0144c	-	HNH endonuclease	18	0	0	18	0	0.8333	76.67	NE			?	?	?
MSMEG_0145	-	hypothetical protein MSMEG_0145	4	0	0	4	0	0.75	28.67	NE			?	?	?
MSMEG_0146c	-	mosc domain-containing protein	9	0	0	9	0	0.6667	70.67	NE			?	?	?
MSMEG_0147c	-	C-5 sterol desaturase	19	0	0	19	0	1	62.21	NE			?	?	?
MSMEG_0148c	-	transcriptional regulator, TetR family protein	4	0	0	4	0	1	22.25	NE			?	?	?
MSMEG_0149c	-	thiamine biosynthesis protein ThiC	14	0	0	14	0	0.8571	46.92	NE			?	?	?
MSMEG_0150c	-	NAD(P) transhydrogenase beta subunit	12	0	0	12	0	0.8333	30.4	NE	Rv0157	pntB	non-essential	NE	NE
MSMEG_0151c	-	PntAB protein	1	0	0	1	0	1	162	NE	Rv0156	pntAb	non-essential	short	Uncertain
MSMEG_0152c	-	alanine dehydrogenase/pyridine nucleotide transhydrogenase	10	0	0	10	0	0.8	24.38	NE	Rv0155	pntAa	no-data	NE	NE
MSMEG_0153	panE	2-dehydropantoate 2-reductase	10	0	0	10	0	1	73.6	NE			?	?	?
MSMEG_0154	pyk	pyruvate kinase	7	0	0	7	0	0.7143	33.2	NE			?	?	?
MSMEG_0155c	-	transcriptional regulator	2	0	0	2	0	1	57	NE			?	?	?
MSMEG_0156	-	transcriptional regulator, LysR family protein	8	0	0	8	0	0.875	70.29	NE	Rv0117	oxyS	non-essential	NE	NE
MSMEG_0157	-	putative oxalyl-CoA decarboxylase	17	0	0	17	0	0.8824	46.67	NE	Rv0118c	oxcA	essential	D	NE
MSMEG_0158	-	formyl-coenzyme A transferase	18	0	0	18	0	0.8889	59.5	NE			?	?	?
MSMEG_0159	-	formate dehydrogenase, gamma subunit	3	0	0	3	0	1	54.67	NE			?	?	?
MSMEG_0160	-	formate dehydrogenase, beta subunit	14	0	0	14	0	0.8571	49.75	NE			?	?	?
MSMEG_0161	-	formate dehydrogenase, alpha subunit	25	0	0	25	0	0.96	65.62	NE			?	?	?
MSMEG_0162	-	NAD-dependent formate dehydrogenase delta subunit	3	0	0	3	0	1	7.67	NE			?	?	?
MSMEG_0163c	-	hypothetical protein MSMEG_0163	4	0	0	4	0	1	29.25	NE			?	?	?
MSMEG_0164c	-	transmembrane transport protein	19	0	0	19	0	0.9474	52.11	NE			?	?	?
MSMEG_0165	fdhD	formate dehydrogenase accessory protein	6	0	0	6	0	1	156.33	NE			?	?	?
MSMEG_0166c	-	GntR-family protein transcriptional regulator	11	0	0	11	0	1	120.18	NE			?	?	?
MSMEG_0167c	-	transmembrane transport protein	22	0	0	22	0	1	111.64	NE			?	?	?
MSMEG_0168	-	formyl-coenzyme A transferase	11	0	0	11	0	1	146.73	NE			?	?	?
MSMEG_0169c	-	hypothetical protein MSMEG_0169	1	0	0	1	0	1	12	NE			?	?	?
MSMEG_0170	-	transmembrane transport protein	25	0	0	25	0	0.92	109.7	NE			?	?	?
MSMEG_0171	-	histone deacetylase superfamily protein	8	0	0	8	0	1	62.88	NE			?	?	?
MSMEG_0172c	-	transmembrane protein, putative	10	0	0	10	0	0.8	37.12	NE			?	?	?
MSMEG_0173c	-	hypothetical protein MSMEG_0173	2	0	0	2	0	1	55	NE			?	?	?
MSMEG_0174c	-	putative inner membrane protein	3	0	0	3	0	1	59.33	NE			?	?	?
MSMEG_0175	-	FAD dependent oxidoreductase, putative	6	0	0	6	0	1	100.83	NE			?	?	?
MSMEG_0176	-	glutamine ABC transporter periplasmic-binding protein	7	0	0	7	0	1	74.71	NE			?	?	?
MSMEG_0177	-	ABC polar amino acid family protein transporter, inner membrane subunit	13	0	0	13	0	1	28.15	NE			?	?	?
MSMEG_0178	-	ATP-binding protein	6	0	0	6	0	0.8333	29	NE			?	?	?
MSMEG_0179c	-	transcriptional regulator, GntR family protein	3	0	0	3	0	0.6667	5	NE			?	?	?
MSMEG_0180c	-	putative HTH-type transcriptional regulator	4	0	0	4	0	0.75	56.33	NE	Rv3405c	-	non-essential	NE	NE
MSMEG_0181	-	alpha-ketoglutarate-dependent taurine dioxygenase	13	0	0	13	0	1	64.15	NE			?	?	?
MSMEG_0182	-	epoxide hydrolase 1	19	0	0	19	0	0.9474	47.11	NE			?	?	?
MSMEG_0183c	-	hypothetical protein MSMEG_0183	5	0	0	5	0	1	49.8	NE			?	?	?
MSMEG_0184	-	transferase	16	0	0	16	0	0.8125	28.31	NE			?	?	?
MSMEG_0185c	-	MmpL6 protein	34	0	0	34	0	0.9412	77.12	NE			?	?	?
MSMEG_0186c	-	MmpS2 protein	3	0	0	3	0	1	123.67	NE			?	?	?
MSMEG_0187c	-	acetyltransferase	10	0	0	10	0	1	85.4	NE			?	?	?
MSMEG_0188	-	MarR-family protein transcriptional regulator	0	0	0	0	0	0	0	N/A			?	?	?
MSMEG_0189c	anmK	anhydro-N-acetylmuramic acid kinase	13	0	0	13	0	1	76.46	NE			?	?	?
MSMEG_0190c	-	integral membrane transport protein	23	0	0	23	0	1	103.52	NE			?	?	?
MSMEG_0191c	-	BadF/BadG/BcrA/BcrD ATPase family protein	3	0	0	3	0	0.6667	34	NE			?	?	?
MSMEG_0192	-	transcriptional regulator, RpiR family protein	7	0	0	7	0	0.8571	104.83	NE			?	?	?
MSMEG_0193	murQ	N-acetylmuramic acid-6-phosphate etherase	6	0	0	6	0	1	85.17	NE			?	?	?
MSMEG_0194c	-	serine esterase, cutinase family protein	8	0	0	8	0	1	82.25	NE			?	?	?
MSMEG_0195	-	steroid monooxygenase	25	0	0	25	0	0.96	108.58	NE			?	?	?
MSMEG_0196	-	putative dehydrogenase	14	0	0	14	0	1	79.93	NE			?	?	?
MSMEG_0197c	-	nudix hydrolase	6	0	0	6	0	1	70.67	NE			?	?	?
MSMEG_0198c	-	acyl-CoA dehydrogenase domain-containing protein	8	0	0	8	0	1	125.75	NE			?	?	?
MSMEG_0200	-	hypothetical protein MSMEG_0200	24	0	0	24	0	0.875	78.76	NE			?	?	?
MSMEG_0201c	-	hypothetical protein MSMEG_0201	6	0	0	2	4	1	166.17	GA			?	?	?
MSMEG_0202	-	IS1096, tnpA protein	9	0	0	0	9	1	344.56	GA			?	?	?
MSMEG_0203c	-	IS1096, tnpR protein	10	0	0	0	10	1	258.4	GA			?	?	?
MSMEG_0204	-	hypothetical protein MSMEG_0204	13	0	0	13	0	1	80.38	NE			?	?	?
MSMEG_0205c	-	tetracenomycin polyketide synthesis hydroxylase TcmH	4	0	0	4	0	1	157.75	NE			?	?	?
MSMEG_0206c	-	acyltransferase 3	20	0	0	20	0	0.95	112.11	NE			?	?	?
MSMEG_0207	-	MarR-family protein transcriptional regulator	3	0	0	3	0	0.6667	114	NE			?	?	?
MSMEG_0208	-	ribonuclease	7	0	0	7	0	1	68.29	NE			?	?	?
MSMEG_0209	-	ribonuclease inhibitor	3	0	0	3	0	1	96.67	NE			?	?	?
MSMEG_0210c	-	LprO protein	19	0	0	19	0	0.8947	106.53	NE	Rv0179c	lprO	non-essential	NE	NE
MSMEG_0211c	-	ABC transporter, ATP-binding protein	20	0	0	20	0	0.9	105.72	NE			?	?	?
MSMEG_0212c	-	lyase	4	0	0	4	0	1	83.25	NE			?	?	?
MSMEG_0213c	-	transcriptional regulator	9	0	0	9	0	1	140.33	NE			?	?	?
MSMEG_0214c	-	L-sorbosone dehydrogenase	13	0	0	13	0	1	82	NE			?	?	?
MSMEG_0215c	-	YhhW family protein	9	0	0	9	0	1	106.22	NE	Rv0181c	-	non-essential	NE	NE
MSMEG_0216	-	3-hydroxyacyl-CoA dehydrogenase	11	0	0	11	0	0.9091	120.4	NE			?	?	?
MSMEG_0217c	-	alcohol dehydrogenase B	12	0	0	12	0	0.9167	93.36	NE			?	?	?
MSMEG_0218	-	3-demethylubiquinone-9 3-methyltransferase	6	0	0	6	0	1	170.67	NE			?	?	?
MSMEG_0219c	-	RNA polymerase factor sigma-70	13	0	0	13	0	1	161.23	NE	Rv0182c	sigG	non-essential	NE	NE
MSMEG_0220	-	monoglyceride lipase	12	0	0	12	0	1	46.58	NE	Rv0183	-	non-essential	NE	NE
MSMEG_0221	-	secreted protein	8	0	0	8	0	1	70.38	NE			?	?	?
MSMEG_0222	-	hypothetical protein MSMEG_0222	8	0	0	8	0	0.875	112.57	NE	Rv0184	-	non-essential	NE	NE
MSMEG_0223	-	hypothetical protein MSMEG_0223	5	0	0	5	0	1	42	NE	Rv0185	-	non-essential	NE	NE
MSMEG_0224	-	O-methyltransferase MdmC	5	0	0	5	0	1	73.2	NE	Rv0187	-	non-essential	NE	NE
MSMEG_0225c	-	MmpL4 protein	30	0	0	30	0	0.9667	138.45	NE	Rv0676c	mmpL5	non-essential	NE	NE
MSMEG_0226c	-	MmpS5 protein	4	0	0	4	0	1	165.5	NE	Rv0677c	mmpS5	non-essential	NE	NE
MSMEG_0227	-	transcriptional regulator, TetR family protein	5	0	0	5	0	1	49.8	NE			?	?	?
MSMEG_0228	-	adenylate and guanylate cyclase catalytic domain-containing protein	31	0	0	31	0	0.9677	80	NE			?	?	?
MSMEG_0229c	ilvD	dihydroxy-acid dehydratase	10	0	0	0	10	1	150	GA	Rv0189c	ilvD	essential	E	ES
MSMEG_0230	-	hypothetical protein MSMEG_0230	5	0	0	0	5	1	164.4	GA	Rv0190	-	non-essential	NE	GA
MSMEG_0231c	-	hypothetical protein MSMEG_0231	3	0	0	0	3	1	94	GA	Rv1898	-	non-essential	NE	NE
MSMEG_0232	-	sugar transporter family protein	9	0	0	0	9	1	111.78	GA	Rv0191	-	non-essential	NE	GA
MSMEG_0233	-	lipoprotein Lpps	11	0	0	0	11	1	265.09	GA	Rv0192	-	non-essential	NE	GA
MSMEG_0234c	-	metallopeptidase	25	0	0	0	25	0.96	147.71	GA	Rv0198c	-	non-essential	NE	NE
MSMEG_0235	-	hypothetical protein MSMEG_0235	4	0	0	0	4	1	105.5	GA	Rv0199	-	no-data	NE	NE
MSMEG_0236	-	putative transmembrane protein	4	0	0	0	4	1	109.5	GA	Rv0200	-	non-essential	NE	NE
MSMEG_0237	-	ISMsm3, transposase	10	0	0	0	10	1	105.4	GA			?	?	?
MSMEG_0238c	-	O-acetylhomoserine/O-acetylserine sulfhydrylase	7	0	0	0	7	1	204.14	GA			?	?	?
MSMEG_0239c	-	O-acetylhomoserine/O-acetylserine sulfhydrylase	12	0	0	0	12	0.9167	163.09	GA			?	?	?
MSMEG_0240c	-	hypothetical protein MSMEG_0240	5	0	0	0	5	1	77.6	GA	Rv0201c	-	non-essential	NE	NE
MSMEG_0241c	-	MmpL11 protein	17	0	0	0	17	1	136.59	GA	Rv0202c	mmpL11	non-essential	NE	NE
MSMEG_0242	-	hypothetical protein MSMEG_0242	2	0	0	0	2	1	232.5	GA	Rv0203	-	no-data	NE	NE
MSMEG_0243	-	hypothetical protein MSMEG_0243	5	0	0	5	0	1	108.8	NE			?	?	?
MSMEG_0244	-	two component response transcriptional regulatory protein prra	5	0	0	5	0	1	99.2	NE			?	?	?
MSMEG_0245c	-	transmembrane protein	2	0	0	2	0	1	138	NE	Rv0401	-	non-essential	NE	NE
MSMEG_0246	-	sensor-type histidine kinase PrrB	3	0	0	3	0	0.6667	39	NE			?	?	?
MSMEG_0247c	-	secreted peptidase	16	0	0	16	0	0.9375	87.47	NE			?	?	?
MSMEG_0248c	-	hypothetical protein MSMEG_0248	10	0	0	10	0	0.9	114.33	NE	Rv0204c	-	non-essential	NE	NE
MSMEG_0249	-	integral membrane protein	9	0	0	9	0	0.8889	60.25	NE	Rv0205	-	essential	NE	NE
MSMEG_0250c	MmpL3	membrane protein, MmpL family protein	22	20	0	2	0	0.0909	89	ES	Rv0206c	mmpL3	non-essential	E	ESD
MSMEG_0251c	-	hypothetical protein MSMEG_0251	10	0	0	10	0	0.9	84.78	NE	Rv0207c	-	non-essential	NE	NE
MSMEG_0252c	trmB	tRNA (guanine-N(7))-methyltransferase	6	0	0	6	0	1	55.67	NE	Rv0208c	trmB	essential	E	NE
MSMEG_0253	-	hypothetical protein MSMEG_0253	3	0	0	3	0	1	104	NE	Rv0209	-	non-essential	NE	NE
MSMEG_0254	-	hypothetical protein MSMEG_0254	11	0	0	5	6	1	108.09	GA	Rv0210	-	non-essential	NE	NE
MSMEG_0255	pckA	phosphoenolpyruvate carboxykinase	16	0	0	0	16	1	178.12	GA	Rv0211	pckA	no-data	D	NE
MSMEG_0256	-	hypothetical protein MSMEG_0256	9	0	0	0	9	1	118.78	GA	Rv3714c	-	non-essential	NE	NE
MSMEG_0257	-	acyl-CoA synthetase	20	0	0	16	4	0.9	103.33	NE	Rv0214	fadD4	non-essential	NE	NE
MSMEG_0258c	-	oxidoreductase, short chain dehydrogenase/reductase family protein	5	0	0	5	0	1	34.4	NE			?	?	?
MSMEG_0259	-	enoyl-CoA hydratase/isomerase	4	0	0	4	0	1	94.25	NE			?	?	?
MSMEG_0260	-	DNA-binding protein	8	0	0	8	0	1	108.5	NE			?	?	?
MSMEG_0261	-	p40 protein	8	0	0	8	0	0.75	61.83	NE	Rv0216	-	non-essential	D	NE
MSMEG_0262	-	hypothetical protein MSMEG_0262	5	0	0	5	0	1	67.4	NE			?	?	?
MSMEG_0263	-	amidohydrolase 3	13	0	0	13	0	0.9231	17.5	NE			?	?	?
MSMEG_0264	-	transmembrane transport protein	7	0	0	7	0	0.8571	54.67	NE			?	?	?
MSMEG_0265c	-	uracil DNA glycosylase superfamily protein	4	0	0	4	0	1	69	NE			?	?	?
MSMEG_0266	-	arginine decarboxylase	15	0	0	15	0	1	26.27	NE			?	?	?
MSMEG_0267	-	esterase	12	0	0	12	0	0.9167	36	NE			?	?	?
MSMEG_0268c	-	transcriptional regulator, GntR family protein	12	0	0	12	0	0.9167	69.73	NE			?	?	?
MSMEG_0269c	-	short chain dehydrogenase	9	0	0	9	0	1	74.22	NE			?	?	?
MSMEG_0270c	-	aminoglycoside phosphotransferase	10	0	0	10	0	0.7	81.71	NE			?	?	?
MSMEG_0271c	-	hypothetical protein MSMEG_0271	12	0	0	12	0	0.75	37.56	NE			?	?	?
MSMEG_0272c	-	propanediol utilization protein PduA	2	0	0	2	0	0.5	7	NE			?	?	?
MSMEG_0273c	-	ethanolamine utilization protein EutN	2	0	0	2	0	0.5	4	NE			?	?	?
MSMEG_0274c	-	hypothetical protein MSMEG_0274	2	0	0	2	0	0	0	NE			?	?	?
MSMEG_0275c	-	microcompartments protein family protein	8	0	0	8	0	0.75	22.17	NE			?	?	?
MSMEG_0276c	-	aldehyde-alcohol dehydrogenase	13	0	0	13	0	0.9231	45.25	NE			?	?	?
MSMEG_0277c	-	putative aminotransferase	13	0	0	13	0	0.8462	67.73	NE			?	?	?
MSMEG_0278c	-	hypothetical protein MSMEG_0278	2	0	0	2	0	1	36	NE			?	?	?
MSMEG_0279	-	amino acid permease	25	0	2	23	0	0.92	45.7	NE			?	?	?
MSMEG_0280c	-	alpha/beta hydrolase fold	9	0	0	9	0	0.8889	60	NE	Rv0217c	lipW	non-essential	NE	NE
MSMEG_0281	-	choline dehydrogenase	20	0	0	20	0	0.95	64.68	NE			?	?	?
MSMEG_0282	-	hypothetical protein MSMEG_0282	8	0	0	8	0	1	32.38	NE			?	?	?
MSMEG_0283	-	short chain dehydrogenase	5	0	0	5	0	0.8	29.75	NE			?	?	?
MSMEG_0284c	-	ribosyldihydronicotinamide dehydrogenase (quinone)	14	0	0	14	0	0.5	53.14	NE			?	?	?
MSMEG_0285c	-	transcriptional regulator TetR family protein	5	0	0	5	0	1	49.2	NE			?	?	?
MSMEG_0286c	-	GntR-family protein transcriptional regulator	6	0	0	6	0	0.8333	34	NE			?	?	?
MSMEG_0287c	-	hypothetical protein MSMEG_0287	4	0	0	4	0	0.75	16.67	NE			?	?	?
MSMEG_0288	-	FAD dependent oxidoreductase, putative	11	0	0	11	0	0.9091	54.5	NE			?	?	?
MSMEG_0289	-	alpha/beta hydrolase fold family protein	13	0	0	13	0	1	56.23	NE	Rv0220	lipC	non-essential	NE	NE
MSMEG_0290	-	acyltransferase, ws/dgat/mgat subfamily protein	13	0	0	13	0	0.7692	79.2	NE	Rv0221	-	no-data	NE	NE
MSMEG_0291c	-	dioxygenase, TauD/TfdA family protein	11	0	0	11	0	1	26.27	NE			?	?	?
MSMEG_0292c	-	hypothetical protein MSMEG_0292	5	0	0	5	0	0.6	24.67	NE			?	?	?
MSMEG_0293c	-	Rieske (2Fe-2S) domain-containing protein	20	0	0	20	0	0.9	37.72	NE			?	?	?
MSMEG_0294c	fabG	3-oxoacyl-(acyl-carrier-protein) reductase	6	0	0	6	0	0.6667	13.25	NE			?	?	?
MSMEG_0295c	-	oxidoreductase, FAD-binding	10	0	0	10	0	0.7	33.57	NE			?	?	?
MSMEG_0296c	-	transcriptional regulator, MarR family protein	2	0	0	2	0	1	72.5	NE			?	?	?
MSMEG_0297c	-	amidohydrolase	16	0	0	16	0	0.6875	21.91	NE	Rv0074	-	no-data	NE	NE
MSMEG_0298c	-	hypothetical protein MSMEG_0298	4	0	0	4	0	0.75	21.67	NE			?	?	?
MSMEG_0299c	-	Rieske (2Fe-2S) domain-containing protein	22	0	0	22	0	0.8182	38.72	NE			?	?	?
MSMEG_0300	-	amidohydrolase family protein	16	0	0	16	0	0.875	35.64	NE			?	?	?
MSMEG_0301c	-	oxidoreductase, FAD-binding	6	0	0	6	0	0.6667	34.75	NE			?	?	?
MSMEG_0302c	-	peptidase, S9A/B/C families	18	0	0	18	0	0.7778	34.29	NE	Rv1426c	lipO	non-essential	D	NE
MSMEG_0303	-	alcohol dehydrogenase, zinc-containing	7	0	0	7	0	0.5714	37.5	NE			?	?	?
MSMEG_0304c	-	acyl-CoA synthetase	12	0	0	12	0	0.9167	77.27	NE	Rv1427c	fadD12	no-data	NE	NE
MSMEG_0305c	-	acyltransferase domain-containing protein	10	0	0	10	0	0.6	68.17	NE	Rv1428c	-	non-essential	NE	NE
MSMEG_0306	-	arylamine N-acetyltransferase	9	0	0	9	0	0.8889	36.62	NE	Rv3566c	nat	no-data	NE	NE
MSMEG_0307	-	transcriptional regulator, AraC family protein	8	0	0	8	0	0.75	38.67	NE			?	?	?
MSMEG_0308	-	dihydrofolate reductase	9	0	0	9	0	1	99.11	NE			?	?	?
MSMEG_0309c	-	aldehyde dehydrogenase family protein	13	0	0	13	0	0.8462	108.82	NE	Rv0223c	-	no-data	D	NE
MSMEG_0311	-	glycosyltransferase	12	12	0	0	0	0.0833	1	ES	Rv0225	-	no-data	E	ES
MSMEG_0312c	eda	2-dehydro-3-deoxyphosphogluconate aldolase/4-hydroxy-2-oxoglutarate aldolase	7	0	0	7	0	1	67.14	NE			?	?	?
MSMEG_0313c	edd	phosphogluconate dehydratase	14	0	0	14	0	1	99.43	NE			?	?	?
MSMEG_0314c	zwf	glucose-6-phosphate 1-dehydrogenase	15	0	0	15	0	1	66.67	NE			?	?	?
MSMEG_0315c	-	transmembrane protein	13	12	0	1	0	0.0769	205	ES	Rv0226c	-	essential	E	ES
MSMEG_0316	-	putative NagC regulator	9	0	0	9	0	0.8889	52.75	NE			?	?	?
MSMEG_0317c	-	hypothetical protein MSMEG_0317	15	15	0	0	0	0.0667	1	ES	Rv0227c	-	essential	E	ES
MSMEG_0318c	-	AMP-dependent synthetase and ligase	12	0	0	12	0	0.8333	115.9	NE			?	?	?
MSMEG_0319	-	acyltransferase	9	8	0	1	0	0.1111	20	ES	Rv0228	-	essential	E	ES
MSMEG_0320c	-	putative phosphotriesterase	9	0	0	9	0	0.8889	87.75	NE	Rv0230c	php	non-essential	NE	GA
MSMEG_0321c	-	transcriptional regulator	19	0	0	19	0	0.8421	53.94	NE			?	?	?
MSMEG_0323c	-	acyl-CoA dehydrogenase, short-chain specific, putative	20	0	0	20	0	0.95	58.84	NE			?	?	?
MSMEG_0324	-	hypothetical protein MSMEG_0324	5	0	0	5	0	0.8	111.75	NE			?	?	?
MSMEG_0325	-	hypothetical protein MSMEG_0325	6	0	0	6	0	1	40.5	NE			?	?	?
MSMEG_0326	-	AMP-dependent synthetase and ligase	19	0	0	19	0	1	134.58	NE			?	?	?
MSMEG_0327	-	aldehyde dehydrogenase	18	0	0	18	0	1	96.22	NE			?	?	?
MSMEG_0328	-	hypothetical protein MSMEG_0328	5	0	0	5	0	0.8	48.75	NE			?	?	?
MSMEG_0329	-	FMN oxidoreductase	4	0	0	4	0	1	44.25	NE			?	?	?
MSMEG_0330c	-	transcriptional regulator, LuxR family protein	9	0	0	9	0	1	88.22	NE			?	?	?
MSMEG_0331c	-	transcriptional regulator, LuxR family protein	11	0	0	11	0	0.9091	38.8	NE			?	?	?
MSMEG_0332	-	2-nitropropane dioxygenase, NPD	8	0	0	8	0	1	32	NE			?	?	?
MSMEG_0333	-	carboxyl transferase domain-containing protein	21	0	0	21	0	0.9048	52.53	NE			?	?	?
MSMEG_0334	-	acetyl-/propionyl-coenzyme A carboxylase alpha chain	19	0	0	19	0	0.7895	46.53	NE			?	?	?
MSMEG_0335	-	enoyl-CoA hydratase/isomerase	5	0	0	5	0	1	48.6	NE			?	?	?
MSMEG_0336	-	hypothetical protein MSMEG_0336	2	0	0	2	0	1	97	NE			?	?	?
MSMEG_0337	-	hypothetical protein MSMEG_0337	18	0	0	18	0	0.9444	51.76	NE			?	?	?
MSMEG_0338	-	acyl-CoA dehydrogenase fadE12	16	0	0	16	0	0.9375	65	NE			?	?	?
MSMEG_0339	-	FMN-dependent monooxygenase	15	0	0	15	0	0.8	42.08	NE			?	?	?
MSMEG_0340	-	enoyl-CoA hydratase/isomerase family protein	5	0	0	5	0	1	50	NE			?	?	?
MSMEG_0341c	-	hypothetical protein MSMEG_0341	9	0	0	9	0	0.6667	39.83	NE			?	?	?
MSMEG_0342c	-	hypothetical protein MSMEG_0342	19	0	0	19	0	0.9474	83.67	NE			?	?	?
MSMEG_0343c	-	TetR-family protein transcriptional regulator	7	0	0	7	0	0.8571	42	NE			?	?	?
MSMEG_0344	-	hypothetical protein MSMEG_0344	7	0	0	7	0	0.8571	40.67	NE	Rv1964	yrbE3A	no-data	NE	NE
MSMEG_0345	-	hypothetical protein MSMEG_0345	15	0	0	15	0	0.9333	86.64	NE	Rv1965	yrbE3B	no-data	NE	NE
MSMEG_0346	-	virulence factor	14	0	0	14	0	0.8571	55.67	NE	Rv1966	mce3A	no-data	NE	NE
MSMEG_0347	-	virulence factor Mce family protein	13	0	0	13	0	0.8462	43.64	NE	Rv1967	mce3B	no-data	NE	NE
MSMEG_0348	-	mce-family protein mce3c	22	0	0	22	0	0.6364	95.21	NE	Rv1968	mce3C	no-data	NE	NE
MSMEG_0349	-	virulence factor mce family protein	8	0	0	8	0	1	94.38	NE	Rv1969	mce3D	no-data	NE	NE
MSMEG_0350	-	virulence factor Mce family protein	6	0	0	6	0	1	23.17	NE	Rv1970	lprM	no-data	NE	NE
MSMEG_0351	-	virulence factor mce family protein	22	0	0	22	0	0.8636	52.42	NE	Rv1971	mce3F	no-data	NE	NE
MSMEG_0352	-	hypothetical protein MSMEG_0352	6	0	0	6	0	0.8333	23	NE	Rv1972	-	no-data	NE	NE
MSMEG_0353	-	hypothetical protein MSMEG_0353	6	0	0	6	0	1	59.33	NE	Rv1973	-	no-data	NE	NE
MSMEG_0354	-	hypothetical protein MSMEG_0354	8	0	0	8	0	0.75	49.33	NE	Rv1974	-	no-data	NE	NE
MSMEG_0355	-	hypothetical protein MSMEG_0355	5	0	0	5	0	1	87	NE	Rv1975	-	no-data	NE	NE
MSMEG_0356c	-	acetyltransferase	6	0	0	6	0	1	77	NE			?	?	?
MSMEG_0357	-	transmembrane transport protein	7	0	0	7	0	1	84	NE			?	?	?
MSMEG_0358	-	ribonucleotide-diphosphate reductase subunit beta	9	0	0	9	0	1	88.33	NE	Rv0233	nrdB	non-essential	NE	NE
MSMEG_0359c	-	hypothetical protein MSMEG_0359	23	23	0	0	0	0	0	ES	Rv0236c	-	essential	E	ES
MSMEG_0360c	-	hypothetical protein MSMEG_0360	3	0	0	3	0	0.3333	94	NE	Rv0236A	-	no-data	short	NE
MSMEG_0361	-	glycosyl hydrolase family protein 3	11	0	0	11	0	1	107	NE	Rv0237	lpqI	non-essential	NE	NE
MSMEG_0362c	-	amidohydrolase 2	12	0	0	12	0	0.8333	89.7	NE	Rv1879	-	non-essential	NE	NE
MSMEG_0363	-	TetR-family protein regulatory protein	9	0	0	9	0	1	61.22	NE	Rv0238	-	non-essential	NE	NE
MSMEG_0364	-	hypothetical protein MSMEG_0364	1	0	0	1	0	1	39	NE			?	?	?
MSMEG_0365	-	hypothetical protein MSMEG_0365	16	0	0	16	0	0.875	72	NE			?	?	?
MSMEG_0366	-	hypothetical protein MSMEG_0366	5	0	0	5	0	1	44.6	NE			?	?	?
MSMEG_0367c	-	O-demethylpuromycin-O-methyltransferase	9	0	0	9	0	1	100.33	NE	Rv0567	-	non-essential	NE	NE
MSMEG_0368	-	hypothetical protein MSMEG_0368	10	0	0	10	0	0.9	76.33	NE			?	?	?
MSMEG_0369	-	hypothetical protein MSMEG_0369	7	0	0	7	0	0.7143	27.8	NE			?	?	?
MSMEG_0370	-	hypothetical protein MSMEG_0370	33	0	0	33	0	1	60.88	NE			?	?	?
MSMEG_0371c	-	MaoC like domain-containing protein	8	0	0	8	0	0.875	41.57	NE	Rv0241c	-	non-essential	D	NE
MSMEG_0372c	fabG	3-ketoacyl-(acyl-carrier-protein) reductase	9	0	0	9	0	0.8889	67.12	NE	Rv0242c	fabG	non-essential	NE	NE
MSMEG_0373	-	acetyl-CoA acetyltransferase	11	0	0	11	0	0.9091	103.5	NE	Rv0243	fadA2	non-essential	NE	NE
MSMEG_0374c	-	glycolate oxidase subunit	13	0	0	13	0	1	40.85	NE			?	?	?
MSMEG_0375c	-	phospholipase D family protein	18	0	0	18	0	0.9444	92.94	NE			?	?	?
MSMEG_0376	-	transcriptional regulator, AraC family protein	10	0	0	10	0	0.7	38	NE			?	?	?
MSMEG_0377	-	nitrile hydratase	16	0	0	16	0	0.9375	79.2	NE			?	?	?
MSMEG_0378	nthA	nitrile hydratase, alpha subunit	6	0	0	6	0	0.8333	71.2	NE			?	?	?
MSMEG_0379	-	nitrile hydratase activator P14k	3	0	0	3	0	1	130	NE			?	?	?
MSMEG_0380	-	MmpS4 protein	6	0	0	6	0	1	75.5	NE	Rv0451c	mmpS4	non-essential	E	NE
MSMEG_0381	-	Mmp14a protein	37	0	0	37	0	0.9189	101.12	NE			?	?	?
MSMEG_0382	-	putative transport protein	40	0	0	40	0	0.925	83.76	NE	Rv0450c	mmpL4	essential	D	NE
MSMEG_0383c	-	hypothetical protein MSMEG_0383	5	0	0	5	0	1	63.6	NE			?	?	?
MSMEG_0384c	rfbA	glucose-1-phosphate thymidylyltransferase	19	18	0	1	0	0.0526	66	ES	Rv0334	rmlA	essential	E	ES
MSMEG_0385	-	glycosyl transferase	22	0	0	4	18	1	121.14	GA			?	?	?
MSMEG_0386	-	NAD dependent epimerase/dehydratase family protein	19	0	18	0	1	0.4211	5.12	GD			?	?	?
MSMEG_0387	-	Rmt2 protein	18	0	0	3	15	1	159.22	GA			?	?	?
MSMEG_0388	tylF	macrocin-O-methyltransferase	8	0	2	6	0	0.875	51.14	NE			?	?	?
MSMEG_0389	-	glycosyl transferase	15	0	15	0	0	0.1333	2	GD			?	?	?
MSMEG_0390	-	putative acyltransferase	30	0	0	30	0	0.9333	71.46	NE			?	?	?
MSMEG_0391	-	Rmt3 protein	15	0	0	15	0	0.9333	93.71	NE			?	?	?
MSMEG_0392c	-	glycosyl transferase	24	0	18	6	0	0.375	92.44	GD	Rv1524	-	no-data	NE	NE
MSMEG_0393	-	Fmt protein	25	0	0	25	0	0.92	93.04	NE	Rv2952	-	non-essential	NE	NE
MSMEG_0394	-	hypothetical protein MSMEG_0394	3	0	0	3	0	0.6667	17.5	NE			?	?	?
MSMEG_0395	-	hypothetical protein MSMEG_0395	0	0	0	0	0	0	0	N/A			?	?	?
MSMEG_0396c	-	hypothetical protein MSMEG_0396	7	0	0	1	6	1	144.86	GA			?	?	?
MSMEG_0397	-	IS1096, tnpA protein	9	0	0	0	9	1	343.56	GA			?	?	?
MSMEG_0398c	-	IS1096, tnpR protein	10	0	0	0	10	1	244.2	GA			?	?	?
MSMEG_0399	-	hypothetical protein MSMEG_0399	2	0	0	0	2	1	25.5	GA	Rv2377c	mbtH	no-data	NE	NE
MSMEG_0400	-	peptide synthetase	79	0	0	37	42	0.9494	137	GA			?	?	?
MSMEG_0401	-	putative non-ribosomal peptide synthase	33	0	0	33	0	0.8788	74.76	NE			?	?	?
MSMEG_0402	-	linear gramicidin synthetase subunit D	85	0	0	85	0	0.9059	93.08	NE	Rv0101	nrp	non-essential	D	NE
MSMEG_0403	-	integral membrane protein	10	0	0	10	0	1	97.2	NE			?	?	?
MSMEG_0404	-	sigma associated protein	6	0	0	6	0	1	130.33	NE			?	?	?
MSMEG_0405	-	extra cytoplasmic sigma factor	15	0	0	15	0	0.9333	95.29	NE			?	?	?
MSMEG_0406c	-	acyl-CoA-dehydrogenase	21	0	0	21	0	1	71.1	NE	Rv0244c	fadE5	no-data	NE	NE
MSMEG_0407	-	hypothetical protein MSMEG_0407	8	0	0	8	0	1	144.62	NE			?	?	?
MSMEG_0408c	-	type I modular polyketide synthase	86	0	0	86	0	0.9302	70.66	NE	Rv2048c	pks12	no-data	D	NE
MSMEG_0409	-	condensation domain-containing protein	23	0	0	23	0	0.6957	48.94	NE	Rv1182	papA3	essential	NE	NE
MSMEG_0410	-	MmpL protein	25	0	0	25	0	0.96	112.17	NE	Rv1183	mmpL10	no-data	D	NE
MSMEG_0411	-	acyl-CoA synthetase	17	0	0	17	0	0.8235	61.71	NE	Rv1185c	fadD21	non-essential	NE	NE
MSMEG_0412	-	hypothetical protein MSMEG_0412	18	0	0	18	0	0.9444	121.12	NE	Rv1184c	-	no-data	NE	NE
MSMEG_0413c	-	hypothetical protein MSMEG_0413	5	0	0	5	0	1	123.6	NE	Rv3821	-	non-essential	NE	NE
MSMEG_0414	-	oxidoreductase, 2OG-Fe(II) oxygenase family protein	11	0	0	11	0	0.9091	125.5	NE			?	?	?
MSMEG_0415	-	NADH-FMN oxidoreductase	1	0	0	1	0	1	27	NE	Rv0245	-	non-essential	NE	NE
MSMEG_0416c	-	hypothetical protein MSMEG_0416	3	0	0	3	0	1	134.67	NE			?	?	?
MSMEG_0417c	-	fumarate reductase iron-sulfur subunit	7	0	0	7	0	1	62.29	NE	Rv0247c	-	no-data	NE	NE
MSMEG_0418c	sdhA	succinate dehydrogenase flavoprotein subunit	20	0	0	20	0	1	74.4	NE	Rv0248c	sdhA	no-data	D	NE
MSMEG_0419c	-	integral membrane protein	18	0	0	18	0	0.8333	55.13	NE	Rv0249c	-	non-essential	NE	NE
MSMEG_0420c	-	hypothetical protein MSMEG_0420	4	0	0	4	0	0.75	29.67	NE	Rv0250c	-	non-essential	NE	NE
MSMEG_0421	-	hypothetical protein MSMEG_0421	2	0	0	2	0	0.5	16	NE			?	?	?
MSMEG_0422	-	transferase	2	0	0	2	0	1	29	NE	Rv1998c	-	non-essential	NE	NE
MSMEG_0423	-	hypothetical protein MSMEG_0423	4	0	0	4	0	1	111.5	NE			?	?	?
MSMEG_0424c	-	Hsp20/alpha crystallin family protein	7	0	0	7	0	0.8571	83.5	NE	Rv0251c	hsp	non-essential	NE	NE
MSMEG_0425c	-	putative membrane protein DcsA	8	0	0	8	0	0.5	40.75	NE			?	?	?
MSMEG_0426	-	transcriptional regulator, GntR family protein	18	0	0	18	0	0.6111	55.18	NE			?	?	?
MSMEG_0427	nirB	nitrite reductase	28	0	0	28	0	0.8214	61.87	NE	Rv0252	nirB	non-essential	NE	NE
MSMEG_0428	-	nitrite reductase	4	0	0	4	0	1	52.75	NE	Rv0253	nirD	non-essential	NE	NE
MSMEG_0429c	-	putative ferric uptake regulator	5	0	0	5	0	1	68.4	NE			?	?	?
MSMEG_0430	-	ISMsm4, transposase	17	0	0	17	0	0.9412	111.25	NE			?	?	?
MSMEG_0431c	-	secreted protein	10	0	0	10	0	0.9	65.89	NE	Rv0259c	-	non-essential	NE	NE
MSMEG_0432c	-	bifunctional uroporphyrinogen-III synthetase/response regulator domain-containing protein	6	0	0	6	0	1	68.83	NE	Rv0260c	-	non-essential	D	NE
MSMEG_0433c	-	nitrite extrusion protein	18	0	0	18	0	0.9444	126.29	NE	Rv0261c	narK3	non-essential	NE	NE
MSMEG_0434c	-	aminoglycoside 2'-N-acetyltransferase (AAC(2')-Id)	5	0	0	5	0	1	147.6	NE	Rv0262c	aac	non-essential	NE	NE
MSMEG_0435c	-	allophanate hydrolase subunit 2	9	0	0	9	0	1	48.67	NE	Rv0263c	-	non-essential	NE	NE
MSMEG_0436c	-	allophanate hydrolase subunit 1	7	0	0	7	0	1	32.29	NE	Rv0264c	-	non-essential	NE	NE
MSMEG_0437c	-	hypothetical protein MSMEG_0437	12	0	0	12	0	1	155.58	NE			?	?	?
MSMEG_0438c	-	periplasmic binding protein	4	0	0	4	0	1	63	NE	Rv0265c	-	non-essential	NE	NE
MSMEG_0439c	-	hypothetical protein MSMEG_0439	5	0	0	5	0	1	98.4	NE			?	?	?
MSMEG_0440c	-	hypothetical protein MSMEG_0440	0	0	0	0	0	0	0	N/A			?	?	?
MSMEG_0441c	-	hypothetical protein MSMEG_0441	9	0	0	9	0	1	88.33	NE			?	?	?
MSMEG_0442c	-	tetracycline repressor domain-containing protein	6	0	0	6	0	1	86.67	NE			?	?	?
MSMEG_0443	-	hydrolase, carbon-nitrogen family protein	16	0	0	16	0	0.875	60.64	NE			?	?	?
MSMEG_0444	-	agmatine deiminase	8	0	0	8	0	0.875	45	NE			?	?	?
MSMEG_0445	-	amidohydrolase family protein	19	0	0	19	0	0.9474	54.72	NE			?	?	?
MSMEG_0446	-	putrescine importer	21	0	0	21	0	0.9524	109.8	NE			?	?	?
MSMEG_0447c	-	hypothetical protein MSMEG_0447	2	0	0	2	0	1	114	NE			?	?	?
MSMEG_0448	-	transcriptional regulator, MarR family protein	7	0	0	7	0	1	156.14	NE			?	?	?
MSMEG_0449c	-	transporter, major facilitator family protein, putative	16	0	0	16	0	1	75	NE			?	?	?
MSMEG_0450	-	hypothetical protein MSMEG_0450	2	0	0	2	0	1	104.5	NE			?	?	?
MSMEG_0451c	-	oxidoreductase, FAD-linked	2	0	0	2	0	1	136.5	NE			?	?	?
MSMEG_0452c	-	inner membrane permease YgbN	10	0	0	10	0	1	49.2	NE			?	?	?
MSMEG_0453c	aroK	shikimate kinase	6	0	0	6	0	1	40.33	NE			?	?	?
MSMEG_0454	-	GntR-family protein transcriptional regulator	3	0	0	3	0	1	70.67	NE			?	?	?
MSMEG_0455	-	aldehyde dehydrogenase	18	0	0	18	0	0.9444	77.65	NE			?	?	?
MSMEG_0456c	-	DNA gyrase subunit A	15	0	0	15	0	1	50.27	NE			?	?	?
MSMEG_0457c	-	DNA topoisomerase IV subunit B	12	0	0	12	0	1	82.83	NE			?	?	?
MSMEG_0458	-	two-component system sensor kinase	9	0	0	9	0	0.7778	71.57	NE			?	?	?
MSMEG_0459	-	two-component system response regulator	6	0	0	6	0	1	100	NE			?	?	?
MSMEG_0460c	-	alpha/beta hydrolase fold	7	0	0	7	0	1	71.71	NE			?	?	?
MSMEG_0461	-	CinZ protein	8	0	0	8	0	1	91.38	NE			?	?	?
MSMEG_0462	-	MmpS4 protein	8	0	0	8	0	1	76.75	NE			?	?	?
MSMEG_0463	-	MmpL4 protein	33	0	0	33	0	0.9697	80.97	NE			?	?	?
MSMEG_0464c	-	phosphomethylpyrimidine kinase	8	0	0	8	0	1	108.25	NE			?	?	?
MSMEG_0465	-	transcriptional regulator, TetR family protein	6	0	0	6	0	1	92.5	NE			?	?	?
MSMEG_0466	-	hypothetical protein MSMEG_0466	12	0	0	12	0	1	157.67	NE			?	?	?
MSMEG_0467c	-	membrane transport protein	3	0	0	3	0	1	36.67	NE	Rv1986	-	no-data	NE	NE
MSMEG_0468c	-	integral membrane protein	6	0	0	6	0	1	71	NE			?	?	?
MSMEG_0469	-	transcriptional regulatory protein PadR-	13	0	0	13	0	1	110.77	NE			?	?	?
MSMEG_0470c	-	para-nitrobenzyl esterase	28	0	0	28	0	0.9286	65.62	NE			?	?	?
MSMEG_0471	-	transcriptional regulator LysR family protein	4	0	0	4	0	0.75	43.33	NE			?	?	?
MSMEG_0472c	-	putative lipoprotein	8	0	0	8	0	0.875	108.29	NE			?	?	?
MSMEG_0473	-	transcriptional regulator, LuxR family protein	9	0	0	9	0	1	39	NE			?	?	?
MSMEG_0474	-	glucosamine--fructose-6-phosphate aminotransferase (isomerizing)	14	0	0	14	0	1	37.64	NE			?	?	?
MSMEG_0475	-	nucleotide-sugar dehydrogenase	12	0	0	12	0	0.9167	111.55	NE			?	?	?
MSMEG_0476	-	chitin synthase	29	0	0	29	0	1	52.31	NE			?	?	?
MSMEG_0477c	-	hypothetical protein MSMEG_0477	8	0	0	8	0	1	82.88	NE			?	?	?
MSMEG_0478	-	secreted protein, putative	20	0	0	20	0	0.95	66.89	NE			?	?	?
MSMEG_0479	-	hypothetical protein MSMEG_0479	7	0	0	7	0	1	94.43	NE			?	?	?
MSMEG_0480c	-	transcriptional regulator, GntR family protein	6	0	0	6	0	1	47.17	NE			?	?	?
MSMEG_0481	-	FAD dependent oxidoreductase	18	0	0	18	0	0.9444	92.47	NE			?	?	?
MSMEG_0482	-	dihydroxy-acid dehydratase	15	0	0	15	0	0.9333	50.21	NE			?	?	?
MSMEG_0483	-	shikimate transporter	23	0	0	23	0	0.7391	37.71	NE			?	?	?
MSMEG_0484c	-	formamidase	10	0	0	10	0	0.7	119.86	NE			?	?	?
MSMEG_0485c	-	amidase	21	0	0	21	0	0.9524	64.9	NE			?	?	?
MSMEG_0486c	-	putative ABC transporter, periplasmic protein	15	0	0	15	0	1	42.53	NE			?	?	?
MSMEG_0487c	-	ABC transporter permease	11	0	0	11	0	0.7273	44.62	NE			?	?	?
MSMEG_0488c	-	ABC transporter ATP-binding protein	14	0	0	14	0	0.9286	56.46	NE			?	?	?
MSMEG_0489	-	racemase	17	0	0	17	0	0.8824	24.67	NE			?	?	?
MSMEG_0490	-	enoyl-CoA hydratase	9	0	0	9	0	0.7778	32.86	NE			?	?	?
MSMEG_0491c	-	transcriptional regulator, LacI family protein	19	0	0	19	0	0.8947	24.59	NE			?	?	?
MSMEG_0492c	-	hypothetical protein MSMEG_0492	8	0	0	8	0	0.875	79.14	NE			?	?	?
MSMEG_0493c	-	hypothetical protein MSMEG_0493	0	0	0	0	0	0	0	N/A			?	?	?
MSMEG_0494c	-	hypothetical protein MSMEG_0494	1	0	0	1	0	1	51	NE			?	?	?
MSMEG_0496c	-	coenzyme B12-dependent glycerol dehydrogenase small subunit	2	0	0	2	0	1	29.5	NE			?	?	?
MSMEG_0497c	-	glycerol dehydratase large subunit	19	0	0	19	0	0.7895	41.6	NE			?	?	?
MSMEG_0498c	-	hypothetical protein MSMEG_0498	0	0	0	0	0	0	0	N/A			?	?	?
MSMEG_0499	-	amino acid permease-associated region	18	0	0	18	0	0.8333	130.93	NE			?	?	?
MSMEG_0500	-	regulator of polyketide synthase expression, putative	7	0	0	7	0	1	58.14	NE			?	?	?
MSMEG_0501c	-	glucosamine-6-phosphate deaminase 1	6	0	0	6	0	0.8333	46.8	NE			?	?	?
MSMEG_0502c	-	glucosidase	16	0	0	16	0	1	33.38	NE			?	?	?
MSMEG_0503c	-	DeoR-family protein transcriptional regulator	5	0	0	5	0	1	91.6	NE			?	?	?
MSMEG_0504	-	carbohydrate kinase	9	0	0	9	0	0.7778	83.86	NE			?	?	?
MSMEG_0505	-	sugar ABC transporter, substrate-binding protein, putative	19	0	0	19	0	0.9474	35.44	NE			?	?	?
MSMEG_0506	-	ABC transporter, permease protein	11	0	0	11	0	0.9091	32.3	NE			?	?	?
MSMEG_0507	-	sugar ABC transporter, permease protein	7	0	0	7	0	1	53	NE			?	?	?
MSMEG_0508	-	glycerol-phosphate porter	13	0	0	13	0	0.6154	34	NE			?	?	?
MSMEG_0509c	-	transcriptional regulatory protein	1	0	0	1	0	1	132	NE			?	?	?
MSMEG_0510	-	D-tagatose-bisphosphate aldolase, class II, non-catalytic subunit	22	0	0	22	0	1	44	NE			?	?	?
MSMEG_0511	-	putative sugar isomerase, AgaS family protein	11	0	0	11	0	0.9091	41.7	NE			?	?	?
MSMEG_0512	-	BadF/BadG/BcrA/BcrD ATPase family protein	13	0	0	13	0	0.8462	11.91	NE			?	?	?
MSMEG_0513	-	integral membrane protein	10	0	0	10	0	0.9	28.33	NE			?	?	?
MSMEG_0514	-	alpha-galactosidase	24	0	0	24	0	0.875	41.38	NE			?	?	?
MSMEG_0515	-	sugar transporter sugar binding lipoprotein	16	0	0	16	0	0.8125	41.54	NE			?	?	?
MSMEG_0516	-	sugar transport system	15	0	0	15	0	1	53.13	NE	Rv2040c	-	no-data	NE	NE
MSMEG_0517	-	sugar binding-protein dependent transporter system permease	5	0	0	5	0	1	22.4	NE	Rv2039c	-	non-essential	NE	NE
MSMEG_0518	-	sn-glycerol-3-phosphate ABC transporter ATPase	14	0	0	14	0	1	87.86	NE			?	?	?
MSMEG_0519	-	hypothetical protein MSMEG_0519	6	0	0	6	0	1	37.33	NE			?	?	?
MSMEG_0520	-	porin	6	0	0	6	0	1	94	NE			?	?	?
MSMEG_0522	-	pp24 protein	1	0	0	1	0	1	12	NE			?	?	?
MSMEG_0523c	-	DNA-binding protein	12	0	0	12	0	0.9167	76.55	NE			?	?	?
MSMEG_0524c	-	short chain dehydrogenase	5	0	0	5	0	1	81	NE			?	?	?
MSMEG_0525	-	hypothetical protein MSMEG_0525	3	0	0	3	0	0.3333	22	NE			?	?	?
MSMEG_0526	-	oxidoreductase, GMC family protein	21	0	0	21	0	0.8571	44.94	NE	Rv1279	-	non-essential	NE	NE
MSMEG_0527	-	2-hydroxycyclohexnecarboxyl-CoA dehydrogenase	5	0	0	5	0	1	53.2	NE			?	?	?
MSMEG_0528	-	hypothetical protein MSMEG_0528	9	0	0	9	0	0.8889	47.38	NE			?	?	?
MSMEG_0529c	-	serine/threonine-protein kinase PknK	30	0	0	30	0	0.8333	50.96	NE	Rv3080c	pknK	no-data	NE	NE
MSMEG_0530c	-	short chain dehydrogenase	9	0	0	9	0	1	42.89	NE			?	?	?
MSMEG_0531c	-	putative acyl-CoA dehydrogenase	9	0	0	9	0	0.8889	83.5	NE			?	?	?
MSMEG_0532c	-	transcriptional regulator, TetR family protein	5	0	0	5	0	1	62	NE			?	?	?
MSMEG_0533c	-	gp236 protein	5	0	0	5	0	1	71.2	NE			?	?	?
MSMEG_0534c	-	permease, major facilitator family protein	15	0	0	15	0	0.9333	69.14	NE			?	?	?
MSMEG_0535c	-	GntR-family protein transcriptional regulator	6	0	0	6	0	1	30.5	NE			?	?	?
MSMEG_0536c	-	intracellular protease, PfpI family protein	3	0	0	2	1	1	161.33	NE			?	?	?
MSMEG_0537c	-	hypothetical protein MSMEG_0537	8	0	0	0	8	1	184.25	GA			?	?	?
MSMEG_0538c	-	regulatory protein, MarR	3	0	0	0	3	1	104.67	GA			?	?	?
MSMEG_0539c	-	transcriptional regulator, Crp/Fnr family protein	3	0	0	0	3	1	208	GA			?	?	?
MSMEG_0540	-	transcriptional regulator, putative	8	0	0	2	6	1	178.5	GA			?	?	?
MSMEG_0541	-	hypothetical protein MSMEG_0541	2	0	0	2	0	1	126.5	NE			?	?	?
MSMEG_0542	-	ANTAR domain-containing protein	7	0	0	7	0	1	61.71	NE			?	?	?
MSMEG_0543c	-	hypothetical protein MSMEG_0543	10	0	0	10	0	0.9	45.11	NE			?	?	?
MSMEG_0544	-	transcriptional regulator	10	0	0	10	0	0.9	37.78	NE			?	?	?
MSMEG_0545c	-	transcriptional regulator, LuxR family protein	3	0	0	3	0	0.6667	54	NE	Rv0891c	-	non-essential	NE	NE
MSMEG_0546c	-	hypothetical protein MSMEG_0546	14	0	0	14	0	1	90.93	NE			?	?	?
MSMEG_0547c	-	ISMsm5, transposase	10	0	0	10	0	1	148.6	NE			?	?	?
MSMEG_0548	-	chromosome replication initiation inhibitor protein	7	0	0	7	0	1	111.57	NE	Rv1985c	-	no-data	NE	NE
MSMEG_0549c	-	ABC transporter, permease protein	4	0	0	4	0	1	132.25	NE			?	?	?
MSMEG_0550c	-	sulfonate binding protein	10	0	0	10	0	1	83.4	NE			?	?	?
MSMEG_0551c	-	ABC nitrate/sulfonate/bicarbonate transporter, ATPase subunit	4	0	0	4	0	1	27.75	NE			?	?	?
MSMEG_0552	-	hypothetical protein MSMEG_0552	4	0	0	4	0	0.25	40	NE			?	?	?
MSMEG_0553	-	sugar ABC transporter, substrate-binding protein, putative	17	0	0	17	0	0.7647	31.54	NE			?	?	?
MSMEG_0554	-	ABC transporter permease protein, putative	8	0	0	8	0	0.875	26.57	NE			?	?	?
MSMEG_0555	-	ABC transporter permease protein	9	0	0	9	0	0.8889	65.75	NE			?	?	?
MSMEG_0556	-	ABC transporter, nucleotide binding/ATPase protein	6	0	0	6	0	1	92.17	NE			?	?	?
MSMEG_0557	-	hypothetical protein MSMEG_0557	1	0	0	1	0	1	26	NE			?	?	?
MSMEG_0558	-	hypothetical protein MSMEG_0558	2	0	0	2	0	0.5	25	NE			?	?	?
MSMEG_0559c	-	hypothetical protein MSMEG_0559	3	0	0	3	0	1	50.33	NE			?	?	?
MSMEG_0560c	dapB	dihydrodipicolinate reductase N-terminus domain-containing protein	12	0	0	12	0	0.9167	77.73	NE			?	?	?
MSMEG_0561	-	putative TetR family protein receptor protein	6	0	0	6	0	1	166.17	NE			?	?	?
MSMEG_0562c	-	hypothetical protein MSMEG_0562	6	0	0	6	0	1	135.33	NE	Rv3092c	-	non-essential	NE	NE
MSMEG_0563	-	hypothetical protein MSMEG_0563	9	0	0	9	0	0.8889	73	NE			?	?	?
MSMEG_0564c	-	xanthine/uracil permease	5	0	0	5	0	1	91.4	NE			?	?	?
MSMEG_0565c	-	putative glycosyl transferases group 1	12	0	0	12	0	0.9167	52.18	NE			?	?	?
MSMEG_0566c	-	aliphatic amidase	10	0	0	10	0	1	53.1	NE			?	?	?
MSMEG_0567c	-	selenophosphate synthetase	9	0	0	9	0	1	30.78	NE			?	?	?
MSMEG_0568c	-	radical SAM domain-containing protein	11	0	0	11	0	0.6364	29.43	NE			?	?	?
MSMEG_0569c	-	flavoprotein involved in K+ transport	20	0	0	20	0	0.7	62.79	NE			?	?	?
MSMEG_0570c	-	hypothetical protein MSMEG_0570	4	0	0	4	0	0.75	29	NE			?	?	?
MSMEG_0571c	-	hydrolase, carbon-nitrogen family protein	12	0	0	12	0	0.9167	27.36	NE			?	?	?
MSMEG_0572c	-	hypothetical protein MSMEG_0572	10	0	0	10	0	1	66.3	NE			?	?	?
MSMEG_0573c	-	putative ECF sigma factor RpoE1	10	1	0	9	0	0.6	19.5	NE			?	?	?
MSMEG_0574	-	putative ECF sigma factor RpoE1	10	0	0	10	0	0.9	19	NE			?	?	?
MSMEG_0575	-	MmpS1 protein	4	0	0	4	0	1	35.75	NE	Rv0403c	mmpS1	non-essential	NE	NE
MSMEG_0576	-	MmpL4 protein	28	0	0	28	0	0.8571	32.92	NE			?	?	?
MSMEG_0577	-	major facilitator superfamily protein, putative	12	0	0	12	0	0.8333	58.5	NE			?	?	?
MSMEG_0578	-	acyl-CoA dehydrogenase middle domain-containing protein	13	0	0	13	0	0.9231	82.17	NE			?	?	?
MSMEG_0579c	-	helix-turn-helix, Fis-type	6	0	0	6	0	0.6667	51.25	NE			?	?	?
MSMEG_0580	-	hypothetical protein MSMEG_0580	8	0	0	8	0	0.875	48	NE			?	?	?
MSMEG_0581	gabT	4-aminobutyrate transaminase	10	0	0	10	0	1	75.3	NE			?	?	?
MSMEG_0582	-	succinic semialdehyde dehydrogenase	10	0	0	10	0	0.8	36.12	NE			?	?	?
MSMEG_0583c	-	hypothetical protein MSMEG_0583	4	0	0	4	0	1	26.25	NE			?	?	?
MSMEG_0584c	-	hypothetical protein MSMEG_0584	10	0	0	10	0	0.9	103	NE			?	?	?
MSMEG_0585	-	L-carnitine dehydratase/bile acid-inducible protein F	8	0	0	8	0	1	115.25	NE			?	?	?
MSMEG_0586c	-	STAS domain-containing protein	3	0	0	3	0	1	44	NE	Rv0516c	-	non-essential	NE	GA
MSMEG_0587	rhaU	L-rhamnose 1-epimerase	4	0	0	4	0	1	149	NE			?	?	?
MSMEG_0588	-	putative rhamnose tranport protein, MFS family protein	16	0	0	16	0	0.9375	156.73	NE			?	?	?
MSMEG_0589	rhaI	L-rhamnose isomerase	13	0	0	13	0	0.9231	52.83	NE			?	?	?
MSMEG_0590	rhaD	short chain dehydrogenase	26	0	0	26	0	0.8462	30.32	NE			?	?	?
MSMEG_0591	rhaB	rhamnulokinase	14	0	0	14	0	0.9286	45.62	NE			?	?	?
MSMEG_0592	-	putative rhamnose catabolism operon transcriptional regulator	5	0	0	5	0	1	25.2	NE			?	?	?
MSMEG_0593c	-	hypothetical protein MSMEG_0593	4	0	0	4	0	0.75	11.67	NE			?	?	?
MSMEG_0594c	-	iron-sulfur cluster binding protein	9	0	0	9	0	0.7778	26.57	NE			?	?	?
MSMEG_0595c	-	glycolate oxidase	9	0	0	9	0	1	82.78	NE			?	?	?
MSMEG_0596	-	GntR family transcriptional regulator	5	0	0	5	0	1	136.4	NE			?	?	?
MSMEG_0597c	-	hypothetical protein MSMEG_0597	16	0	0	16	0	0.8125	79.54	NE	Rv0269c	-	non-essential	NE	NE
MSMEG_0598	-	hypothetical protein MSMEG_0598	5	0	0	5	0	1	89.4	NE			?	?	?
MSMEG_0599	-	acyl-CoA synthetase	15	0	0	15	0	1	114.13	NE	Rv0270	fadD2	non-essential	NE	NE
MSMEG_0600	-	dehydrogenase	8	0	0	8	0	1	47.88	NE			?	?	?
MSMEG_0601c	-	hypothetical protein MSMEG_0601	3	0	0	3	0	1	179	NE			?	?	?
MSMEG_0602c	-	hypothetical protein MSMEG_0602	3	0	0	3	0	0.6667	130.5	NE			?	?	?
MSMEG_0603c	-	putative acyl-CoA dehydrogenase	16	0	0	16	0	0.875	59	NE	Rv0271c	fadE6	non-essential	NE	NE
MSMEG_0604c	-	glyoxylate reductase	6	0	0	6	0	0.8333	76.8	NE			?	?	?
MSMEG_0605c	-	hypothetical protein MSMEG_0605	11	0	0	11	0	0.8182	44.78	NE	Rv0272c	-	non-essential	NE	NE
MSMEG_0606c	-	transcriptional regulator, TetR family protein	13	0	0	13	0	0.7692	25.9	NE	Rv0273c	-	non-essential	NE	NE
MSMEG_0607c	-	methyltransferase, putative, family protein	5	0	0	5	0	1	35.4	NE			?	?	?
MSMEG_0608	-	glyoxalase family protein	7	0	0	7	0	0.8571	28	NE	Rv0274	-	non-essential	NE	NE
MSMEG_0609c	-	helix-turn-helix domain-containing protein	9	0	0	9	0	1	56	NE			?	?	?
MSMEG_0610	-	beta-lactamase	7	0	0	7	0	1	117.43	NE			?	?	?
MSMEG_0611	-	para-nitrobenzyl esterase	15	0	0	15	0	0.8667	32.77	NE			?	?	?
MSMEG_0612c	-	transcriptional regulator, TetR family protein	6	0	0	6	0	0.6667	62.5	NE	Rv0275c	-	no-data	NE	NE
MSMEG_0613	-	hypothetical protein MSMEG_0613	10	0	0	10	0	1	86.5	NE	Rv0276	-	non-essential	NE	NE
MSMEG_0614	-	methyltransferase	10	0	0	10	0	1	74.5	NE	Rv0281	-	non-essential	NE	NE
MSMEG_0615	EccA3	ATPase, AAA family protein	12	0	0	12	0	0.8333	34.6	NE	Rv0282	-	essential	E	ES
MSMEG_0616	EccB3	hypothetical protein MSMEG_0616	12	0	0	12	0	0.8333	23.6	NE	Rv0283	-	essential	E	ES
MSMEG_0617	EccC3	ftsk/SpoIIIE family protein	37	0	0	37	0	0.8378	28.1	NE	Rv0284	-	essential	E	ES
MSMEG_0618	-	PE family protein	3	0	0	3	0	1	36	NE	Rv0285	PE5	essential	short	ES
MSMEG_0619	-	PPE family protein	13	0	0	13	0	0.7692	25.8	NE	Rv0286	PPE4	essential	E	ES
MSMEG_0620	-	PE family protein	3	0	0	3	0	1	62.67	NE	Rv0287	esxG	no-data	short	GD
MSMEG_0621	-	low molecular weight protein antigen 7	6	0	0	6	0	0.8333	78.2	NE	Rv0288	esxH	non-essential	NE	GD
MSMEG_0622	-	putative DNA-binding protein	7	0	0	7	0	1	21.57	NE	Rv0289	-	essential	E	ES
MSMEG_0623	snm/EccD3	secretion protein Snm4	6	0	0	6	0	0.6667	116	NE	Rv0290	-	essential	E	ES
MSMEG_0624	-	subtilase family protein	11	0	0	11	0	1	45.09	NE	Rv0291	mycP3	essential	E	ES
MSMEG_0625c	-	hypothetical protein MSMEG_0625	13	0	0	13	0	0.8462	39.18	NE	Rv0293c	-	non-essential	NE	NE
MSMEG_0626	-	hypothetical protein MSMEG_0626	6	0	0	6	0	0.3333	74	NE	Rv0292	-	essential	D	ES
MSMEG_0627c	-	glycosyl transferase, family protein 39	15	0	0	15	0	1	29.8	NE			?	?	?
MSMEG_0628c	-	amidohydrolase family protein	17	0	0	17	0	0.8235	49.36	NE			?	?	?
MSMEG_0629	-	trans-aconitate 2-methyltransferase	7	0	0	7	0	0.5714	36.25	NE	Rv0294	tam	non-essential	NE	NE
MSMEG_0630c	-	hypothetical protein MSMEG_0630	9	0	0	9	0	0.8889	48.5	NE	Rv0295c	-	non-essential	NE	NE
MSMEG_0632c	-	hypothetical protein MSMEG_0632	8	0	0	8	0	1	85.25	NE	Rv0307c	-	non-essential	NE	NE
MSMEG_0633c	-	PAP2 superfamily protein	15	0	0	15	0	0.8667	76.38	NE			?	?	?
MSMEG_0634	-	PAP2 superfamily protein	9	0	0	9	0	1	60.78	NE	Rv0308	-	no-data	NE	NE
MSMEG_0635	-	hypothetical protein MSMEG_0635	7	0	0	7	0	0.8571	49.83	NE	Rv0309	-	no-data	NE	NE
MSMEG_0636c	-	hypothetical protein MSMEG_0636	11	0	0	11	0	1	71.18	NE	Rv0310c	-	non-essential	NE	NE
MSMEG_0637c	-	iron-sulfur binding oxidoreductase	19	0	0	19	0	0.9474	82.61	NE			?	?	?
MSMEG_0638	-	hypothetical protein MSMEG_0638	21	0	0	21	0	0.7619	47.75	NE	Rv0312	-	essential	NE	NE
MSMEG_0639c	-	oligopeptide transport ATP-binding protein AppF	10	0	0	10	0	0.9	54.22	NE			?	?	?
MSMEG_0640c	-	oligopeptide transport ATP-binding protein OppD	7	0	0	7	0	0.8571	68	NE			?	?	?
MSMEG_0641c	-	binding-protein-dependent transport systems inner membrane component	17	0	0	17	0	1	69.47	NE			?	?	?
MSMEG_0642c	-	ABC transporter permease	15	0	0	15	0	0.9333	103.57	NE			?	?	?
MSMEG_0643c	-	extracellular solute-binding protein, family protein 5, putative	25	0	0	25	0	0.96	126.04	NE			?	?	?
MSMEG_0644	-	cupin domain-containing protein	6	0	0	6	0	1	81.33	NE			?	?	?
MSMEG_0645	-	putative beta-1,3-glucanase	12	0	0	12	0	1	65.75	NE	Rv0315	-	non-essential	NE	GA
MSMEG_0646c	-	putative transporter	12	0	0	12	0	0.9167	35.36	NE			?	?	?
MSMEG_0647c	phnC	phosphonate ABC transporter, ATP-binding protein	7	0	0	7	0	1	45.29	NE			?	?	?
MSMEG_0648	-	hypothetical protein MSMEG_0648	2	0	0	2	0	1	27.5	NE			?	?	?
MSMEG_0649c	-	phosphonate-binding periplasmic protein	7	0	0	7	0	0.8571	15.67	NE			?	?	?
MSMEG_0650	-	GntR-family protein transcriptional regulator	10	0	0	10	0	1	63.9	NE			?	?	?
MSMEG_0651	-	hypothetical protein MSMEG_0651	12	0	0	12	0	0.8333	138.4	NE	Rv0320	-	non-essential	NE	NE
MSMEG_0652	-	hypothetical protein MSMEG_0652	5	0	0	5	0	1	76	NE			?	?	?
MSMEG_0654c	-	hypothetical protein MSMEG_0654	15	0	0	15	0	0.6667	57.8	NE			?	?	?
MSMEG_0655	-	glucose 1-dehydrogenase, putative	6	0	0	6	0	1	25.17	NE			?	?	?
MSMEG_0656c	-	transcriptional regulator, TetR family protein	3	0	0	3	0	1	64.67	NE			?	?	?
MSMEG_0657c	-	Rieske (2Fe-2S) domain-containing protein	18	0	0	18	0	0.8333	38.07	NE			?	?	?
MSMEG_0658c	-	polyamine ABC-transporter, inner membrane subunit	10	0	0	10	0	0.8	26.75	NE			?	?	?
MSMEG_0659c	-	polyamine ABC transporter permease protein	16	0	0	16	0	0.9375	66.47	NE			?	?	?
MSMEG_0660c	-	extracellular solute-binding protein	24	0	0	24	0	0.875	30.05	NE			?	?	?
MSMEG_0661	-	glutamate-1-semialdehyde 2,1-aminomutase	12	0	0	12	0	0.9167	28.09	NE			?	?	?
MSMEG_0662	-	putrescine transport ATP-binding protein PotG	10	0	0	10	0	0.8	53.25	NE			?	?	?
MSMEG_0663c	-	TetR-family protein transcriptional regulator	4	0	0	4	0	1	30.5	NE			?	?	?
MSMEG_0664	-	FAD dependent oxidoreductase	22	0	0	22	0	1	37.36	NE	Rv3829c	-	no-data	NE	NE
MSMEG_0665c	-	sarcosine oxidase subunit beta, putative	13	0	0	13	0	0.8462	41.18	NE			?	?	?
MSMEG_0666	-	acetyl-CoA synthetase, putative	16	0	0	16	0	0.75	13.58	NE			?	?	?
MSMEG_0667	-	butyryl-CoA dehydrogenase	12	0	0	12	0	0.9167	60.18	NE			?	?	?
MSMEG_0668	-	integral membrane protein	0	0	0	0	0	0	0	N/A			?	?	?
MSMEG_0669c	-	hypothetical protein MSMEG_0669	3	0	0	3	0	1	59.67	NE			?	?	?
MSMEG_0670	-	FAD dependent oxidoreductase	9	0	0	9	0	1	39.22	NE			?	?	?
MSMEG_0671c	-	S-(hydroxymethyl)glutathione dehydrogenase	17	0	0	17	0	0.9412	81.94	NE	Rv1895	-	non-essential	NE	NE
MSMEG_0672c	-	hypothetical protein MSMEG_0672	2	0	0	2	0	1	165.5	NE			?	?	?
MSMEG_0673c	-	hypothetical protein MSMEG_0673	3	0	0	3	0	1	75.33	NE	Rv1435c	-	non-essential	NE	NE
MSMEG_0674c	-	ErfK/YbiS/YcfS/YnhG family protein	12	0	0	12	0	0.8333	45.3	NE	Rv1433	-	non-essential	NE	NE
MSMEG_0675c	-	putative cytochrome P450 144	11	0	0	11	0	1	76.64	NE	Rv1777	cyp144	non-essential	D	NE
MSMEG_0676	-	putative transcriptional regulatory protein	4	0	0	4	0	0.75	62	NE	Rv1776c	-	non-essential	NE	NE
MSMEG_0678	dcd	deoxycytidine triphosphate deaminase	3	0	0	3	0	0.6667	43	NE	Rv0321	dcd	non-essential	NE	NE
MSMEG_0679	-	hypothetical protein MSMEG_0679	10	0	0	10	0	1	62.8	NE			?	?	?
MSMEG_0680	-	UDP-glucose 6-dehydrogenase	9	0	0	9	0	1	64.11	NE	Rv0322	udgA	non-essential	D	NE
MSMEG_0681	-	P450 heme-thiolate protein	6	0	0	6	0	0.8333	70	NE	Rv1880c	cyp140	non-essential	NE	NE
MSMEG_0682	-	hypothetical protein MSMEG_0682	3	0	0	3	0	0.6667	23.5	NE	Rv0332	-	non-essential	NE	NE
MSMEG_0683	-	hypothetical protein MSMEG_0683	1	0	0	1	0	1	227	NE	Rv0333	-	non-essential	NE	NE
MSMEG_0684c	-	aldehyde oxidase and xanthine dehydrogenase, molybdopterin binding	25	0	0	25	0	0.84	76.95	NE			?	?	?
MSMEG_0685c	-	oxidoreductase, molybdopterin-binding subunit	8	0	0	8	0	1	36.25	NE			?	?	?
MSMEG_0686c	-	oxidoreductase	3	0	0	3	0	1	33.33	NE			?	?	?
MSMEG_0687c	-	hypothetical protein MSMEG_0687	11	0	0	11	0	0.9091	101.8	NE			?	?	?
MSMEG_0688c	-	aminotransferase AlaT	19	17	0	2	0	0.1053	40.5	ES	Rv0337c	aspC	essential	E	ES
MSMEG_0689	-	hypothetical protein MSMEG_0689	2	0	0	0	2	1	297	GA			?	?	?
MSMEG_0690c	-	iron-sulfur cluster-binding protein	20	0	19	0	1	0.45	3.44	GD	Rv0338c	-	essential	D	ES
MSMEG_0691c	-	putative transcriptional regulatory protein	8	0	0	8	0	0.875	44	NE	Rv0339c	-	no-data	NE	NE
MSMEG_0692c	-	hypothetical protein MSMEG_0692	15	0	0	15	0	0.8667	91.92	NE			?	?	?
MSMEG_0693	-	hypothetical protein MSMEG_0693	6	0	0	6	0	0.5	34	NE	Rv0340	-	non-essential	NE	NE
MSMEG_0695	-	isoniazid inductible protein IniA	11	0	0	11	0	0.7273	47	NE	Rv0342	iniA	non-essential	NE	NE
MSMEG_0696c	-	alanine-rich protein	0	0	0	0	0	0	0	N/A			?	?	?
MSMEG_0697c	-	integral membrane protein	1	0	0	1	0	1	8	NE			?	?	?
MSMEG_0698	-	isoniazid inductible protein IniC	8	0	0	8	0	0.875	115.86	NE	Rv0343	iniC	no-data	NE	NE
MSMEG_0699	-	hypothetical protein MSMEG_0699	9	0	0	9	0	1	54.33	NE			?	?	?
MSMEG_0700c	-	hypothetical protein MSMEG_0700	8	0	0	8	0	1	90.88	NE			?	?	?
MSMEG_0701	-	hypothetical protein MSMEG_0701	3	0	0	3	0	0.6667	120	NE			?	?	?
MSMEG_0702c	-	monooxygenase	10	0	0	10	0	0.9	114.22	NE			?	?	?
MSMEG_0703c	-	hypothetical protein MSMEG_0703	3	0	0	3	0	1	150.67	NE	Rv1929c	-	non-essential	NE	NE
MSMEG_0704c	-	LpqJ protein	6	0	0	6	0	1	111.17	NE	Rv0344c	lpqJ	non-essential	NE	NE
MSMEG_0705c	-	putative permease of the major facilitator superfamily protein	10	0	0	10	0	1	76.1	NE			?	?	?
MSMEG_0706c	-	4-carboxy-4-hydroxy-2-oxoadipate aldolase	6	0	0	6	0	1	19.17	NE			?	?	?
MSMEG_0707c	-	hypothetical protein MSMEG_0707	8	0	0	8	0	0.75	21	NE			?	?	?
MSMEG_0708	-	transcriptional regulator, LysR family protein	3	0	0	3	0	1	68	NE			?	?	?
MSMEG_0709	dnaK	molecular chaperone DnaK	14	11	0	3	0	0.2857	12	ES	Rv0350	dnaK	essential	E	ES
MSMEG_0710	grpE	co-chaperone GrpE	6	0	0	6	0	0.5	19	NE	Rv0351	grpE	essential	E	ES
MSMEG_0711	dnaJ	chaperone protein DnaJ	9	0	0	9	0	0.8889	26.5	NE	Rv0352	dnaJ1	essential	NE	NE
MSMEG_0712c	-	transcriptional regulator, TetR family protein	11	0	0	11	0	1	61.36	NE			?	?	?
MSMEG_0713	-	transcriptional regulator, MerR family protein	4	0	0	4	0	0.75	20.33	NE	Rv0353	hspR	non-essential	NE	NE
MSMEG_0714c	-	acyl-CoA dehydrogenase	13	0	0	13	0	1	44.08	NE			?	?	?
MSMEG_0715c	-	3-oxoacyl-	5	0	2	3	0	0.8	51.25	NE			?	?	?
MSMEG_0716	-	major facilitator superfamily protein	22	0	0	22	0	0.9545	41.52	NE			?	?	?
MSMEG_0717c	-	aldose 1-epimerase subfamily protein	11	0	0	11	0	1	50.82	NE			?	?	?
MSMEG_0718	-	acetyl-CoA synthetase	19	0	0	19	0	0.8947	32.41	NE			?	?	?
MSMEG_0719c	-	flavohemoprotein	13	0	0	13	0	0.7692	72	NE	Rv0385	-	non-essential	NE	GA
MSMEG_0720c	-	integral membrane protein	9	0	0	9	0	1	82.89	NE			?	?	?
MSMEG_0722c	-	hypothetical protein MSMEG_0722	12	0	0	12	0	0.9167	38.82	NE			?	?	?
MSMEG_0723c	-	hypothetical protein MSMEG_0723	11	0	0	11	0	0.9091	40.1	NE			?	?	?
MSMEG_0724	-	IS1137, transposase orfA	3	0	0	3	0	1	35.33	NE			?	?	?
MSMEG_0725	-	IS1137, transposase orfB	25	0	0	25	0	0.84	72.19	NE			?	?	?
MSMEG_0726c	-	hypothetical protein MSMEG_0726	1	0	0	1	0	1	8	NE			?	?	?
MSMEG_0727c	-	hypothetical protein MSMEG_0727	1	0	0	1	0	1	10	NE			?	?	?
MSMEG_0728c	-	hypothetical protein MSMEG_0728	5	0	0	5	0	1	42.6	NE			?	?	?
MSMEG_0729c	-	hypothetical protein MSMEG_0729	4	0	0	4	0	1	55.25	NE	Rv3481c	-	non-essential	NE	NE
MSMEG_0730c	-	oleandomycin glycosyltransferase	13	0	0	13	0	1	68.15	NE			?	?	?
MSMEG_0731c	-	hypothetical protein MSMEG_0731	7	0	0	7	0	1	78.29	NE			?	?	?
MSMEG_0732	-	chaperone ClpB	21	0	0	21	0	0.9048	39.16	NE	Rv0384c	clpB	essential	NE	GD
MSMEG_0733c	dapB	dihydrodipicolinate reductase N-terminus domain-containing protein	10	0	0	10	0	1	58.9	NE			?	?	?
MSMEG_0734c	-	Rieske (2Fe-2S) domain-containing protein	17	0	0	17	0	1	51.88	NE			?	?	?
MSMEG_0735	-	putative transcriptional regulator	6	0	0	6	0	1	128.67	NE			?	?	?
MSMEG_0736	-	hypothetical protein MSMEG_0736	7	0	0	7	0	0.2857	48	NE	Rv0383c	-	essential	NE	GD
MSMEG_0737	-	dehydrogenase	7	0	0	7	0	0.8571	83.5	NE			?	?	?
MSMEG_0738	-	hypothetical protein MSMEG_0738	11	0	0	11	0	1	63.91	NE	Rv0381c	-	non-essential	NE	NE
MSMEG_0739	-	spou rRNA methylase family protein	5	0	0	5	0	0.8	10.25	NE	Rv0380c	-	non-essential	NE	NE
MSMEG_0740	-	glycosyl hydrolase family protein 76	11	0	0	11	0	1	90.45	NE	Rv0365c	-	non-essential	NE	NE
MSMEG_0741	-	hypothetical protein MSMEG_0741	8	0	0	8	0	0.875	37	NE			?	?	?
MSMEG_0742c	-	transcriptional regulatory protein	5	0	0	5	0	1	30.6	NE	Rv0377	-	non-essential	NE	NE
MSMEG_0743	-	xanthine dehydrogenase	9	0	0	9	0	0.6667	69.5	NE	Rv0376c	-	non-essential	D	NE
MSMEG_0744	-	carbon monoxide dehydrogenase medium chain	8	0	0	8	0	1	41.5	NE	Rv0375c	-	non-essential	NE	NE
MSMEG_0745	-	2Fe-2S-binding domain-containing protein	3	0	0	3	0	1	53.67	NE	Rv0374c	-	growth-defect	NE	NE
MSMEG_0746	-	carbon-monoxide dehydrogenase, large subunit	29	0	0	29	0	0.9655	61.96	NE	Rv0373c	-	non-essential	D	NE
MSMEG_0747	-	carbon monoxide dehydrogenase F protein	5	0	0	5	0	1	56.8	NE	Rv0372c	-	essential	NE	NE
MSMEG_0748	-	ATPase	12	0	0	12	0	0.8333	47.1	NE	Rv0370c	-	no-data	NE	NE
MSMEG_0749	-	carbon monoxide dehydrogenase subunit G (CoxG) family protein	2	0	0	2	0	1	61.5	NE	Rv0369c	-	non-essential	NE	NE
MSMEG_0750c	-	membrane protein	12	9	0	3	0	0.3333	71.5	ES	Rv0364	-	no-data	D	ES
MSMEG_0751	-	hypothetical protein MSMEG_0751	13	0	0	13	0	0.9231	56.67	NE	Rv0368c	-	non-essential	NE	NE
MSMEG_0752	fbaA	fructose-bisphosphate aldolase	12	0	0	12	0	1	143.58	NE	Rv0363c	fba	no-data	NE	ES
MSMEG_0753c	-	hypothetical protein MSMEG_0753	3	0	0	3	0	1	227	NE	Rv0361	-	non-essential	NE	NE
MSMEG_0754	-	hypothetical protein MSMEG_0754	6	0	0	6	0	1	49.33	NE	Rv0360c	-	non-essential	NE	NE
MSMEG_0755c	-	cobalt-zinc-cadmium resistance protein	6	0	0	6	0	1	158.67	NE	Rv2025c	-	non-essential	NE	NE
MSMEG_0756c	-	peptidase, M50B family protein	8	0	0	8	0	1	100.62	NE	Rv0359	-	non-essential	NE	NE
MSMEG_0757	-	hypothetical protein MSMEG_0757	6	0	0	6	0	1	80	NE			?	?	?
MSMEG_0758c	-	hypothetical protein MSMEG_0758	5	0	0	5	0	0.8	45.75	NE	Rv0358	-	no-data	E	GD
MSMEG_0759	purA	adenylosuccinate synthetase	18	18	0	0	0	0	0	ES	Rv0357c	purA	essential	E	ES
MSMEG_0760	-	thioesterase family protein	5	0	0	5	0	1	73.4	NE	Rv0356c	-	non-essential	NE	NE
MSMEG_0761c	-	hypothetical protein MSMEG_0761	1	0	0	1	0	1	237	NE			?	?	?
MSMEG_0762c	-	cytochrome P450 FAS1	8	0	0	8	0	0.875	62.86	NE	Rv3121	cyp141	no-data	NE	NE
MSMEG_0763c	-	antibiotic transporter	13	0	0	13	0	0.8462	75.55	NE			?	?	?
MSMEG_0764c	-	Na+/H+ antiporter	19	0	0	19	0	1	73.58	NE	Rv2287	yjcE	non-essential	NE	NE
MSMEG_0765	-	zinc finger, UBP-type	5	0	0	5	0	1	227.6	NE			?	?	?
MSMEG_0766	purT	phosphoribosylglycinamide formyltransferase 2	7	0	0	7	0	0.8571	170.33	NE	Rv0389	purT	non-essential	NE	NE
MSMEG_0767	-	hypothetical protein MSMEG_0767	6	0	0	6	0	1	70.67	NE			?	?	?
MSMEG_0768	-	hypothetical protein MSMEG_0768	5	0	0	5	0	1	191.8	NE	Rv0390	-	non-essential	NE	NE
MSMEG_0769	metZ	O-succinylhomoserine sulfhydrylase	13	0	0	13	0	0.7692	56.9	NE	Rv0391	metZ	non-essential	D	NE
MSMEG_0770	-	hypothetical protein MSMEG_0770	6	0	0	6	0	1	44.17	NE			?	?	?
MSMEG_0771c	-	short chain dehydrogenase	9	0	0	9	0	0.8889	65	NE	Rv1865c	-	non-essential	NE	NE
MSMEG_0772c	-	phytase	14	0	0	14	0	1	87.79	NE			?	?	?
MSMEG_0773	-	acetyltransferase	11	0	0	11	0	0.6364	67.43	NE			?	?	?
MSMEG_0775c	-	metallo-beta-lactamase superfamily protein	7	0	0	7	0	1	45	NE	Rv0406c	-	non-essential	NE	NE
MSMEG_0776	-	hypothetical protein MSMEG_0776	3	0	0	3	0	0.6667	38.5	NE			?	?	?
MSMEG_0777	-	F420-dependent glucose-6-phosphate dehydrogenase	15	0	0	15	0	1	102.27	NE	Rv0407	fgd1	non-essential	NE	NE
MSMEG_0778c	-	putative transcriptional regulator	6	0	0	6	0	1	59	NE			?	?	?
MSMEG_0779c	-	short chain dehydrogenase	7	0	0	7	0	0.8571	75.17	NE	Rv1928c	-	non-essential	NE	NE
MSMEG_0780c	-	phosphotransferase enzyme family protein	11	0	0	11	0	0.7273	23	NE			?	?	?
MSMEG_0781	-	amino acid permease	22	0	0	22	0	0.8636	60.05	NE			?	?	?
MSMEG_0782	-	aminotransferase class-III	17	0	0	17	0	0.8235	81.14	NE			?	?	?
MSMEG_0783	pta	phosphate acetyltransferase	22	0	0	22	0	0.9545	44	NE	Rv0408	pta	no-data	NE	NE
MSMEG_0784	ackA	acetate kinase	14	0	0	14	0	0.9286	42.23	NE	Rv0409	ackA	non-essential	NE	NE
MSMEG_0785c	-	hypothetical protein MSMEG_0785	6	0	0	6	0	1	57.5	NE			?	?	?
MSMEG_0786c	-	serine/threonine protein kinase	26	0	0	26	0	0.8846	51.96	NE	Rv0410c	pknG	essential	E	NE
MSMEG_0787c	-	extracellular solute-binding protein, family protein 3	7	0	0	7	0	1	80.57	NE	Rv0411c	glnH	essential	E	NE
MSMEG_0788c	-	hypothetical protein MSMEG_0788	12	0	0	12	0	1	107.42	NE	Rv0412c	-	essential	D	NE
MSMEG_0789c	thiE	thiamine-phosphate pyrophosphorylase	3	0	0	3	0	1	119.67	NE	Rv0414c	thiE	no-data	E	ES
MSMEG_0790	-	hydrolase, NUDIX family protein	3	0	0	3	0	1	101	NE	Rv0413	mutT3	non-essential	NE	NE
MSMEG_0791	thiO	glycine oxidase ThiO	7	0	0	7	0	1	51.57	NE	Rv0415	thiO	essential	E	ES
MSMEG_0792	thiS	sulfur carrier protein ThiS	2	0	0	2	0	1	19	NE	Rv0416	thiS	essential	short	ES
MSMEG_0793	thiG	thiazole synthase	6	0	0	6	0	0.6667	20.5	NE	Rv0417	thiG	essential	E	ES
MSMEG_0794	-	hypothetical protein MSMEG_0794	5	0	0	5	0	1	26.2	NE			?	?	?
MSMEG_0795	-	ABC transporter ATP-binding protein	6	0	0	6	0	0.6667	80.25	NE			?	?	?
MSMEG_0796	-	ABC transporter integral membrane subunit	8	0	0	8	0	1	125.88	NE			?	?	?
MSMEG_0798	-	hypothetical protein MSMEG_0798	11	0	0	11	0	0.9091	50.7	NE			?	?	?
MSMEG_0799	-	hypothetical protein MSMEG_0799	1	0	0	1	0	0	0	NE			?	?	?
MSMEG_0800	-	hypothetical protein MSMEG_0800	2	0	0	2	0	1	18.5	NE			?	?	?
MSMEG_0801	-	IS1096, tnpR protein	10	0	0	0	10	1	262.8	GA			?	?	?
MSMEG_0802c	-	IS1096, tnpA protein	9	0	0	0	9	1	349.22	GA			?	?	?
MSMEG_0803	-	hypothetical protein MSMEG_0803	8	0	0	2	6	1	156.5	GA			?	?	?
MSMEG_0804c	-	hypothetical protein MSMEG_0804	1	0	0	1	0	1	68	NE			?	?	?
MSMEG_0805	-	hypothetical protein MSMEG_0805	12	0	0	12	0	0.9167	37.09	NE			?	?	?
MSMEG_0806	-	hydrolase	21	0	0	21	0	0.8571	43	NE	Rv0418	lpqL	non-essential	NE	NE
MSMEG_0807	-	leupeptin-inactivating enzyme 1	17	0	0	17	0	1	57.88	NE			?	?	?
MSMEG_0808	-	chalcone synthase Pks10	11	0	0	11	0	1	30.91	NE	Rv1660	pks10	non-essential	NE	NE
MSMEG_0809	-	isoprenylcysteine carboxyl methyltransferase	6	0	0	6	0	0.8333	61.2	NE	Rv1139c	-	non-essential	NE	NE
MSMEG_0810c	-	putative pyrimidine permease RutG	11	0	0	11	0	0.8182	37.67	NE			?	?	?
MSMEG_0811	-	oxidoreductase	11	0	0	11	0	0.8182	41.11	NE	Rv1138c	-	non-essential	NE	NE
MSMEG_0812c	-	amino acid transporter	14	0	0	14	0	1	117.07	NE	Rv1999c	-	non-essential	NE	NE
MSMEG_0813c	-	hypothetical protein MSMEG_0813	6	0	0	6	0	0.8333	42.6	NE	Rv0420c	-	non-essential	NE	NE
MSMEG_0814c	-	membrane protein	5	0	0	5	0	0.6	56.33	NE			?	?	?
MSMEG_0815	-	transcriptional regulator, TetR family protein	22	0	0	22	0	0.8182	54.06	NE	Rv1963c	mce3R	essential	D	NE
MSMEG_0816c	-	flavin-binding monooxygenase	22	0	0	22	0	0.9545	44.19	NE	Rv1393c	-	non-essential	NE	NE
MSMEG_0817	-	LysR-family protein transcriptional regulator	10	0	0	10	0	1	91.9	NE			?	?	?
MSMEG_0818	-	transporter, major facilitator family protein	15	0	0	15	0	0.8667	58.69	NE			?	?	?
MSMEG_0819	-	N-carbamoyl-L-amino acid amidohydrolase	10	0	0	10	0	0.7	23.14	NE			?	?	?
MSMEG_0820c	-	hypothetical protein MSMEG_0820	1	0	0	1	0	1	28	NE			?	?	?
MSMEG_0821	-	glutamyl-tRNA(Gln) amidotransferase subunit A	13	0	0	13	0	0.8462	26.82	NE			?	?	?
MSMEG_0822c	-	cytochrome P450	11	0	0	11	0	1	49.09	NE	Rv1666c	cyp139	non-essential	NE	NE
MSMEG_0823c	-	hypothetical protein MSMEG_0823	10	0	0	10	0	1	88.9	NE			?	?	?
MSMEG_0824c	-	hypothetical protein MSMEG_0824	7	0	0	7	0	1	34	NE	Rv0421c	-	non-essential	NE	NE
MSMEG_0825c	thiD	phosphomethylpyrimidine kinase	6	0	0	6	0	0.8333	11.6	NE	Rv0422c	thiD	essential	E	GD
MSMEG_0826c	thiC	thiamine biosynthesis protein ThiC	15	0	0	15	0	0.8667	42.85	NE	Rv0423c	thiC	essential	E	ES
MSMEG_0827	-	major facilitator superfamily protein MFS_1	16	0	0	16	0	0.9375	106.73	NE			?	?	?
MSMEG_0828c	-	immunogenic protein MPT63	5	0	0	5	0	1	66.4	NE			?	?	?
MSMEG_0829c	xth	exodeoxyribonuclease III	10	0	0	10	0	1	121.1	NE	Rv0427c	xthA	no-data	NE	NE
MSMEG_0830c	-	acetyltransferase, gnat family protein	8	2	0	6	0	0.75	53.17	NE	Rv0428c	-	non-essential	NE	NE
MSMEG_0831	-	short chain dehydrogenase	6	0	0	6	0	1	108.17	NE			?	?	?
MSMEG_0832c	def	peptide deformylase	6	6	0	0	0	0	0	ES	Rv0429c	def	essential	E	ES
MSMEG_0833	-	hypothetical protein MSMEG_0833	5	0	0	5	0	0.2	238	NE	Rv0430	-	essential	NE	ES
MSMEG_0834	-	tuberculin related peptide	2	0	0	2	0	0.5	3	NE	Rv0431	-	non-essential	NE	NE
MSMEG_0835	sodC	copper/zinc superoxide dismutase	1	0	0	1	0	1	13	NE	Rv0432	sodC	non-essential	NE	NE
MSMEG_0836	-	carboxylate-amine ligase	9	0	0	9	0	0.8889	127.62	NE	Rv0433	-	non-essential	NE	NE
MSMEG_0837	-	hypothetical protein MSMEG_0837	2	0	0	2	0	0.5	106	NE			?	?	?
MSMEG_0838c	-	AsnC-family protein transcriptional regulator	16	0	0	16	0	0.875	29.07	NE			?	?	?
MSMEG_0839	-	ATP-dependent protease La	6	0	0	6	0	0.8333	27.6	NE	Rv0434	-	non-essential	NE	NE
MSMEG_0840c	-	hypothetical protein MSMEG_0840	10	0	0	10	0	1	14	NE			?	?	?
MSMEG_0842c	-	hypothetical protein MSMEG_0842	6	0	0	6	0	0.6667	28.25	NE			?	?	?
MSMEG_0843c	-	putative monovalent cation/H+ antiporter subunit G	1	0	0	1	0	1	16	NE			?	?	?
MSMEG_0844c	-	putative monovalent cation/H+ antiporter subunit F	3	0	0	0	3	0.6667	185	GA			?	?	?
MSMEG_0845c	-	putative monovalent cation/H+ antiporter subunit E	3	0	0	0	3	1	187	GA			?	?	?
MSMEG_0846c	-	putative monovalent cation/H+ antiporter subunit D	16	0	0	0	16	1	202.5	GA	Rv0086	hycQ	essential	D	NE
MSMEG_0847c	-	putative monovalent cation/H+ antiporter subunit C	6	0	0	0	6	1	96.33	GA			?	?	?
MSMEG_0848c	-	putative monovalent cation/H+ antiporter subunit A	26	0	0	0	26	0.9231	143.67	GA			?	?	?
MSMEG_0849	-	oxygenase	2	0	0	0	2	1	15.5	GA			?	?	?
MSMEG_0850	-	hypothetical protein MSMEG_0850	8	0	0	6	2	0.875	152.86	NE			?	?	?
MSMEG_0851c	-	citrate transporter	10	0	0	10	0	0.8	96.38	NE	Rv2684	arsA	non-essential	NE	NE
MSMEG_0852c	-	CBS domain-containing protein	2	0	0	2	0	1	161.5	NE	Rv2683	-	non-essential	NE	NE
MSMEG_0853c	-	hypothetical protein MSMEG_0853	3	0	0	3	0	1	38	NE			?	?	?
MSMEG_0854	-	two-component system sensor kinase	4	0	0	4	0	1	34.25	NE			?	?	?
MSMEG_0855c	-	hypothetical protein MSMEG_0855	6	0	0	6	0	1	48.33	NE			?	?	?
MSMEG_0856	-	DNA-binding response regulator, LuxR family protein	8	0	0	8	0	1	91.12	NE			?	?	?
MSMEG_0857c	-	hypothetical protein MSMEG_0857	3	0	0	3	0	0.6667	75	NE			?	?	?
MSMEG_0858c	-	cell division control protein Cdc48	9	0	0	9	0	0.8889	30.88	NE	Rv0435c	-	non-essential	NE	NE
MSMEG_0859	-	transcriptional regulator, TetR family protein	6	0	0	6	0	1	140.17	NE			?	?	?
MSMEG_0860c	-	CDP-diacylglycerol--serine O-phosphatidyltransferase	7	0	0	7	0	1	28.86	NE	Rv0436c	pssA	no-data	NE	NE
MSMEG_0861c	psd	phosphatidylserine decarboxylase	4	0	0	4	0	0.75	43	NE	Rv0437c	psd	non-essential	NE	NE
MSMEG_0862c	-	molybdopterin biosynthesis protein MoeA	9	0	0	9	0	0.6667	55.5	NE	Rv0438c	moeA2	non-essential	NE	NE
MSMEG_0863c	-	short chain dehydrogenase	10	0	0	10	0	0.9	44.11	NE			?	?	?
MSMEG_0864	-	membrane flanked domain-containing protein	4	0	0	4	0	0.75	71.33	NE	Rv1227c	-	non-essential	NE	NE
MSMEG_0865	-	membrane flanked domain-containing protein	10	0	0	10	0	1	52.2	NE	Rv1226c	-	non-essential	NE	NE
MSMEG_0866c	-	DNA or RNA helicase of superfamily protein II	18	0	0	18	0	0.7222	10.69	NE	Rv2917	-	non-essential	NE	NE
MSMEG_0867	-	hydrolase	9	0	0	9	0	0.7778	111.43	NE	Rv1225c	-	non-essential	NE	NE
MSMEG_0868c	-	hypothetical protein MSMEG_0868	20	0	0	20	0	0.95	82.79	NE	Rv3507	PE_PGRS53	non-essential	D	NE
MSMEG_0869	-	hypothetical protein MSMEG_0869	3	0	0	3	0	0.6667	6.5	NE			?	?	?
MSMEG_0870c	-	oxidoreductase	24	0	0	24	0	0.875	47.33	NE			?	?	?
MSMEG_0871c	-	putative aldehyde or xanthine dehydrogenase, molybdopterin binding subunit protein	11	0	0	11	0	0.8182	17.33	NE			?	?	?
MSMEG_0872c	-	twin-arginine translocation pathway signal	3	0	0	3	0	0.6667	25	NE			?	?	?
MSMEG_0873c	-	hypothetical protein MSMEG_0873	2	0	0	2	0	0.5	57	NE			?	?	?
MSMEG_0874	-	transcriptional regulator, GntR family protein	3	0	0	3	0	1	72.33	NE			?	?	?
MSMEG_0875	-	putative sialic acid transporter	19	0	0	19	0	0.9474	82.06	NE	Rv1902c	nanT	non-essential	NE	NE
MSMEG_0876c	-	short chain dehydrogenase	7	0	0	7	0	1	48.29	NE	Rv0068	-	non-essential	NE	NE
MSMEG_0877	-	dihydrodipicolinate synthase	9	0	0	9	0	1	39.67	NE			?	?	?
MSMEG_0878	-	transcriptional regulator	7	0	0	7	0	1	84.57	NE	Rv0067c	-	no-data	NE	NE
MSMEG_0879c	-	hypothetical protein MSMEG_0879	2	2	0	0	0	0	0	ES			?	?	?
MSMEG_0880	groEL	chaperonin GroEL	11	11	0	0	0	0	0	ES	Rv0440	groEL	essential	E	ES
MSMEG_0881	-	hypothetical protein MSMEG_0881	4	0	0	4	0	1	105.75	NE			?	?	?
MSMEG_0882c	-	hypothetical protein MSMEG_0882	4	0	0	4	0	1	89	NE	Rv0441c	-	non-essential	NE	NE
MSMEG_0883c	-	amidohydrolase family protein	18	0	0	18	0	0.8333	56.2	NE			?	?	?
MSMEG_0884	-	glyoxalase family protein	6	0	0	6	0	0.8333	40.6	NE			?	?	?
MSMEG_0885c	-	hypothetical protein MSMEG_0885	5	0	0	5	0	0.8	101.25	NE			?	?	?
MSMEG_0886c	-	serine/threonine-protein kinase PknD	10	0	0	10	0	0.9	61	NE			?	?	?
MSMEG_0887	-	hypothetical protein MSMEG_0887	6	0	0	6	0	1	96.67	NE	Rv0443	-	non-essential	NE	NE
MSMEG_0888	-	hypothetical protein MSMEG_0888	6	0	0	6	0	0.8333	95.8	NE			?	?	?
MSMEG_0889	-	succinic semialdehyde dehydrogenase	18	0	0	18	0	1	98.83	NE			?	?	?
MSMEG_0890	-	HD domain-containing protein	7	0	0	7	0	1	83.57	NE			?	?	?
MSMEG_0891	-	polyphosphate kinase 2	13	0	0	13	0	1	69.62	NE	Rv3232c	pvdS	non-essential	NE	GA
MSMEG_0892	-	hypothetical protein MSMEG_0892	8	0	0	8	0	0.75	17.33	NE			?	?	?
MSMEG_0893c	-	hypothetical protein MSMEG_0893	9	0	0	9	0	1	92.33	NE			?	?	?
MSMEG_0894	-	dihydrodipicolinate reductase	24	0	0	24	0	0.9583	52.39	NE			?	?	?
MSMEG_0895	-	GntR family transcriptional regulator	8	0	0	8	0	1	81.25	NE			?	?	?
MSMEG_0896	-	integral membrane transport protein	18	0	0	18	0	0.9444	96.53	NE			?	?	?
MSMEG_0897	-	hypothetical protein MSMEG_0897	13	0	0	13	0	0.8462	67.82	NE			?	?	?
MSMEG_0898	-	tagatose-1,6-bisphosphate aldolase GatY	5	0	0	5	0	1	37	NE			?	?	?
MSMEG_0899c	-	prolyl oligopeptidase family protein	36	0	0	36	0	0.7778	39.07	NE	Rv0457c	-	non-essential	D	NE
MSMEG_0900	-	eptc-inducible aldehyde dehydrogenase	17	0	0	4	13	1	151.41	GA	Rv0458	-	non-essential	NE	NE
MSMEG_0901	-	hypothetical protein MSMEG_0901	3	0	0	0	3	0.6667	49.5	GA	Rv0459	-	non-essential	NE	NE
MSMEG_0902c	-	cyclopropane-fatty-acyl-phospholipid synthase 1	8	0	0	0	8	1	126.5	GA			?	?	?
MSMEG_0903	lpdA	dihydrolipoamide dehydrogenase	18	18	0	0	0	0.0556	1	ES	Rv0462	lpd	essential	E	GD
MSMEG_0904	-	hypothetical protein MSMEG_0904	5	1	0	4	0	0.6	55	NE	Rv0463	-	non-essential	NE	NE
MSMEG_0905c	pcaC	hypothetical protein MSMEG_0905	4	0	0	4	0	0.75	77	NE	Rv0464c	-	non-essential	NE	NE
MSMEG_0906c	-	DNA-binding protein	21	0	0	21	0	0.6667	80.64	NE	Rv0465c	-	no-data	NE	NE
MSMEG_0907	-	hypothetical protein MSMEG_0907	0	0	0	0	0	0	0	N/A			?	?	?
MSMEG_0908	-	hypothetical protein MSMEG_0908	5	0	0	5	0	1	169.8	NE			?	?	?
MSMEG_0909	-	acyl-ACP thioesterase superfamily protein	9	0	0	9	0	0.8889	132.5	NE	Rv0466	-	non-essential	NE	NE
MSMEG_0910c	-	hypothetical protein MSMEG_0910	5	0	0	5	0	0.8	10.5	NE			?	?	?
MSMEG_0911	aceA	isocitrate lyase	14	0	0	14	0	1	76.64	NE	Rv0467	icl	no-data	NE	GD
MSMEG_0912	-	3-hydroxybutyryl-CoA dehydrogenase	8	0	0	8	0	1	228.25	NE	Rv0468	fadB2	non-essential	NE	NE
MSMEG_0913	-	methoxy mycolic acid synthase 1	17	0	0	17	0	1	85.24	NE	Rv0469	umaA	non-essential	NE	NE
MSMEG_0914c	-	hypothetical protein MSMEG_0914	15	0	0	15	0	0.6667	53.4	NE			?	?	?
MSMEG_0915c	-	polyphosphate kinase 2 superfamily protein	12	0	0	12	0	0.9167	69	NE			?	?	?
MSMEG_0916c	-	transcriptional regulator, TetR family protein	7	0	0	7	0	1	65.14	NE	Rv0472c	-	non-essential	NE	GA
MSMEG_0917	-	hypothetical protein MSMEG_0917	6	0	0	6	0	1	63	NE	Rv0473	-	non-essential	NE	GA
MSMEG_0918	-	transcriptional regulator, XRE family protein	5	0	0	5	0	1	159	NE	Rv0474	-	non-essential	NE	GA
MSMEG_0919	-	heparin-binding hemagglutinin	4	0	0	4	0	1	122.75	NE	Rv0475	hbhA	non-essential	NE	GA
MSMEG_0920	-	hypothetical protein MSMEG_0920	7	0	0	7	0	1	113.86	NE	Rv0476	-	non-essential	NE	GA
MSMEG_0921	-	hypothetical protein MSMEG_0921	2	0	0	2	0	1	30.5	NE	Rv0477	-	non-essential	NE	GA
MSMEG_0922	deoC	deoxyribose-phosphate aldolase	3	0	0	3	0	1	39.67	NE	Rv0478	deoC	non-essential	NE	GA
MSMEG_0923c	-	hypothetical protein MSMEG_0923	5	0	0	5	0	0	0	NE	Rv0479c	-	essential	E	ES
MSMEG_0924c	-	hydrolase, carbon-nitrogen family protein	7	0	0	7	0	0.8571	70.5	NE	Rv0480c	-	non-essential	NE	NE
MSMEG_0925c	-	hypothetical protein MSMEG_0925	4	0	0	4	0	1	101	NE			?	?	?
MSMEG_0926c	-	hypothetical protein MSMEG_0926	5	0	0	5	0	1	180.6	NE			?	?	?
MSMEG_0927c	-	hypothetical protein MSMEG_0927	5	0	0	5	0	0.8	19.75	NE	Rv0481c	-	non-essential	NE	NE
MSMEG_0928	murB	UDP-N-acetylenolpyruvoylglucosamine reductase	8	6	0	0	2	0.25	162	ES	Rv0482	murB	non-essential	E	ES
MSMEG_0929	-	ErfK/YbiS/YcfS/YnhG family protein	19	0	0	4	15	1	134.32	GA	Rv0483	lprQ	non-essential	NE	GA
MSMEG_0930c	-	serine 3-dehydrogenase	5	0	0	5	0	1	99.2	NE	Rv0484c	-	non-essential	NE	GA
MSMEG_0931c	-	hypothetical protein MSMEG_0931	1	0	0	1	0	1	155	NE			?	?	?
MSMEG_0932	-	ROK family protein	11	0	0	11	0	0.9091	72.9	NE	Rv0485	-	non-essential	NE	NE
MSMEG_0933	-	hypothetical protein MSMEG_0933	12	0	0	12	0	1	69	NE	Rv0486	-	no-data	NE	NE
MSMEG_0934	-	hypothetical protein MSMEG_0934	7	0	0	7	0	0.8571	49	NE	Rv0487	-	non-essential	NE	NE
MSMEG_0935	-	2,3-bisphosphoglycerate-dependent phosphoglycerate mutase	12	0	0	12	0	0.8333	8.1	NE	Rv0489	gpmA	no-data	D	NE
MSMEG_0936	senX3	sensor histidine kinase SenX3	6	0	0	6	0	0.6667	23.25	NE	Rv0490	senX3	non-essential	NE	NE
MSMEG_0937	regX3	DNA-binding response regulator RegX3	7	7	0	0	0	0	0	ES	Rv0491	regX3	non-essential	NE	NE
MSMEG_0938c	-	hypothetical protein MSMEG_0938	11	2	0	9	0	0.8182	34	NE	Rv0495c	-	non-essential	NE	NE
MSMEG_0939	-	Ppx/GppA phosphatase family protein	8	0	0	8	0	0.875	82.71	NE	Rv0496	-	non-essential	NE	NE
MSMEG_0940	-	hypothetical protein MSMEG_0940	8	0	0	8	0	0.75	33.67	NE	Rv0497	-	non-essential	NE	NE
MSMEG_0941	-	AP endonuclease, family protein 2	8	0	0	8	0	1	97.5	NE	Rv0498	-	non-essential	NE	NE
MSMEG_0942	-	hypothetical protein MSMEG_0942	4	0	0	4	0	1	181.75	NE	Rv0499	-	non-essential	NE	NE
MSMEG_0943	proC	pyrroline-5-carboxylate reductase	10	0	0	10	0	0.8	16	NE	Rv0500	proC	essential	E	ES
MSMEG_0944	-	DNA binding domain-containing protein	2	0	0	2	0	1	55.5	NE	Rv0500A	-	no-data	NE	NE
MSMEG_0945	-	hypothetical protein MSMEG_0945	4	0	0	4	0	1	143	NE	Rv0500B	-	no-data	NE	NE
MSMEG_0946	-	NAD dependent epimerase/dehydratase family protein	15	0	0	15	0	1	105.67	NE	Rv0501	galE2	non-essential	NE	NE
MSMEG_0947	-	acyltransferase	9	0	0	9	0	0.8889	119.25	NE	Rv0502	-	non-essential	NE	NE
MSMEG_0948c	-	hypothetical protein MSMEG_0948	4	0	0	4	0	0	0	NE	Rv0504c	-	non-essential	NE	NE
MSMEG_0949c	-	HAD-superfamily protein subfamily protein IB hydrolase	8	8	0	0	0	0	0	ES	Rv0505c	serB1	non-essential	NE	NE
MSMEG_0950c	-	hypothetical protein MSMEG_0950	5	0	0	5	0	1	31.8	NE			?	?	?
MSMEG_0951	-	glutaredoxin 2	3	0	0	3	0	0.6667	61	NE	Rv0508	-	non-essential	NE	NE
MSMEG_0952	hemA	glutamyl-tRNA reductase	14	14	0	0	0	0	0	ES	Rv0509	hemA	essential	E	ES
MSMEG_0953	hemC	porphobilinogen deaminase	11	11	0	0	0	0.1818	1	ES	Rv0510	hemC	essential	E	ES
MSMEG_0954	hemD	uroporphyrinogen-III synthase	6	5	0	1	0	0.1667	30	ES	Rv0511	hemD	essential	E	GD
MSMEG_0955c	-	hypothetical protein MSMEG_0955	6	1	0	5	0	0.8333	61.8	NE			?	?	?
MSMEG_0956	hemB	delta-aminolevulinic acid dehydratase	12	12	0	0	0	0	0	ES	Rv0512	hemB	no-data	E	ES
MSMEG_0957	-	hypothetical protein MSMEG_0957	4	0	0	4	0	1	70	NE			?	?	?
MSMEG_0958	-	hypothetical protein MSMEG_0958	1	0	0	1	0	1	60	NE			?	?	?
MSMEG_0959	-	putative transmembrane protein	6	0	0	6	0	0.8333	70.4	NE	Rv0513	-	non-essential	NE	NE
MSMEG_0960	-	putative transmembrane protein	2	0	0	2	0	1	147	NE	Rv0514	-	non-essential	NE	NE
MSMEG_0962	-	TetR-family protein transcriptional regulator	6	0	0	6	0	1	78.67	NE			?	?	?
MSMEG_0963	-	hypothetical protein MSMEG_0963	3	0	0	3	0	1	80.33	NE			?	?	?
MSMEG_0964	-	pyridoxamine 5'-phosphate oxidase family protein	5	0	0	5	0	1	164.4	NE			?	?	?
MSMEG_0965	-	porin	5	0	0	5	0	1	158	NE			?	?	?
MSMEG_0966c	-	hypothetical protein MSMEG_0966	4	0	0	4	0	1	54	NE			?	?	?
MSMEG_0967c	-	hypothetical protein MSMEG_0967	3	0	0	3	0	1	124.33	NE	Rv0523c	-	non-essential	NE	NE
MSMEG_0968	-	cytochrome P450	6	0	0	6	0	1	169.17	NE			?	?	?
MSMEG_0969	hemL	glutamate-1-semialdehyde aminotransferase	10	0	10	0	0	0	0	GD	Rv0524	hemL	essential	E	ES
MSMEG_0970	-	phosphoglycerate mutase family protein	5	0	5	0	0	0.2	1	GD	Rv0525	-	essential	E	ES
MSMEG_0971	-	hypothetical protein MSMEG_0971	3	0	3	0	0	0.6667	2	GD	Rv0526	-	essential	E	ES
MSMEG_0972	-	cytochrome C biogenesis protein transmembrane region	5	0	5	0	0	1	2.2	GD	Rv0527	ccdA	essential	NE	ES
MSMEG_0973	-	hypothetical protein MSMEG_0973	15	0	15	0	0	0.8667	5.38	GD	Rv0528	-	essential	E	ES
MSMEG_0974	ccsB	cytochrome c-type biogenesis protein CcsB	15	0	15	0	0	0.2667	4.75	GD	Rv0529	ccsA	essential	E	ES
MSMEG_0975	-	hypothetical protein MSMEG_0975	9	0	0	9	0	1	102.67	NE	Rv0530	-	non-essential	NE	NE
MSMEG_0976c	-	hypothetical protein MSMEG_0976	4	0	0	4	0	1	184	NE			?	?	?
MSMEG_0977	-	hypothetical protein MSMEG_0977	3	0	0	3	0	0.6667	16.5	NE	Rv0531	-	non-essential	short	NE
MSMEG_0978	-	aminotransferase, class V superfamily protein	8	0	0	8	0	0.75	58.5	NE			?	?	?
MSMEG_0979	-	keratin associated protein	5	0	0	5	0	1	39.6	NE			?	?	?
MSMEG_0980c	-	signal transduction histidine kinase	13	0	0	13	0	1	61	NE			?	?	?
MSMEG_0981	-	two-component system regulator	3	0	0	3	0	1	33.33	NE			?	?	?
MSMEG_0982	-	immunogenic protein	9	0	0	9	0	1	77.78	NE			?	?	?
MSMEG_0983c	-	two-component system response regulator	3	0	0	3	0	1	60	NE			?	?	?
MSMEG_0984	-	trap transporter, 4tm/12tm fusion protein	27	0	0	27	0	0.8889	44.04	NE			?	?	?
MSMEG_0985c	-	sugar transporter family protein	25	0	0	1	24	1	199.4	GA	Rv3476c	kgtP	non-essential	NE	NE
MSMEG_0986c	-	RemM protein	5	0	0	5	0	0.6	10.67	NE			?	?	?
MSMEG_0987	-	hypothetical protein MSMEG_0987	6	0	0	6	0	0.8333	91.6	NE			?	?	?
MSMEG_0988c	menA	1,4-dihydroxy-2-naphthoate octaprenyltransferase	9	8	0	1	0	0.1111	5	ES	Rv0534c	menA	non-essential	E	ES
MSMEG_0989	-	hypothetical protein MSMEG_0989	0	0	0	0	0	0	0	N/A			?	?	?
MSMEG_0990	mtaP	5'-methylthioadenosine phosphorylase	7	0	0	7	0	0.8571	41.17	NE	Rv0535	pnp	no-data	NE	NE
MSMEG_0991	-	NAD-dependent epimerase/dehydratase	9	0	0	9	0	0.8889	45.25	NE	Rv0536	galE3	non-essential	NE	NE
MSMEG_0992	-	2-nitropropane dioxygenase, NPD	8	0	0	8	0	0.875	46.43	NE	Rv1533	-	non-essential	NE	NE
MSMEG_0993c	-	histidine kinase	3	0	0	3	0	0.3333	15	NE			?	?	?
MSMEG_0994c	resD	DNA-binding response regulator ResD	6	0	0	6	0	0.6667	35.5	NE			?	?	?
MSMEG_0995	-	glycosyl transferase, family protein 2	7	0	0	7	0	1	30.57	NE	Rv0539	-	non-essential	NE	NE
MSMEG_0996	-	hypothetical protein MSMEG_0996	0	0	0	0	0	0	0	N/A	Rv0540	-	essential	NE	NE
MSMEG_0997	-	hypothetical protein MSMEG_0997	2	0	0	2	0	1	47	NE			?	?	?
MSMEG_0998	-	oxidoreductase, molybdopterin binding	10	0	0	10	0	0.9	21.11	NE	Rv0218	-	no-data	NE	NE
MSMEG_0999c	-	integral membrane protein	11	0	0	11	0	0.9091	34.6	NE	Rv0541c	-	essential	D	NE
MSMEG_1000	-	hypothetical protein MSMEG_1000	6	0	0	6	0	1	91	NE			?	?	?
MSMEG_1001	-	acetyltransferase, gnat family protein, putative	6	0	0	6	0	1	43.33	NE			?	?	?
MSMEG_1002	-	IS1096, tnpR protein	10	0	0	0	10	1	244.5	GA			?	?	?
MSMEG_1003c	-	IS1096, tnpA protein	9	0	0	0	9	1	325.56	GA			?	?	?
MSMEG_1005	-	methyltransferase type 11	7	0	0	0	7	1	73.14	GA			?	?	?
MSMEG_1006	-	aminoglycoside phosphotransferase	10	0	0	0	10	1	108.5	GA			?	?	?
MSMEG_1007c	-	transport protein	7	0	0	0	7	0.7143	110	GA			?	?	?
MSMEG_1008	-	hypothetical protein MSMEG_1008	3	0	0	0	3	1	46	GA			?	?	?
MSMEG_1009c	-	cytochrome p450	18	0	0	0	18	1	145.94	GA			?	?	?
MSMEG_1010	-	transcriptional regulator, TetR family protein	6	0	0	0	6	1	142.83	GA			?	?	?
MSMEG_1011	-	short chain dehydrogenase	7	0	0	0	7	0.8571	52.5	GA			?	?	?
MSMEG_1012c	-	alkaline phosphatase	15	0	0	0	15	1	86.13	GA			?	?	?
MSMEG_1013c	-	hypothetical protein MSMEG_1013	9	0	0	0	9	0.7778	36.29	GA			?	?	?
MSMEG_1014c	dinB	DNA polymerase IV	6	0	0	0	6	1	126.5	GA			?	?	?
MSMEG_1015c	-	transcriptional regulator, TetR family protein	5	0	0	0	5	1	140.2	GA			?	?	?
MSMEG_1016	-	secreted protein	5	0	0	0	5	1	111	GA			?	?	?
MSMEG_1017	-	glutaredoxin	6	0	0	0	6	1	130.33	GA			?	?	?
MSMEG_1019	-	ribonucleotide-diphosphate reductase subunit alpha	45	0	0	0	45	0.9556	180.88	GA			?	?	?
MSMEG_1021c	-	glyoxalase/bleomycin resistance protein/dioxygenase	6	0	0	6	0	1	58.33	NE			?	?	?
MSMEG_1022c	-	hypothetical protein MSMEG_1022	1	0	0	1	0	1	193	NE			?	?	?
MSMEG_1023	-	integral membrane transporter	17	0	0	17	0	1	57.53	NE			?	?	?
MSMEG_1024	-	hypothetical protein MSMEG_1024	6	0	0	6	0	0.8333	65.2	NE			?	?	?
MSMEG_1025c	-	TetR-family protein transcriptional regulator	8	0	0	8	0	0.875	89.14	NE			?	?	?
MSMEG_1026	-	putative acetyltransferase	11	0	0	11	0	1	53.82	NE			?	?	?
MSMEG_1027	-	hypothetical protein MSMEG_1027	10	0	0	10	0	0.9	70	NE			?	?	?
MSMEG_1028c	-	geranylgeranyl reductase	18	0	0	9	9	1	123.11	GA			?	?	?
MSMEG_1029	-	transcriptional regulatory protein	6	0	0	0	6	1	187.33	GA			?	?	?
MSMEG_1030	-	monooxygenase	21	0	0	0	21	1	143.05	GA			?	?	?
MSMEG_1031	-	hypothetical protein MSMEG_1031	6	0	0	0	6	1	158.83	GA			?	?	?
MSMEG_1032	-	hypothetical protein MSMEG_1032	2	0	0	0	2	1	275.5	GA			?	?	?
MSMEG_1033	nrdF2	ribonucleotide-diphosphate reductase subunit beta	19	0	0	3	16	1	156.05	GA			?	?	?
MSMEG_1034	-	putative esterase family protein	14	0	0	14	0	1	89.5	NE			?	?	?
MSMEG_1035	-	hypothetical protein MSMEG_1035	23	0	0	23	0	0.913	52	NE			?	?	?
MSMEG_1037c	-	alcohol dehydrogenase, zinc-containing	16	0	0	16	0	1	143	NE			?	?	?
MSMEG_1038c	-	GTP cyclohydrolase II	4	0	0	4	0	1	95.75	NE			?	?	?
MSMEG_1039c	-	periplasmic binding protein	6	0	0	6	0	1	80.33	NE			?	?	?
MSMEG_1041	serB	phosphoserine phosphatase	12	0	0	12	0	1	76	NE			?	?	?
MSMEG_1042	-	hypothetical protein MSMEG_1042	2	0	0	2	0	1	122	NE			?	?	?
MSMEG_1043c	-	GntR-family protein transcriptional regulator	12	0	0	12	0	0.8333	74.8	NE			?	?	?
MSMEG_1044	-	hypothetical protein MSMEG_1044	3	0	0	3	0	1	39.67	NE			?	?	?
MSMEG_1045	-	integral membrane protein	9	0	0	9	0	1	123.22	NE			?	?	?
MSMEG_1046	-	ABC-type molybdenum transport system, ATPase component	7	0	0	7	0	1	87.29	NE			?	?	?
MSMEG_1047	-	nudix hydrolase	6	0	0	6	0	1	139.83	NE			?	?	?
MSMEG_1048	-	enoyl-CoA hydratase	5	0	0	5	0	1	67.6	NE			?	?	?
MSMEG_1049	-	methyltransferase, UbiE/COQ5 family protein	9	0	0	9	0	1	79.78	NE			?	?	?
MSMEG_1050	-	SAM-dependent methyltransferase	12	0	0	12	0	1	74.75	NE			?	?	?
MSMEG_1051	-	immunogenic protein MPB64/MPT64	11	0	0	6	5	1	124	NE			?	?	?
MSMEG_1052c	-	amino acid carrier protein	23	0	0	0	23	1	228	GA			?	?	?
MSMEG_1053c	-	hypothetical protein MSMEG_1053	13	0	0	0	13	1	161.23	GA			?	?	?
MSMEG_1054	-	hypothetical protein MSMEG_1054	1	0	0	0	1	1	4	GA			?	?	?
MSMEG_1055	-	hexapeptide transferase family protein	6	0	0	0	6	1	171.67	GA			?	?	?
MSMEG_1057	fni	isopentenyl pyrophosphate isomerase	8	0	0	0	8	0.875	63.14	GA			?	?	?
MSMEG_1058	-	IS1096, tnpR protein	9	0	0	0	9	1	253.78	GA			?	?	?
MSMEG_1059c	-	IS1096, tnpA protein	9	0	0	0	9	1	356.22	GA			?	?	?
MSMEG_1060c	-	putative Lsr2 protein	5	0	0	0	5	0.8	173.5	GA			?	?	?
MSMEG_1061c	-	phosphohydrolase	8	0	0	0	8	1	73.38	GA			?	?	?
MSMEG_1062c	-	O-succinylbenzoic acid--CoA ligase	8	8	0	0	0	0	0	ES	Rv0542c	menE	essential	E	ES
MSMEG_1063c	-	hypothetical protein MSMEG_1063	3	1	0	0	2	0.6667	12	GA	Rv0543c	-	non-essential	short	ES
MSMEG_1064	-	phosphate/sulphate permease	5	0	0	0	5	1	162	GA	Rv0545c	pitA	no-data	NE	NE
MSMEG_1065	-	hypothetical protein MSMEG_1065	2	0	0	0	2	1	115	GA	Rv0544c	-	no-data	NE	NE
MSMEG_1066	-	hypothetical protein MSMEG_1066	4	0	0	0	4	0.75	95.67	GA			?	?	?
MSMEG_1067c	-	hypothetical protein MSMEG_1067	6	0	0	0	6	1	77.33	GA	Rv0546c	-	non-essential	NE	NE
MSMEG_1068c	-	regulatory protein	4	0	0	0	4	1	75.75	GA			?	?	?
MSMEG_1069	-	amino acid permease-associated region	12	0	0	7	5	1	102	NE			?	?	?
MSMEG_1070	-	3-oxoacyl-	7	0	0	7	0	0.7143	37.4	NE			?	?	?
MSMEG_1071	-	3-oxoacyl-	4	0	0	4	0	1	103.75	NE			?	?	?
MSMEG_1072	speB	agmatinase	12	0	0	12	0	1	47.42	NE			?	?	?
MSMEG_1073c	-	short chain dehydrogenase	8	0	0	8	0	1	70.88	NE	Rv0547c	-	non-essential	NE	NE
MSMEG_1074	-	polysaccharide deacetylase	9	0	0	9	0	0.6667	19.67	NE			?	?	?
MSMEG_1075c	menB	naphthoate synthase	10	8	0	2	0	0.2	48	ES	Rv0548c	menB	non-essential	E	ES
MSMEG_1076	-	hypothetical protein MSMEG_1076	2	0	0	2	0	1	35.5	NE			?	?	?
MSMEG_1077c	-	hypothetical protein MSMEG_1077	4	0	0	4	0	1	27.75	NE			?	?	?
MSMEG_1078c	-	hydrolase	8	0	0	8	0	0.75	51.33	NE			?	?	?
MSMEG_1079	-	hypothetical protein MSMEG_1079	3	0	0	3	0	1	5.67	NE			?	?	?
MSMEG_1080	-	large subunit of N,N-dimethylformamidase	38	0	0	38	0	0.8421	43.94	NE			?	?	?
MSMEG_1081	-	hypothetical protein MSMEG_1081	1	0	0	1	0	1	20	NE			?	?	?
MSMEG_1082	-	putative response regulator	10	0	0	10	0	0.9	62.22	NE			?	?	?
MSMEG_1083c	-	hypothetical protein MSMEG_1083	4	0	0	4	0	0.25	7	NE			?	?	?
MSMEG_1084	-	peptide/opine/nickel uptake family protein ABC transporter, periplasmic substrate-binding protein, putative	23	0	0	23	0	0.8696	35.65	NE			?	?	?
MSMEG_1085	-	dipeptide transport system permease protein DppB	10	0	0	10	0	1	49.3	NE			?	?	?
MSMEG_1086	-	ABC transporter permease protein	10	0	0	10	0	0.9	66.11	NE			?	?	?
MSMEG_1088	gatA	glutamyl-tRNA(Gln)/aspartyl-tRNA(Asn) amidotransferase, A subunit	11	0	0	11	0	0.9091	32	NE			?	?	?
MSMEG_1089	-	hypothetical protein MSMEG_1089	1	0	0	1	0	1	105	NE			?	?	?
MSMEG_1090	-	amidase	19	0	0	19	0	0.8421	30.56	NE	Rv3375	amiD	non-essential	NE	NE
MSMEG_1091	ureE	urease accessory protein UreE	3	0	0	3	0	1	14.67	NE			?	?	?
MSMEG_1092	-	urease accessory protein UreF	4	0	0	4	0	0.5	10	NE			?	?	?
MSMEG_1093	-	bifunctional urease subunit gamma/beta	3	0	0	3	0	1	18	NE			?	?	?
MSMEG_1094	ureC	urease subunit alpha	14	0	0	14	0	0.7857	63.18	NE			?	?	?
MSMEG_1095	ureG	urease accessory protein UreG	3	0	0	3	0	0.6667	59.5	NE			?	?	?
MSMEG_1096	-	urease accessory protein UreD, putative	6	0	0	6	0	1	98.17	NE			?	?	?
MSMEG_1097	-	glycosyl transferase, group 2 family protein	6	0	0	6	0	1	44	NE			?	?	?
MSMEG_1098c	-	acyl-CoA synthetase	15	0	0	15	0	0.9333	109.5	NE	Rv0551c	fadD8	non-essential	NE	NE
MSMEG_1099c	-	hypothetical protein MSMEG_1099	1	0	0	1	0	1	63	NE			?	?	?
MSMEG_1100c	-	DGPFAETKE domain-containing protein	4	0	0	4	0	0.75	31.67	NE			?	?	?
MSMEG_1101	-	hypothetical protein MSMEG_1101	15	0	0	15	0	0.8667	55.46	NE			?	?	?
MSMEG_1102	-	twin-arginine translocation pathway signal	14	0	0	14	0	0.9286	64.77	NE	Rv0552	-	growth-defect	NE	NE
MSMEG_1103	-	O-succinylbenzoate synthase	6	0	0	6	0	0	0	NE	Rv0553	menC	essential	NE	ES
MSMEG_1104	-	hypothetical protein MSMEG_1104	2	0	0	2	0	1	10	NE			?	?	?
MSMEG_1106	-	transcriptional regulator, AraC family protein	7	0	0	7	0	0.8571	48.17	NE	Rv1931c	-	non-essential	NE	NE
MSMEG_1107	-	isonitrile hydratase, putative	5	0	0	5	0	1	22	NE	Rv1930c	-	no-data	short	NE
MSMEG_1108	-	hydrolase, alpha/beta fold family protein	10	1	0	9	0	0.8	50.12	NE	Rv0554	bpoC	growth-defect	NE	NE
MSMEG_1109	-	2-succinyl-6-hydroxy-2,4-cyclohexadiene-1-carboxylic acid synthase/2-oxoglutarate decarboxylase	12	12	0	0	0	0	0	ES	Rv0555	menD	essential	E	ES
MSMEG_1110	-	transmembrane protein	5	0	0	5	0	1	27.4	NE	Rv0556	-	essential	E	ES
MSMEG_1111c	-	hypothetical protein MSMEG_1111	10	0	0	10	0	1	63.9	NE			?	?	?
MSMEG_1112c	-	aconitate hydratase	17	0	0	17	0	0.8235	54	NE			?	?	?
MSMEG_1113	-	glycosyl transferase	9	0	0	9	0	0.7778	20	NE	Rv0557	pimB	essential	D	NE
MSMEG_1114c	-	short chain dehydrogenase	8	0	0	8	0	0.875	86.14	NE			?	?	?
MSMEG_1115	ubiE	ubiquinone/menaquinone biosynthesis methyltransferase	8	7	0	1	0	0.125	73	ES	Rv0558	ubiE	essential	E	ES
MSMEG_1116c	-	gamma-glutamylisopropylamide synthetase	20	0	0	20	0	0.85	58.18	NE			?	?	?
MSMEG_1117	-	transcriptional regulator	6	0	0	6	0	0.6667	32.75	NE			?	?	?
MSMEG_1118	-	amino acid permease	25	0	0	25	0	0.72	28.17	NE			?	?	?
MSMEG_1119	-	glutamine amidotransferase, class I	10	0	0	10	0	0.8	62.88	NE			?	?	?
MSMEG_1120	-	nitrilase/cyanide hydratase and apolipoprotein N-acyltransferase	13	0	0	13	0	0.9231	44.58	NE			?	?	?
MSMEG_1121	-	hypothetical protein MSMEG_1121	1	0	0	1	0	1	12	NE			?	?	?
MSMEG_1122c	-	hypothetical protein MSMEG_1122	2	0	0	2	0	1	30.5	NE			?	?	?
MSMEG_1123	-	cobalamin synthesis protein	8	0	0	8	0	1	39.12	NE			?	?	?
MSMEG_1124	-	putative ferredoxin FdxA	8	0	0	8	0	1	51.62	NE	Rv2007c	fdxA	no-data	NE	NE
MSMEG_1125	-	regulatory protein, ArsR	5	0	0	5	0	1	37.4	NE	Rv2621c	-	non-essential	NE	NE
MSMEG_1126	-	hypothetical protein MSMEG_1126	7	0	0	7	0	1	35.29	NE			?	?	?
MSMEG_1127	-	transmembrane protein	5	0	0	5	0	1	19.4	NE	Rv1733c	-	no-data	NE	NE
MSMEG_1128c	-	hypothetical protein MSMEG_1128	2	0	0	2	0	1	2.5	NE			?	?	?
MSMEG_1129	-	D-amino-acid dehydrogenase	12	0	0	12	0	1	49.5	NE			?	?	?
MSMEG_1130	-	hypothetical protein MSMEG_1130	10	0	0	10	0	0.8	61.88	NE			?	?	?
MSMEG_1131	-	tryptophan-rich sensory protein	6	0	0	6	0	0.8333	52	NE			?	?	?
MSMEG_1132c	-	FAD binding domain-containing protein	11	0	0	11	0	0.9091	53.2	NE	Rv0561c	-	no-data	NE	NE
MSMEG_1133	-	bifunctional short chain isoprenyl diphosphate synthase	8	8	0	0	0	0	0	ES	Rv0562	grcC1	essential	E	ES
MSMEG_1134	-	heat shock protein HtpX	10	0	0	10	0	0.9	90.33	NE	Rv0563	htpX	non-essential	NE	NE
MSMEG_1135	-	hypothetical protein MSMEG_1135	4	0	0	4	0	1	61	NE			?	?	?
MSMEG_1136	-	hypothetical protein MSMEG_1136	6	0	0	6	0	1	33.83	NE			?	?	?
MSMEG_1137c	-	amino acid permease-associated region	25	0	0	25	0	0.84	96.9	NE			?	?	?
MSMEG_1138c	-	alcohol dehydrogenase 1	10	0	0	10	0	1	52.8	NE			?	?	?
MSMEG_1139	-	transcription regulator	6	0	0	6	0	1	54	NE			?	?	?
MSMEG_1140c	-	NAD(P)H-dependent glycerol-3-phosphate dehydrogenase	11	0	0	11	0	1	33.64	NE	Rv0564c	gpsA	non-essential	NE	NE
MSMEG_1141	-	ABC-transporter integral membrane protein	4	0	0	4	0	1	79.75	NE			?	?	?
MSMEG_1142	-	ABC-transporter integral membrane protein	14	0	0	14	0	0.7857	43.73	NE			?	?	?
MSMEG_1143	-	mce related protein	11	0	0	11	0	0.9091	32.7	NE			?	?	?
MSMEG_1144	-	virulence factor Mce family protein	10	0	0	10	0	1	43.8	NE			?	?	?
MSMEG_1145	-	virulence factor Mce family protein	8	0	0	8	0	0.875	29	NE			?	?	?
MSMEG_1146	-	virulence factor Mce family protein	9	0	0	9	0	0.7778	13.57	NE			?	?	?
MSMEG_1147	-	mce related protein	6	0	0	6	0	0.6667	14.75	NE			?	?	?
MSMEG_1148	-	mce related protein	17	0	0	17	0	0.6471	51.91	NE			?	?	?
MSMEG_1149	-	hypothetical protein MSMEG_1149	3	0	0	3	0	0.6667	126.5	NE	Rv2390c	-	non-essential	NE	GA
MSMEG_1150	-	hypothetical protein MSMEG_1150	13	0	0	13	0	0.8462	40.64	NE			?	?	?
MSMEG_1151	-	DNA-binding protein	11	0	0	11	0	0.9091	52.7	NE			?	?	?
MSMEG_1152	-	citrate-proton symporter	20	0	0	20	0	0.95	45.84	NE			?	?	?
MSMEG_1153	-	FAD dependent oxidoreductase	18	0	0	18	0	0.8333	54.33	NE			?	?	?
MSMEG_1154	-	formyl-coenzyme A transferase	12	0	0	12	0	0.75	36	NE			?	?	?
MSMEG_1155	-	carnitinyl-CoA dehydratase	5	0	0	5	0	1	23.4	NE			?	?	?
MSMEG_1156	-	dihydrodipicolinate synthetase	5	0	0	5	0	1	54	NE			?	?	?
MSMEG_1157	-	short chain dehydrogenase	4	0	0	4	0	1	45.75	NE			?	?	?
MSMEG_1158	-	5-oxovalerate dehydrogenase	11	0	0	11	0	0.9091	48	NE			?	?	?
MSMEG_1159	-	ABC transporter component A	14	0	0	14	0	0.9286	22.54	NE			?	?	?
MSMEG_1160	-	ABC-type nitrate/sulfonate/bicarbonate transport system ATPase component	8	0	0	8	0	0.875	17.14	NE			?	?	?
MSMEG_1161	-	taurine transport system permease protein TauC	7	0	0	7	0	0.7143	34.6	NE			?	?	?
MSMEG_1162	-	nitrilotriacetate monooxygenase component A	18	0	0	18	0	0.8333	20	NE			?	?	?
MSMEG_1163	-	hypothetical protein MSMEG_1163	2	0	0	2	0	1	120	NE			?	?	?
MSMEG_1165c	-	nucleotide-binding protein	3	0	0	3	0	1	72.33	NE	Rv0566c	-	non-essential	NE	NE
MSMEG_1167c	-	cytochrome P450	15	0	0	15	0	1	38.33	NE			?	?	?
MSMEG_1168	-	putative transcriptional regulator	5	0	0	5	0	1	53.6	NE			?	?	?
MSMEG_1169	-	integral membrane transport protein	17	0	0	17	0	0.8824	40.2	NE			?	?	?
MSMEG_1170	-	hypothetical protein MSMEG_1170	0	0	0	0	0	0	0	N/A			?	?	?
MSMEG_1171c	-	low molecular weight phosphotyrosine protein phosphatase	6	0	0	6	0	0.8333	33.6	NE			?	?	?
MSMEG_1172c	arsB	arsenical-resistance protein	13	0	0	13	0	1	42	NE	Rv2643	arsC	no-data	NE	NE
MSMEG_1173c	-	transcriptional regulator, ArsR family protein	2	0	0	2	0	1	112.5	NE	Rv2642	-	non-essential	NE	NE
MSMEG_1174c	-	cadmium inducible protein cadi	3	0	0	3	0	1	61	NE	Rv2641	cadI	non-essential	NE	NE
MSMEG_1175	-	putative transcriptional regulatory protein	5	0	0	5	0	1	56.2	NE	Rv2640c	-	non-essential	NE	NE
MSMEG_1176	-	hypothetical protein MSMEG_1176	23	0	0	23	0	0.6522	24.87	NE			?	?	?
MSMEG_1177c	-	cytosine/purines/uracil/thiamine/allantoin permease family protein	23	0	0	23	0	0.7826	27.11	NE			?	?	?
MSMEG_1178	-	transcriptional regulator	6	0	0	6	0	0.1667	66	NE			?	?	?
MSMEG_1179	hutU	urocanate hydratase	16	0	0	16	0	0.8125	37.15	NE			?	?	?
MSMEG_1180	-	allantoate amidohydrolase	8	0	0	8	0	0.375	35	NE			?	?	?
MSMEG_1181	hutF	N-formimino-L-glutamate deiminase	15	0	0	15	0	0.7333	37.27	NE			?	?	?
MSMEG_1182	hutI	imidazolonepropionase	10	0	0	10	0	0.6	7	NE			?	?	?
MSMEG_1183	hutH	histidine ammonia-lyase	5	0	0	5	0	1	24	NE			?	?	?
MSMEG_1184	-	serine esterase, cutinase family protein	10	0	0	10	0	0.8	56.38	NE	Rv1758	cut1	non-essential	NE	NE
MSMEG_1185c	-	transcriptional regulator, AsnC family protein	12	0	0	12	0	0.8333	83.3	NE			?	?	?
MSMEG_1186	-	putative permease	19	0	0	19	0	1	84.37	NE			?	?	?
MSMEG_1187	-	N-acyl-D-aspartate deacylase	20	0	0	20	0	0.9	126.06	NE			?	?	?
MSMEG_1188c	-	hypothetical protein MSMEG_1188	15	0	0	15	0	1	134.4	NE	Rv0538	-	no-data	NE	NE
MSMEG_1189	-	hypothetical protein MSMEG_1189	17	0	0	17	0	0.8824	49.4	NE	Rv0537c	-	non-essential	NE	NE
MSMEG_1190	-	serine/threonine-protein kinase PknD	23	0	0	23	0	0.7826	63.83	NE			?	?	?
MSMEG_1191c	-	hypothetical protein MSMEG_1191	1	0	0	1	0	1	81	NE			?	?	?
MSMEG_1192c	-	M23 peptidase domain-containing protein	14	0	0	14	0	1	42.07	NE			?	?	?
MSMEG_1193	-	TROVE domain-containing protein	22	0	0	22	0	0.9091	55.8	NE			?	?	?
MSMEG_1194c	-	hypothetical protein MSMEG_1194	3	0	0	3	0	0.6667	87.5	NE			?	?	?
MSMEG_1195	-	hypothetical protein MSMEG_1195	13	0	0	13	0	1	99.92	NE			?	?	?
MSMEG_1196c	-	SNF2 domain-containing protein	16	0	0	16	0	0.5625	25	NE			?	?	?
MSMEG_1197c	-	transcriptional regulator, LuxR family protein	2	0	0	2	0	1	135	NE			?	?	?
MSMEG_1198	-	hypothetical protein MSMEG_1198	5	0	0	5	0	1	52.6	NE			?	?	?
MSMEG_1199c	-	hypothetical protein MSMEG_1199	16	0	0	16	0	1	25.56	NE	Rv0585c	-	non-essential	D	NE
MSMEG_1200	-	serine/threonine-protein kinase PknD	16	0	0	16	0	0.9375	114	NE	Rv0931c	pknD	non-essential	NE	GA
MSMEG_1201c	-	hypothetical protein MSMEG_1201	5	0	0	5	0	0.6	47.33	NE			?	?	?
MSMEG_1202	-	hypothetical protein MSMEG_1202	3	0	0	3	0	0.6667	65.5	NE			?	?	?
MSMEG_1203c	-	methoxy mycolic acid synthase 1	18	0	0	18	0	1	49.94	NE			?	?	?
MSMEG_1204	-	3-oxoacyl-(acyl carrier protein) synthase II	10	0	0	10	0	1	68.8	NE			?	?	?
MSMEG_1205c	-	cyclopropane-fatty-acyl-phospholipid synthase 1	13	0	0	13	0	1	36.23	NE			?	?	?
MSMEG_1206c	-	hypothetical protein MSMEG_1206	0	0	0	0	0	0	0	N/A			?	?	?
MSMEG_1207	-	glycosyltransferase, group I	11	0	0	11	0	0.9091	70.9	NE			?	?	?
MSMEG_1208	-	glycosyltransferase, group I	8	0	0	8	0	0.625	56	NE			?	?	?
MSMEG_1209	-	glycosidase	20	0	0	20	0	0.9	62.11	NE			?	?	?
MSMEG_1210c	-	hypothetical protein MSMEG_1210	10	0	0	10	0	0.9	76.44	NE			?	?	?
MSMEG_1211	-	Fatty acid desaturase	19	0	0	19	0	0.9474	59.33	NE			?	?	?
MSMEG_1212	-	hypothetical protein MSMEG_1212	1	0	0	1	0	1	84	NE			?	?	?
MSMEG_1213	-	cytochrome P450 monooxygenase	8	0	0	8	0	1	63.62	NE	Rv0568	cyp135B1	non-essential	NE	NE
MSMEG_1214	-	oxidoreductase	11	0	0	11	0	0.9091	47.9	NE			?	?	?
MSMEG_1215	-	serine/threonine-protein kinase PknE, putative	5	0	0	5	0	1	42.2	NE			?	?	?
MSMEG_1216c	-	ABC-type transport system periplasmic substrate-binding protein	16	0	0	16	0	1	86.88	NE			?	?	?
MSMEG_1217c	-	ABC-type transport system ATP-binding protein I	6	0	0	6	0	0.8333	55.4	NE			?	?	?
MSMEG_1218c	-	ABC-type transport system ATP-binding protein II	3	0	0	3	0	1	18.33	NE			?	?	?
MSMEG_1219c	-	ABC-type transport system permease protein II	18	0	0	18	0	0.9444	62	NE			?	?	?
MSMEG_1220c	-	ABC-type transport system permease protein I	12	0	0	12	0	1	119.75	NE			?	?	?
MSMEG_1221	-	rifampin ADP-ribosyl transferase	7	0	0	7	0	1	203.71	NE			?	?	?
MSMEG_1222c	-	ISMsm6, transposase	19	0	0	19	0	1	86.58	NE			?	?	?
MSMEG_1223c	-	hypothetical protein MSMEG_1223	3	0	0	3	0	1	288.67	NE			?	?	?
MSMEG_1224	-	rifampin ADP-ribosyl transferase	2	0	0	2	0	1	395.5	NE			?	?	?
MSMEG_1225c	-	hypothetical protein MSMEG_1225	10	0	0	10	0	0.9	39.44	NE			?	?	?
MSMEG_1226	-	sulfatase-modifying factor 1	10	0	0	10	0	1	31.6	NE			?	?	?
MSMEG_1227	-	transcriptional regulator, GntR family protein	4	0	0	4	0	0.75	5.67	NE			?	?	?
MSMEG_1228	-	sulfatase	21	0	0	21	0	0.8095	37.41	NE			?	?	?
MSMEG_1229	gyrB	DNA gyrase subunit B	21	0	0	21	0	0.8095	55.18	NE			?	?	?
MSMEG_1230c	-	hypothetical protein MSMEG_1230	2	0	0	2	0	1	16.5	NE	Rv2273	-	non-essential	NE	NE
MSMEG_1231c	-	inner membrane protein YidH	3	0	0	3	0	0.3333	40	NE	Rv2272	-	no-data	short	NE
MSMEG_1232	-	ABC transporter substrate-binding protein	23	0	0	23	0	0.8261	37.68	NE			?	?	?
MSMEG_1234	-	taurine import ATP-binding protein TauB	3	0	0	3	0	0.6667	63.5	NE			?	?	?
MSMEG_1235	-	sulfate permease	10	0	0	10	0	1	62.2	NE			?	?	?
MSMEG_1236c	-	Mpr protein	4	0	0	4	0	0.75	13.33	NE			?	?	?
MSMEG_1237	-	hypothetical protein MSMEG_1237	3	0	0	3	0	0.6667	10.5	NE			?	?	?
MSMEG_1238	-	type III restriction enzyme, res subunit	76	0	0	76	0	0.7105	21.69	NE			?	?	?
MSMEG_1239c	-	ISMsm4, transposase	17	0	0	17	0	1	98.24	NE			?	?	?
MSMEG_1240	-	hypothetical protein MSMEG_1240	63	0	0	63	0	0.7619	18.67	NE			?	?	?
MSMEG_1241	-	hypothetical protein MSMEG_1241	31	0	13	18	0	0.5806	33.83	NE			?	?	?
MSMEG_1242	iscS	cysteine desulfurase IscS	24	0	0	0	24	0.9583	148.83	GA			?	?	?
MSMEG_1243	-	hypothetical protein MSMEG_1243	26	0	0	0	26	0.9615	104.32	GA			?	?	?
MSMEG_1244	-	hypothetical protein MSMEG_1244	72	0	0	31	41	0.9444	122.56	GA			?	?	?
MSMEG_1245	-	phosphoadenosine phosphosulfate reductase	22	0	0	22	0	1	92.18	NE			?	?	?
MSMEG_1246	-	hypothetical protein MSMEG_1246	36	0	0	36	0	0.9444	129.56	NE			?	?	?
MSMEG_1247	-	hypothetical protein MSMEG_1247	8	0	0	8	0	1	113.62	NE			?	?	?
MSMEG_1248	-	hypothetical protein MSMEG_1248	25	0	0	25	0	0.96	60.79	NE			?	?	?
MSMEG_1249c	-	ISMsm7, transposase orfB	12	0	0	12	0	0.9167	50.91	NE			?	?	?
MSMEG_1250c	-	ISMsm7, transposase orfA	2	0	0	2	0	1	76.5	NE			?	?	?
MSMEG_1251	-	hypothetical protein MSMEG_1251	9	0	0	0	9	1	253.11	GA			?	?	?
MSMEG_1252	-	hypothetical protein MSMEG_1252	49	0	0	49	0	0.9388	58.96	NE			?	?	?
MSMEG_1253	-	hypothetical protein MSMEG_1253	79	0	0	79	0	0.9494	63.44	NE			?	?	?
MSMEG_1254	-	DEAD/DEAH box helicase	102	0	0	102	0	0.951	101.41	NE			?	?	?
MSMEG_1255	-	UvrD/Rep helicase	33	0	0	33	0	0.9091	84.5	NE			?	?	?
MSMEG_1256	-	hypothetical protein MSMEG_1256	7	0	0	7	0	1	29.43	NE			?	?	?
MSMEG_1257	-	IS1096, tnpR protein	10	0	0	0	10	1	255.5	GA			?	?	?
MSMEG_1258c	-	IS1096, tnpA protein	9	0	0	0	9	1	344.33	GA			?	?	?
MSMEG_1259	-	hypothetical protein MSMEG_1259	9	0	0	0	9	1	125.67	GA			?	?	?
MSMEG_1260c	-	hypothetical protein MSMEG_1260	20	0	0	20	0	0.95	91.26	NE			?	?	?
MSMEG_1261	-	hypothetical protein MSMEG_1261	26	0	0	26	0	0.8846	55.83	NE			?	?	?
MSMEG_1262	-	hypothetical protein MSMEG_1262	3	0	0	3	0	1	114	NE			?	?	?
MSMEG_1263c	-	hypothetical protein MSMEG_1263	11	0	0	11	0	1	106.09	NE			?	?	?
MSMEG_1264	-	prophage Lp1 protein 5	10	0	0	10	0	1	70.5	NE			?	?	?
MSMEG_1265c	-	hypothetical protein MSMEG_1265	21	0	0	21	0	0.9524	72.35	NE			?	?	?
MSMEG_1266c	-	ankyrin repeat-containing protein	5	0	0	5	0	0.8	60.25	NE			?	?	?
MSMEG_1268	-	nudix hydrolase	6	0	0	6	0	0.8333	24.4	NE			?	?	?
MSMEG_1269c	-	Ser/Thr protein phosphatase family protein	21	0	0	21	0	0.9524	33.35	NE			?	?	?
MSMEG_1270c	-	hypothetical protein MSMEG_1270	4	0	0	4	0	1	165.25	NE			?	?	?
MSMEG_1271c	-	hypothetical protein MSMEG_1271	7	0	0	7	0	1	60.29	NE			?	?	?
MSMEG_1272c	-	putative ribosylglycohydrolase	14	0	0	14	0	1	39.14	NE			?	?	?
MSMEG_1273c	-	hypothetical protein MSMEG_1273	7	0	0	7	0	0.8571	89.67	NE			?	?	?
MSMEG_1274c	-	gluconolactonase	13	0	0	13	0	1	82.08	NE			?	?	?
MSMEG_1275c	-	HNH nuclease, putative	12	0	0	12	0	0.75	35.78	NE			?	?	?
MSMEG_1276	-	hypothetical protein MSMEG_1276	3	0	0	3	0	1	63.33	NE			?	?	?
MSMEG_1277	-	hypothetical protein MSMEG_1277	0	0	0	0	0	0	0	N/A			?	?	?
MSMEG_1278	-	death-on-curing protein	6	0	0	6	0	1	98	NE			?	?	?
MSMEG_1279	-	hypothetical protein MSMEG_1279	18	0	0	18	0	1	103.39	NE			?	?	?
MSMEG_1280	-	putative cytoplasmic protein	11	0	0	11	0	1	86.27	NE			?	?	?
MSMEG_1281	-	hypothetical protein MSMEG_1281	32	0	0	32	0	1	74.72	NE			?	?	?
MSMEG_1282	-	putative cytoplasmic protein	16	0	0	16	0	0.625	89.9	NE			?	?	?
MSMEG_1283	-	ribbon-helix-helix transcription factor, family protein	5	0	0	5	0	1	72.6	NE	Rv0623	-	non-essential	NE	NE
MSMEG_1284	-	PilT domain-containing protein	7	0	0	7	0	0.8571	75	NE	Rv0624	-	non-essential	NE	NE
MSMEG_1285c	-	TPR repeat-containing protein	18	0	0	18	0	0.8889	46.06	NE	Rv0613c	-	non-essential	NE	NE
MSMEG_1286c	-	sulfatase family protein	28	0	0	28	0	0.8214	46.26	NE	Rv3077	-	non-essential	NE	NE
MSMEG_1287c	-	cyclase/dehydrase superfamily protein	6	0	0	6	0	0.8333	52	NE	Rv3076	-	non-essential	NE	NE
MSMEG_1288	-	hypothetical protein MSMEG_1288	10	0	0	10	0	0.9	51.44	NE			?	?	?
MSMEG_1289c	-	hypothetical protein MSMEG_1289	10	0	0	10	0	0.9	98.11	NE			?	?	?
MSMEG_1290	ilvD	dihydroxy-acid dehydratase	18	0	0	18	0	0.8889	46.88	NE			?	?	?
MSMEG_1291c	-	putative oxidoreductase	25	0	0	25	0	0.84	36.81	NE			?	?	?
MSMEG_1292c	-	FAD binding domain-containing protein	4	0	0	4	0	0.75	34.67	NE			?	?	?
MSMEG_1293	-	xanthine/uracil permeases family protein	16	0	0	16	0	0.8125	61.69	NE			?	?	?
MSMEG_1294	-	putative OHCU decarboxylase	4	0	0	4	0	1	41.5	NE			?	?	?
MSMEG_1295	-	transthyretin	9	0	0	9	0	0.6667	43.83	NE			?	?	?
MSMEG_1296	-	uricase	12	0	0	12	0	0.5833	38.14	NE			?	?	?
MSMEG_1297	-	hydroxydechloroatrazine ethylaminohydrolase	11	0	0	11	0	0.7273	45.62	NE			?	?	?
MSMEG_1298	-	guanine deaminase	16	0	0	16	0	0.75	24.33	NE			?	?	?
MSMEG_1299	-	oxidoreductase, 2OG-Fe(II) oxygenase family protein	11	0	0	11	0	0.8182	45.89	NE			?	?	?
MSMEG_1300	-	hypothetical protein MSMEG_1300	7	0	0	7	0	1	89	NE			?	?	?
MSMEG_1301	-	NanT3	3	0	0	3	0	1	73.33	NE			?	?	?
MSMEG_1302	-	alkylphosphonate uptake protein	2	0	0	2	0	1	26	NE			?	?	?
MSMEG_1303c	-	putative transcriptional regulator	8	0	0	8	0	1	45.25	NE			?	?	?
MSMEG_1304	-	rhizopine catabolism protein	14	0	0	14	0	0.9286	56.23	NE			?	?	?
MSMEG_1305c	-	TetR family protein regulatory protein	11	0	0	11	0	1	66.27	NE			?	?	?
MSMEG_1306c	-	aldehyde dehydrogenase (NAD) family protein	21	0	0	21	0	0.9524	38.1	NE			?	?	?
MSMEG_1307c	-	EthD protein	6	0	0	6	0	1	67	NE			?	?	?
MSMEG_1308c	-	peptidase S15	24	0	0	24	0	0.625	42.2	NE			?	?	?
MSMEG_1309	-	hypothetical protein MSMEG_1309	3	0	0	3	0	0.6667	15	NE			?	?	?
MSMEG_1310	-	TnpC protein	18	0	0	18	0	0.9444	82.47	NE			?	?	?
MSMEG_1311c	-	oligopeptide transporter, OPT family protein	14	0	0	14	0	1	103.79	NE	Rv2395	-	non-essential	NE	NE
MSMEG_1312	-	hypothetical protein MSMEG_1312	7	0	0	7	0	1	94.86	NE			?	?	?
MSMEG_1313	-	secreted protein	22	0	0	22	0	1	69.59	NE			?	?	?
MSMEG_1314c	-	hypothetical protein MSMEG_1314	9	0	0	9	0	1	73	NE			?	?	?
MSMEG_1315	-	transporter, small conductance mechanosensitive ion channel (MscS) family protein	12	0	0	12	0	1	90.25	NE			?	?	?
MSMEG_1316c	prfC	peptide chain release factor 3	13	0	0	13	0	0.7692	54.8	NE			?	?	?
MSMEG_1317c	-	transcriptional regulator	4	0	0	4	0	0.5	34.5	NE			?	?	?
MSMEG_1318c	-	polysaccharide deacetylase family protein	11	0	0	11	0	1	38.18	NE			?	?	?
MSMEG_1319c	-	Asp/Glu racemase	8	0	0	8	0	1	42.5	NE			?	?	?
MSMEG_1320c	-	major facilitator superfamily protein MFS_1	13	0	0	13	0	1	73.62	NE			?	?	?
MSMEG_1321	-	5-carboxymethyl-2-hydroxymuconate delta-isomerase	7	0	0	0	7	1	106.86	GA			?	?	?
MSMEG_1322	-	ErfK/YbiS/YcfS/YnhG family protein	17	0	0	0	17	1	175.76	GA			?	?	?
MSMEG_1323	-	hypothetical protein MSMEG_1323	2	0	0	0	2	1	171.5	GA			?	?	?
MSMEG_1324c	-	hypothetical protein MSMEG_1324	2	0	2	0	0	0.5	3	GD			?	?	?
MSMEG_1325c	recD	exodeoxyribonuclease V, alpha subunit	13	0	0	13	0	0.9231	50.5	NE	Rv0629c	recD	non-essential	NE	NE
MSMEG_1326	-	hypothetical protein MSMEG_1326	3	0	0	3	0	1	43.67	NE			?	?	?
MSMEG_1327c	recB	exodeoxyribonuclease V, beta subunit	26	0	0	26	0	0.9615	46.96	NE	Rv0630c	recB	no-data	D	NE
MSMEG_1328c	recC	exodeoxyribonuclease V, gamma subunit	23	0	0	23	0	0.8696	56.6	NE	Rv0631c	recC	no-data	NE	NE
MSMEG_1329c	-	major facilitator superfamily protein MFS_1, putative	5	0	0	5	0	1	88.2	NE			?	?	?
MSMEG_1330c	-	MarR-family protein transcriptional regulator	4	0	0	4	0	1	138.75	NE			?	?	?
MSMEG_1331c	-	enoyl-CoA hydratase	5	0	0	5	0	1	113.8	NE	Rv0632c	echA3	non-essential	D	NE
MSMEG_1332c	-	hypothetical protein MSMEG_1332	16	0	0	16	0	1	78.12	NE	Rv0633c	-	no-data	NE	NE
MSMEG_1333c	-	hypothetical protein MSMEG_1333	11	0	0	11	0	0.9091	147.5	NE			?	?	?
MSMEG_1334c	-	metallo-beta-lactamase family protein	8	0	0	8	0	0.75	91	NE	Rv0634c	-	non-essential	NE	NE
MSMEG_1335	-	transcriptional regulator, BadM/Rrf2 family protein	2	0	0	2	0	1	101	NE			?	?	?
MSMEG_1336	-	flavohemoprotein, putative	11	1	0	10	0	0.9091	61.1	NE			?	?	?
MSMEG_1339	rpmG	ribosomal protein L33	4	0	0	4	0	1	21.5	NE	Rv0634B	rpmG	no-data	NE	GD
MSMEG_1340	-	(3R)-hydroxyacyl-ACP dehydratase subunit HadA	10	0	0	10	0	0.8	69	NE	Rv0635	-	essential	E	ES
MSMEG_1341	-	(3R)-hydroxyacyl-ACP dehydratase subunit HadB	4	0	0	4	0	0.25	91	NE	Rv0636	-	essential	short	ES
MSMEG_1342	-	(3R)-hydroxyacyl-ACP dehydratase subunit HadC	4	0	0	4	0	1	61.5	NE	Rv0637	-	non-essential	NE	NE
MSMEG_1344	secE	preprotein translocase subunit SecE	5	0	5	0	0	0	0	GD	Rv0638	secE	essential	E	ES
MSMEG_1345	nusG	transcription antitermination protein NusG	6	0	6	0	0	0.1667	1	GD	Rv0639	nusG	no-data	E	ES
MSMEG_1346	rplK	50S ribosomal protein L11	3	0	3	0	0	0.3333	17	GD	Rv0640	rplK	essential	short	NE
MSMEG_1347	rplA	50S ribosomal protein L1	6	0	6	0	0	0	0	GD	Rv0641	rplA	non-essential	NE	ES
MSMEG_1348c	-	RNA polymerase ECF-subfamily protein sigma factor	12	0	0	12	0	1	50.17	NE			?	?	?
MSMEG_1349c	-	DGPF domain-containing protein	9	0	0	9	0	1	174.11	NE			?	?	?
MSMEG_1350c	-	cyclopropane-fatty-acyl-phospholipid synthase 1	17	0	0	17	0	0.8824	93.27	NE			?	?	?
MSMEG_1351c	-	cyclopropane-fatty-acyl-phospholipid synthase 1	14	0	0	14	0	1	83.5	NE	Rv3392c	cmaA1	non-essential	NE	NE
MSMEG_1352c	-	hydrolase, alpha/beta fold family protein	8	0	0	8	0	0.875	68.14	NE	Rv0646c	lipG	non-essential	NE	GA
MSMEG_1353c	-	ABC1 family protein	10	0	0	10	0	1	24.3	NE	Rv0647c	-	non-essential	E	ES
MSMEG_1355	-	transcriptional regulator, TetR family protein	4	0	0	4	0	1	105	NE			?	?	?
MSMEG_1356c	-	hypothetical protein MSMEG_1356	7	0	0	7	0	1	51.43	NE			?	?	?
MSMEG_1357c	-	hypothetical protein MSMEG_1357	7	0	0	7	0	1	77.14	NE			?	?	?
MSMEG_1358c	-	hypothetical protein MSMEG_1358	4	0	0	4	0	1	144.75	NE			?	?	?
MSMEG_1359	-	DeoR-family protein transcriptional regulator	14	0	0	14	0	0.7857	55.73	NE	Rv2096c	-	non-essential	NE	NE
MSMEG_1360	-	endonuclease/exonuclease/phosphatase	8	0	0	8	0	1	191.25	NE			?	?	?
MSMEG_1361	-	alpha-mannosidase	44	0	0	44	0	0.8636	44.24	NE	Rv0648	-	non-essential	NE	NE
MSMEG_1362	-	hypothetical protein MSMEG_1362	5	0	0	5	0	0.8	51.25	NE	Rv0649	fabD2	non-essential	NE	NE
MSMEG_1363	-	glucokinase	4	0	0	4	0	1	62.75	NE	Rv0650	-	non-essential	NE	NE
MSMEG_1364	rplJ	50S ribosomal protein L10	4	0	0	4	0	0.25	3	NE	Rv0651	rplJ	essential	short	ES
MSMEG_1365	rplL	50S ribosomal protein L7/L12	1	0	0	1	0	1	14	NE	Rv0652	rplL	essential	short	Uncertain
MSMEG_1366	-	ABC transporter, ATP-binding protein	11	0	0	11	0	0.8182	123.22	NE	Rv0655	mkl	non-essential	NE	GA
MSMEG_1367	rpoB	DNA-directed RNA polymerase subunit beta	33	32	0	1	0	0.0303	13	ES	Rv0667	rpoB	essential	D	ES
MSMEG_1368	rpoC	DNA-directed RNA polymerase subunit beta'	47	39	0	8	0	0.1702	37.38	ES	Rv0668	rpoC	essential	E	ES
MSMEG_1369c	-	LacI-family protein transcriptional regulator	9	0	0	9	0	0.7778	83.57	NE			?	?	?
MSMEG_1370	-	2-deoxy-scyllo-inosamine dehydrogenase	9	0	0	9	0	1	43	NE			?	?	?
MSMEG_1371	-	hypothetical protein MSMEG_1371	7	0	0	7	0	1	51.57	NE			?	?	?
MSMEG_1372	-	ABC transporter ATP-binding protein	2	0	0	2	0	1	22	NE			?	?	?
MSMEG_1373	-	ribose/xylose/arabinose/galactoside ABC-type transport systems, permease components	12	0	0	12	0	0.75	50.78	NE			?	?	?
MSMEG_1374	-	ribose ABC transporter, periplasmic binding protein	8	0	0	8	0	1	76.75	NE			?	?	?
MSMEG_1375c	-	tagatose-1,6-bisphosphate aldolase GatY	4	0	0	4	0	1	17.75	NE			?	?	?
MSMEG_1376	-	putative xylulose kinase	4	0	0	4	0	1	41.5	NE			?	?	?
MSMEG_1377	-	DeoR-family protein transcriptional regulator	4	0	0	4	0	0.75	17.67	NE			?	?	?
MSMEG_1378	-	1-phosphofructokinase	5	0	0	5	0	1	44.8	NE			?	?	?
MSMEG_1379	-	hypothetical protein MSMEG_1379	12	0	0	12	0	1	67.25	NE			?	?	?
MSMEG_1380c	-	transcriptional regulator	4	0	0	4	0	1	44.25	NE			?	?	?
MSMEG_1381	-	MmpS5 protein	5	0	0	5	0	1	86	NE			?	?	?
MSMEG_1382	-	MmpL5 protein	29	0	0	19	10	0.9655	66.36	NE			?	?	?
MSMEG_1383	-	endonuclease IV	5	0	0	0	5	1	133	GA	Rv0670	end	non-essential	NE	NE
MSMEG_1384c	-	hypothetical protein MSMEG_1384	6	0	0	0	6	1	186.67	GA			?	?	?
MSMEG_1385	-	PAP2 superfamily protein	14	0	0	0	14	1	226.36	GA			?	?	?
MSMEG_1386	-	hypothetical protein MSMEG_1386	10	0	0	0	10	1	142.6	GA			?	?	?
MSMEG_1387	-	putative acyl-CoA dehydrogenase	17	0	0	8	9	1	118.24	GA	Rv0672	fadE8	non-essential	NE	NE
MSMEG_1388	-	enoyl-CoA hydratase	7	0	0	7	0	0.7143	60.8	NE	Rv0673	echA4	non-essential	NE	NE
MSMEG_1389	-	hypothetical protein MSMEG_1389	5	0	0	5	0	0.8	30.5	NE	Rv0674	-	essential	NE	NE
MSMEG_1390	-	enoyl-CoA hydratase	7	0	0	7	0	0.5714	17.75	NE	Rv0675	echA5	essential	NE	NE
MSMEG_1391c	-	transcriptional regulator, LysR family protein	13	0	0	13	0	0.6923	29.56	NE			?	?	?
MSMEG_1392	-	alcohol dehydrogenase, class IV	12	0	0	12	0	0.8333	30.8	NE			?	?	?
MSMEG_1393c	-	hypothetical protein MSMEG_1393	3	0	0	2	1	1	142	NE	Rv0679c	-	non-essential	NE	NE
MSMEG_1394c	-	transmembrane protein	4	0	0	0	4	1	125.5	GA	Rv0680c	-	non-essential	NE	NE
MSMEG_1395	-	putative lipoprotein	5	0	0	0	5	1	263.4	GA			?	?	?
MSMEG_1396	-	LprB protein	2	0	0	0	2	1	273.5	GA			?	?	?
MSMEG_1397	-	transcriptional regulator, TetR family protein	9	0	0	0	9	0.8889	113.12	GA	Rv0681	-	non-essential	NE	NE
MSMEG_1398	rpsL	30S ribosomal protein S12	5	5	0	0	0	0	0	ES	Rv0682	rpsL	essential	E	ES
MSMEG_1399	rpsG	30S ribosomal protein S7	5	5	0	0	0	0	0	ES	Rv0683	rpsG	essential	short	ES
MSMEG_1401	tuf	elongation factor Tu	10	0	10	0	0	0	0	GD	Rv0685	tuf	essential	E	ES
MSMEG_1402	-	hypothetical protein MSMEG_1402	3	0	0	0	3	0.6667	153	GA			?	?	?
MSMEG_1403	-	cutinase superfamily protein	8	0	0	0	8	1	95.12	GA			?	?	?
MSMEG_1404	-	IS1096, tnpA protein	9	0	0	0	9	1	337.44	GA			?	?	?
MSMEG_1405c	-	IS1096, tnpR protein	10	0	0	0	10	1	241.8	GA			?	?	?
MSMEG_1406	-	hypothetical protein MSMEG_1406	9	0	0	9	0	0.8889	61.62	NE	Rv0686	-	non-essential	NE	NE
MSMEG_1409	arcA	arginine deiminase	23	0	0	23	0	0.8261	82.32	NE			?	?	?
MSMEG_1410	fabG	3-ketoacyl-(acyl-carrier-protein) reductase	10	0	0	10	0	0.9	48.22	NE	Rv0687	fabG	no-data	NE	NE
MSMEG_1411c	-	universal stress protein family protein	9	0	0	9	0	0.6667	49.33	NE	Rv2319c	-	essential	D	NE
MSMEG_1412c	-	amino acid permease	16	0	0	16	0	0.9375	76.53	NE	Rv2320c	rocE	non-essential	NE	NE
MSMEG_1413c	rocD	ornithine--oxo-acid transaminase	7	0	0	7	0	1	67.14	NE	Rv2322c	rocD1	non-essential	E	NE
MSMEG_1414c	-	amidinotransferase	11	0	0	11	0	1	82.91	NE	Rv2323c	-	non-essential	NE	NE
MSMEG_1415	-	AsnC-family protein transcriptional regulator	2	0	0	2	0	1	171.5	NE	Rv2324	-	non-essential	NE	NE
MSMEG_1416	-	pyridine nucleotide-disulphide oxidoreductase	10	0	0	10	0	1	79.3	NE	Rv0688	-	non-essential	NE	NE
MSMEG_1417c	-	glyoxalase family protein	20	0	0	20	0	0.8	38.69	NE	Rv0689c	-	non-essential	NE	NE
MSMEG_1418c	-	RNA polymerase ECF-type sigma factor	10	0	0	10	0	1	49.5	NE			?	?	?
MSMEG_1419	-	hypothetical protein MSMEG_1419	2	0	0	2	0	1	117	NE			?	?	?
MSMEG_1420c	-	transcriptional regulatory protein	9	0	0	9	0	0.7778	59.43	NE	Rv0691c	-	non-essential	NE	NE
MSMEG_1421	-	hypothetical protein MSMEG_1421	5	0	0	5	0	0.8	130.75	NE			?	?	?
MSMEG_1422	-	hypothetical protein MSMEG_1422	3	0	0	3	0	0.6667	34.5	NE	Rv0692	-	non-essential	NE	NE
MSMEG_1423	-	radical SAM domain-containing protein	7	0	0	7	0	0.7143	49.8	NE	Rv0693	pqqE	non-essential	NE	NE
MSMEG_1424	-	FMN-dependent dehydrogenase	9	0	0	9	0	0.8889	54.25	NE	Rv0694	lldD1	no-data	D	NE
MSMEG_1425	-	creatininase subfamily protein	12	0	0	12	0	0.9167	50	NE	Rv0695	-	no-data	NE	NE
MSMEG_1426	-	membrane sugar transferase	13	0	0	13	0	0.8462	40.09	NE	Rv0696	-	non-essential	D	NE
MSMEG_1427c	-	transmembrane efflux protein	13	0	0	13	0	0.9231	27.83	NE			?	?	?
MSMEG_1428	-	glucose-methanol-choline oxidoreductase	12	0	0	12	0	0.75	36	NE	Rv0697	-	essential	D	GD
MSMEG_1429c	-	cytochrome P450-terp	15	0	0	15	0	0.8667	62.38	NE			?	?	?
MSMEG_1430	-	transcriptional regulator, TetR family protein	5	0	0	5	0	1	56	NE			?	?	?
MSMEG_1431c	-	cytochrome P450-terp	17	0	0	2	15	1	201.18	GA			?	?	?
MSMEG_1432	-	acetylcholinesterase	17	0	0	13	4	0.9412	68	NE			?	?	?
MSMEG_1433c	-	thioesterase	12	0	0	12	0	0.8333	108.2	NE			?	?	?
MSMEG_1434	-	hypothetical protein MSMEG_1434	6	0	0	6	0	1	63.67	NE			?	?	?
MSMEG_1435	rpsJ	30S ribosomal protein S10	5	0	0	5	0	0.2	5	NE	Rv0700	rpsJ	essential	short	GD
MSMEG_1436	rplC	50S ribosomal protein L3	8	8	0	0	0	0	0	ES	Rv0701	rplC	essential	E	ES
MSMEG_1437	rplD	50S ribosomal protein L4	4	4	0	0	0	0	0	ES	Rv0702	rplD	essential	E	ES
MSMEG_1438	rplW	50S ribosomal protein L23	5	5	0	0	0	0	0	ES	Rv0703	rplW	essential	short	ES
MSMEG_1439	rplB	50S ribosomal protein L2	12	12	0	0	0	0.0833	1	ES	Rv0704	rplB	essential	E	ES
MSMEG_1440	rpsS	30S ribosomal protein S19	1	1	0	0	0	0	0	ES	Rv0705	rpsS	essential	short	ES
MSMEG_1441	-	50S ribosomal protein L22	4	4	0	0	0	0	0	ES	Rv0706	rplV	essential	short	ES
MSMEG_1442	rpsC	30S ribosomal protein S3	13	13	0	0	0	0	0	ES	Rv0707	rpsC	essential	E	ES
MSMEG_1443	rplP	50S ribosomal protein L16	6	6	0	0	0	0	0	ES	Rv0708	rplP	essential	E	ES
MSMEG_1444	rpmC	50S ribosomal protein L29	4	4	0	0	0	0	0	ES	Rv0709	rpmC	essential	short	GD
MSMEG_1445	-	30S ribosomal protein S17	8	7	0	1	0	0.125	23	ES	Rv0710	rpsQ	essential	E	ES
MSMEG_1446	-	NTP pyrophosphohydrolase	5	0	0	5	0	1	62	NE			?	?	?
MSMEG_1447c	-	transcriptional regulator, MerR family protein	5	0	0	5	0	1	32.2	NE			?	?	?
MSMEG_1448c	-	integral membrane transporter	11	0	0	11	0	0.9091	74.1	NE			?	?	?
MSMEG_1450	-	hypothetical protein MSMEG_1450	1	0	0	1	0	1	59	NE			?	?	?
MSMEG_1451	-	arylsulfatase	34	0	0	34	0	1	91.85	NE	Rv0711	atsA	non-essential	NE	NE
MSMEG_1452	-	sulfatase-modifying factor 1	10	0	0	10	0	0.8	36.75	NE	Rv0712	-	non-essential	D	NE
MSMEG_1453c	-	citrate transporter	10	0	0	10	0	1	131.8	NE			?	?	?
MSMEG_1454	-	hypothetical protein MSMEG_1454	2	0	0	2	0	0.5	20	NE			?	?	?
MSMEG_1455	-	putative multidrug resistance protein	10	0	0	10	0	0.8	86	NE			?	?	?
MSMEG_1456c	-	hypothetical protein MSMEG_1456	10	0	0	10	0	1	70.5	NE			?	?	?
MSMEG_1457	-	hypothetical protein MSMEG_1457	2	0	0	2	0	1	58.5	NE			?	?	?
MSMEG_1458	-	tena/thi-4 family protein	15	0	0	15	0	0.8667	97.38	NE			?	?	?
MSMEG_1459	-	Rieske (2Fe-2S) domain-containing protein	5	0	0	5	0	1	50.6	NE			?	?	?
MSMEG_1460	-	pyridine nucleotide-disulphide oxidoreductase	7	0	0	7	0	0.8571	37.67	NE			?	?	?
MSMEG_1461	-	5-oxovalerate dehydrogenase	9	0	0	9	0	1	38.78	NE			?	?	?
MSMEG_1462	-	ferredoxin	4	0	0	4	0	1	37.25	NE			?	?	?
MSMEG_1463	-	gamma-glutamyltranspeptidase	11	0	0	11	0	0.9091	63.5	NE	Rv0773c	ggtA	non-essential	D	NE
MSMEG_1464	-	translation initiation inhibitor	5	0	0	5	0	1	144.8	NE			?	?	?
MSMEG_1465	rplN	ribosomal protein L14	3	3	0	0	0	0	0	ES	Rv0714	rplN	essential	short	ES
MSMEG_1466	rplX	50S ribosomal protein L24	2	2	0	0	0	0	0	ES	Rv0715	rplX	essential	short	ES
MSMEG_1467	rplE	50S ribosomal protein L5	5	5	0	0	0	0	0	ES	Rv0716	rplE	essential	short	ES
MSMEG_1468	rpsN	ribosomal protein S14p/S29e	3	3	0	0	0	0	0	ES	Rv0717	rpsN	no-data	short	Uncertain
MSMEG_1469	rpsH	30S ribosomal protein S8	6	6	0	0	0	0	0	ES	Rv0718	rpsH	essential	E	ES
MSMEG_1470	rplF	50S ribosomal protein L6	8	8	0	0	0	0	0	ES	Rv0719	rplF	essential	E	ES
MSMEG_1471	rplR	50S ribosomal protein L18	2	2	0	0	0	0	0	ES	Rv0720	rplR	essential	short	ES
MSMEG_1472	rpsE	30S ribosomal protein S5	6	6	0	0	0	0	0	ES	Rv0721	rpsE	essential	E	ES
MSMEG_1473	rpmD	ribosomal protein L30	3	3	0	0	0	0	0	ES	Rv0722	rpmD	essential	short	Uncertain
MSMEG_1474	rplO	50S ribosomal protein L15	3	3	0	0	0	0.3333	1	ES	Rv0723	rplO	non-essential	short	Uncertain
MSMEG_1475c	-	hypothetical protein MSMEG_1475	8	0	0	8	0	1	58.38	NE			?	?	?
MSMEG_1476	sppA	signal peptide peptidase SppA, 67K type	14	0	0	14	0	1	55.57	NE	Rv0724	sppA	non-essential	NE	NE
MSMEG_1477	-	major facilitator superfamily protein	26	0	0	26	0	0.8077	89.76	NE			?	?	?
MSMEG_1478	-	transporter, LysE family protein	8	0	0	8	0	0.75	74.33	NE			?	?	?
MSMEG_1479c	-	methyltransferase, putative, family protein	9	0	0	9	0	0.6667	77.5	NE	Rv1729c	-	non-essential	D	NE
MSMEG_1480c	-	methyltransferase	10	0	0	10	0	0.9	46.67	NE			?	?	?
MSMEG_1481c	-	methyltransferase	10	0	0	10	0	0.9	73.89	NE			?	?	?
MSMEG_1482c	-	methyltransferase	6	0	0	6	0	1	105.17	NE	Rv0731c	-	non-essential	NE	GA
MSMEG_1483	secY	preprotein translocase subunit SecY	25	23	0	2	0	0.12	65.67	ES	Rv0732	secY	essential	E	ES
MSMEG_1484	adk	adenylate kinase	7	7	0	0	0	0	0	ES	Rv0733	adk	no-data	NE	NE
MSMEG_1485	map	methionine aminopeptidase	9	0	0	9	0	0.8889	157	NE	Rv0734	mapA	no-data	NE	NE
MSMEG_1486	-	RNA polymerase sigma factor SigL	10	0	0	10	0	0.9	88.44	NE	Rv0735	sigL	non-essential	NE	NE
MSMEG_1487	-	hypothetical protein MSMEG_1487	5	0	0	5	0	0.8	104	NE	Rv0736	-	essential	NE	NE
MSMEG_1488	-	acetolactate synthase	18	0	0	18	0	0.8333	41.4	NE			?	?	?
MSMEG_1489	-	hypothetical protein MSMEG_1489	11	0	0	11	0	0.8182	59.67	NE			?	?	?
MSMEG_1490	-	3-oxoacyl-ACP synthase III	9	0	0	9	0	1	112.22	NE			?	?	?
MSMEG_1491	-	histidinol-phosphate aminotransferase 2	13	0	0	13	0	0.7692	81.3	NE			?	?	?
MSMEG_1492	-	transcriptional regulator, MarR family protein	1	0	0	1	0	1	31	NE	Rv0737	-	no-data	NE	NE
MSMEG_1493c	-	sensor histidine kinase	6	0	0	6	0	0.6667	91.25	NE			?	?	?
MSMEG_1494c	-	transcriptional regulatory protein DegU	6	0	0	6	0	1	89	NE			?	?	?
MSMEG_1495	-	HAD-superfamily protein hydrolase subfamily protein IA, variant 3, putative	5	0	0	5	0	1	77.4	NE			?	?	?
MSMEG_1496c	mmsB	3-hydroxyisobutyrate dehydrogenase	4	0	0	4	0	0.75	52.67	NE	Rv0751c	mmsB	non-essential	NE	NE
MSMEG_1497c	-	acyl-CoA dehydrogenase family protein member 8	16	0	0	16	0	0.875	50.07	NE	Rv0752c	fadE9	non-essential	NE	NE
MSMEG_1498c	mmsA	methylmalonate-semialdehyde dehydrogenase	18	0	0	18	0	1	49.5	NE	Rv0753c	mmsA	non-essential	NE	NE
MSMEG_1499	-	oxygenase	9	0	0	9	0	1	98.22	NE			?	?	?
MSMEG_1500	-	TetR family protein transcriptional regulatory protein	10	0	0	10	0	1	63.1	NE			?	?	?
MSMEG_1501	-	methyltransferase, putative, family protein	16	0	0	16	0	0.8125	38.15	NE	Rv2751	-	non-essential	D	NE
MSMEG_1502	-	ABC transporter, ATP-binding protein	12	0	0	12	0	0.9167	53.27	NE	Rv2688c	-	non-essential	NE	NE
MSMEG_1503	-	antibiotic ABC transporter transmembrane protein	10	0	0	10	0	0.7	76.43	NE	Rv2687c	-	non-essential	NE	NE
MSMEG_1504	-	antibiotic ABC transporter transmembrane protein	11	0	0	11	0	0.9091	73.9	NE	Rv2686c	-	non-essential	NE	NE
MSMEG_1505c	-	integral membrane protein	4	0	0	4	0	0.75	54.67	NE			?	?	?
MSMEG_1506c	-	transcriptional regulator, TetR family protein	12	0	0	12	0	0.8333	129.7	NE			?	?	?
MSMEG_1507	-	D-aminopeptidase	7	0	0	7	0	1	72	NE			?	?	?
MSMEG_1508	-	amino acid permease-associated region	15	0	0	15	0	0.8667	37.15	NE			?	?	?
MSMEG_1509c	-	TetR-family protein transcriptional regulator	7	0	0	7	0	0.7143	83.8	NE			?	?	?
MSMEG_1510c	-	dTDP-4-dehydrorhamnose 3,5-epimerase	6	5	0	1	0	0.1667	6	ES	Rv3465	rmlC	essential	NE	ES
MSMEG_1511	-	putative oxidoreductase	3	0	0	3	0	1	8.67	NE			?	?	?
MSMEG_1512c	rfbB	dTDP-glucose 4,6-dehydratase	14	14	0	0	0	0.0714	1	ES	Rv3464	rmlB	essential	E	ES
MSMEG_1513c	-	hypothetical protein MSMEG_1513	9	0	0	0	9	0.8889	92.88	GA			?	?	?
MSMEG_1514c	-	hypothetical protein MSMEG_1514	11	0	0	0	11	1	118.27	GA	Rv3463	-	non-essential	NE	NE
MSMEG_1515c	-	two-component sensor histidine kinase	14	0	0	0	14	0.8571	139.42	GA			?	?	?
MSMEG_1516c	-	thioredoxin reductase	21	0	0	0	21	0.9524	170.6	GA			?	?	?
MSMEG_1517c	-	SPFH domain-containing protein/band 7 family protein	8	0	0	0	8	0.875	165	GA			?	?	?
MSMEG_1518c	-	hypothetical protein MSMEG_1518	6	0	0	0	6	1	291.33	GA			?	?	?
MSMEG_1519	infA	translation initiation factor IF-1	4	0	4	0	0	0.25	1	GD	Rv3462c	infA	essential	short	GD
MSMEG_1520	rpmJ	50S ribosomal protein L36	0	0	0	0	0	0	0	N/A	Rv3461c	rpmJ	growth-defect	short	Uncertain
MSMEG_1521	rpsM	30S ribosomal protein S13	6	0	6	0	0	0	0	GD	Rv3460c	rpsM	no-data	E	ES
MSMEG_1522	rpsK	30S ribosomal protein S11	2	0	2	0	0	0.5	7	GD	Rv3459c	rpsK	essential	short	Uncertain
MSMEG_1523	rpsD	30S ribosomal protein S4	12	0	11	1	0	0.0833	9	GD	Rv3458c	rpsD	essential	E	ES
MSMEG_1524	rpoA	DNA-directed RNA polymerase subunit alpha	11	7	0	4	0	0.3636	7.25	ES	Rv3457c	rpoA	essential	E	ES
MSMEG_1525	-	50S ribosomal protein L17	4	0	0	4	0	0.25	74	NE	Rv3456c	rplQ	no-data	short	GD
MSMEG_1526c	-	cutinase	7	0	0	7	0	1	158.29	NE	Rv2301	cut2	non-essential	NE	NE
MSMEG_1527	truA	tRNA pseudouridine synthase A	11	0	0	11	0	0.7273	23	NE	Rv3455c	truA	essential	NE	GD
MSMEG_1528c	-	cutinase	11	0	0	11	0	0.9091	94	NE	Rv3452	cut4	non-essential	NE	NE
MSMEG_1529c	-	serine esterase, cutinase family protein	7	0	0	7	0	1	75	NE			?	?	?
MSMEG_1530c	-	integral membrane protein	11	0	0	11	0	0.9091	130	NE			?	?	?
MSMEG_1531	-	hypothetical protein MSMEG_1531	3	0	0	3	0	1	106	NE			?	?	?
MSMEG_1532c	-	antibiotic biosynthesis monooxygenase	3	0	0	3	0	1	79.67	NE	Rv1117	-	non-essential	NE	NE
MSMEG_1533c	-	subtilase family protein	9	0	0	9	0	0.7778	35.57	NE	Rv3449	mycP4	non-essential	NE	NE
MSMEG_1534	-	hypothetical protein MSMEG_1534	10	0	0	10	0	0.7	23.71	NE	Rv3450c	-	non-essential	NE	NE
MSMEG_1535c	-	hypothetical protein MSMEG_1535	12	0	0	12	0	0.75	38.78	NE	Rv3448	-	non-essential	NE	NE
MSMEG_1536	-	ftsk/SpoIIIE family protein	29	0	0	29	0	0.9655	47.57	NE	Rv3447c	-	no-data	D	NE
MSMEG_1537	-	hypothetical protein MSMEG_1537	9	0	0	9	0	0.8889	25	NE	Rv3446c	-	non-essential	NE	NE
MSMEG_1538	-	hypothetical protein MSMEG_1538	0	0	0	0	0	0	0	N/A	Rv3445c	esxU	non-essential	NE	NE
MSMEG_1539	-	hypothetical protein MSMEG_1539	3	0	0	3	0	1	55.67	NE	Rv3444c	esxT	non-essential	NE	NE
MSMEG_1540c	-	ATP-dependent RNA helicase	5	0	0	5	0	1	125.2	NE			?	?	?
MSMEG_1541	-	hypothetical protein MSMEG_1541	2	0	0	2	0	1	51	NE			?	?	?
MSMEG_1542	-	transcriptional regulator	6	0	0	6	0	1	114.17	NE			?	?	?
MSMEG_1543	-	eptc-inducible aldehyde dehydrogenase	20	0	0	20	0	0.95	92.84	NE			?	?	?
MSMEG_1544	-	PduO protein	1	0	0	1	0	1	69	NE			?	?	?
MSMEG_1545c	-	hypothetical protein MSMEG_1545	5	0	0	5	0	1	49.2	NE			?	?	?
MSMEG_1546	-	coenzyme B12-dependent glycerol dehydrogenase small subunit	5	0	0	5	0	1	55.2	NE			?	?	?
MSMEG_1547	-	glycerol dehydratase large subunit	11	0	0	11	0	0.9091	50.5	NE			?	?	?
MSMEG_1548	-	propanediol utilization: dehydratase, medium subunit	3	0	0	3	0	1	11.67	NE			?	?	?
MSMEG_1550	-	PduH protein	2	0	0	2	0	0.5	23	NE			?	?	?
MSMEG_1551c	-	hypothetical protein MSMEG_1551	2	0	0	2	0	1	47.5	NE			?	?	?
MSMEG_1552	eat	ethanolamine permease	18	0	0	18	0	1	84.22	NE			?	?	?
MSMEG_1553	eutB	ethanolamine ammonia-lyase, large subunit	12	0	0	12	0	1	98.17	NE			?	?	?
MSMEG_1554	eutC	ethanolamine ammonia-lyase small subunit	5	0	0	5	0	0.8	116	NE			?	?	?
MSMEG_1556	rplM	50S ribosomal protein L13	6	6	0	0	0	0	0	ES	Rv3443c	rplM	essential	NE	ES
MSMEG_1557	rpsI	ribosomal protein S9	5	5	0	0	0	0	0	ES	Rv3442c	rpsI	no-data	short	ES
MSMEG_1558	-	hypothetical protein MSMEG_1558	1	0	0	1	0	1	127	NE			?	?	?
MSMEG_1559	glmM	phosphoglucosamine mutase	8	7	0	1	0	0.125	11	ES	Rv3441c	glmM	essential	E	ES
MSMEG_1560	-	hypothetical protein MSMEG_1560	5	0	0	5	0	0.8	43	NE	Rv3440c	-	no-data	NE	GA
MSMEG_1561c	-	LysR-family protein trancsriptional regulator	9	0	0	9	0	0.8889	32.5	NE			?	?	?
MSMEG_1563	-	short-chain dehydrogenase/reductase SDR	11	0	0	11	0	1	31.45	NE			?	?	?
MSMEG_1564c	-	lignostilbene-alpha,beta-dioxygenase	25	0	0	25	0	1	32.24	NE			?	?	?
MSMEG_1565	-	transcriptional regulator, TetR family protein	6	0	0	6	0	0.6667	40.25	NE			?	?	?
MSMEG_1566c	-	oxidoreductase	21	0	0	21	0	0.8571	51.61	NE			?	?	?
MSMEG_1567c	-	hypothetical protein MSMEG_1567	6	0	0	6	0	1	64.17	NE	Rv3438	-	no-data	NE	GA
MSMEG_1568	glmS	D-fructose-6-phosphate amidotransferase	23	22	0	1	0	0.0435	30	ES	Rv3436c	glmS	essential	E	ES
MSMEG_1569c	-	hypothetical protein MSMEG_1569	2	0	0	2	0	1	29	NE			?	?	?
MSMEG_1570	-	carboxylesterase	9	0	0	9	0	0.8889	47.25	NE			?	?	?
MSMEG_1571c	-	integral membrane protein	10	0	0	10	0	1	94.3	NE			?	?	?
MSMEG_1572	-	transcriptional regulator, GntR family protein	15	0	0	15	0	0.8667	27.54	NE			?	?	?
MSMEG_1573	-	carbohydrate kinase family protein	12	0	0	12	0	0.8333	106.9	NE	Rv3433c	-	non-essential	NE	GA
MSMEG_1574	-	glutamate decarboxylase	16	0	0	16	0	1	112.44	NE	Rv3432c	gadB	non-essential	NE	GA
MSMEG_1575	alr	alanine racemase	12	0	12	0	0	0.1667	2	GD	Rv3423c	alr	essential	E	ES
MSMEG_1576	-	alpha/beta hydrolase fold	9	0	0	9	0	0.7778	51.86	NE			?	?	?
MSMEG_1577	-	hypothetical protein MSMEG_1577	2	0	0	2	0	1	85	NE	Rv3422c	-	essential	NE	GD
MSMEG_1578	-	peptidase M22, glycoprotease	7	0	0	7	0	0.8571	37.17	NE	Rv3421c	-	non-essential	NE	NE
MSMEG_1579	rimI	ribosomal-protein-alanine acetyltransferase	10	0	0	10	0	1	35.3	NE	Rv3420c	rimI	non-essential	NE	NE
MSMEG_1580	-	O-sialoglycoprotein endopeptidase	8	0	0	8	0	1	54.75	NE	Rv3419c	gcp	non-essential	NE	NE
MSMEG_1581	-	hypothetical protein MSMEG_1581	6	0	0	6	0	1	84.17	NE			?	?	?
MSMEG_1582	groES	co-chaperonin GroES	5	0	5	0	0	0.2	4	GD	Rv3418c	groES	essential	NE	ES
MSMEG_1583	groEL	chaperonin GroEL	4	0	0	4	0	1	56.5	NE	Rv3417c	groEL	essential	NE	NE
MSMEG_1584	-	hypothetical protein MSMEG_1584	9	0	0	9	0	1	81.22	NE			?	?	?
MSMEG_1585	-	cupin domain-containing protein	8	0	0	8	0	1	63.12	NE			?	?	?
MSMEG_1586c	-	beta-lactamase	11	0	0	11	0	1	83.09	NE	Rv0399c	lpqK	essential	NE	NE
MSMEG_1587c	-	alpha/beta hydrolase fold	8	0	0	8	0	1	124.75	NE			?	?	?
MSMEG_1588	-	hypothetical protein MSMEG_1588	4	0	0	4	0	0.75	94.67	NE	Rv1352	-	non-essential	NE	NE
MSMEG_1589c	-	hypothetical protein MSMEG_1589	4	0	0	4	0	0.75	39.33	NE			?	?	?
MSMEG_1590	-	hypothetical protein MSMEG_1590	1	0	0	1	0	1	6	NE			?	?	?
MSMEG_1591	-	TnpC protein	18	0	0	18	0	0.9444	81.71	NE			?	?	?
MSMEG_1592	-	hypothetical protein MSMEG_1592	11	0	0	11	0	1	66.55	NE			?	?	?
MSMEG_1593c	-	hypothetical protein MSMEG_1593	2	0	0	2	0	0.5	5	NE			?	?	?
MSMEG_1594	-	enoyl-CoA hydratase	5	0	0	5	0	1	65.8	NE			?	?	?
MSMEG_1595c	-	putative oxidoreductase	4	0	0	4	0	1	106	NE			?	?	?
MSMEG_1596	-	transcriptional regulator	5	0	0	5	0	1	58.8	NE			?	?	?
MSMEG_1597c	-	transcription factor WhiB	3	0	0	3	0	0	0	NE	Rv3416	whiB3	non-essential	NE	NE
MSMEG_1598	-	hypothetical protein MSMEG_1598	12	0	0	12	0	0.9167	87.64	NE	Rv3415c	-	non-essential	NE	NE
MSMEG_1599	-	RNA polymerase sigma factor SigD	5	0	0	5	0	1	82.6	NE	Rv3414c	sigD	non-essential	NE	NE
MSMEG_1600	-	hypothetical protein MSMEG_1600	8	0	0	8	0	0.875	90	NE	Rv3413c	-	non-essential	NE	NE
MSMEG_1601c	-	hypothetical protein MSMEG_1601	9	0	0	9	0	1	80.22	NE	Rv3412	-	non-essential	NE	NE
MSMEG_1602	guaB	inositol-5-monophosphate dehydrogenase	11	10	0	1	0	0.0909	163	ES	Rv3411c	guaB2	essential	E	ES
MSMEG_1603	-	inositol-5-monophosphate dehydrogenase	11	0	0	11	0	1	33.82	NE	Rv3410c	guaB3	no-data	E	GD
MSMEG_1604	-	FAD dependent oxidoreductase	20	0	0	20	0	1	105.55	NE	Rv3409c	choD	non-essential	NE	GA
MSMEG_1605	phoU	phosphate transport system regulatory protein PhoU	4	0	0	4	0	0.75	84.67	NE			?	?	?
MSMEG_1606	-	benzoylformate decarboxylase	20	0	0	20	0	0.85	37.12	NE			?	?	?
MSMEG_1607	-	putative tautomerase	3	0	0	3	0	1	64	NE			?	?	?
MSMEG_1608c	-	glycosyl transferase	31	0	0	31	0	0.871	49.04	NE	Rv3401	-	non-essential	NE	NE
MSMEG_1610	guaA	bifunctional GMP synthase/glutamine amidotransferase protein	11	11	0	0	0	0	0	ES	Rv3396c	guaA	essential	E	ES
MSMEG_1611	-	transcriptional regulator, TetR family protein, putative	5	0	0	5	0	1	47	NE			?	?	?
MSMEG_1612	-	extracellular solute-binding protein, family protein 3	11	0	0	11	0	1	42.82	NE			?	?	?
MSMEG_1613	-	ABC polar amino acid transporter, inner membrane subunit	6	0	0	6	0	1	54.17	NE			?	?	?
MSMEG_1614	-	glutamine transport ATP-binding protein GlnQ	2	0	0	2	0	1	49	NE			?	?	?
MSMEG_1615	ggt	gamma-glutamyltranspeptidase	7	0	0	7	0	0.7143	33	NE			?	?	?
MSMEG_1617c	-	kumamolisin	17	0	0	17	0	1	87	NE			?	?	?
MSMEG_1618c	-	hypothetical protein MSMEG_1618	2	0	0	2	0	1	27.5	NE			?	?	?
MSMEG_1619	-	hypothetical protein MSMEG_1619	2	0	0	2	0	0.5	7	NE			?	?	?
MSMEG_1620	-	hypothetical protein MSMEG_1620	5	0	0	5	0	0.8	32.75	NE	Rv3395c	-	non-essential	NE	NE
MSMEG_1621c	-	pyrimidine-specific ribonucleoside hydrolase RihA	6	0	0	6	0	1	55.33	NE	Rv3393	iunH	non-essential	NE	NE
MSMEG_1622	-	putative DNA repair polymerase	9	0	0	9	0	0.8889	33	NE	Rv3394c	-	non-essential	NE	NE
MSMEG_1623c	-	short chain dehydrogenase	25	0	0	25	0	0.84	52.71	NE	Rv3391	acrA1	non-essential	NE	NE
MSMEG_1624	-	universal stress protein family protein	4	0	0	4	0	0.75	20.67	NE			?	?	?
MSMEG_1625	-	amino acid transporter, putative	21	0	0	21	0	0.9048	65.32	NE			?	?	?
MSMEG_1626c	-	putative DNA-binding protein	8	0	0	8	0	1	30	NE			?	?	?
MSMEG_1627c	-	hypothetical protein MSMEG_1627	0	0	0	0	0	0	0	N/A			?	?	?
MSMEG_1628	-	oxidoreductase, short chain dehydrogenase/reductase family protein	9	0	0	9	0	0.8889	39.12	NE			?	?	?
MSMEG_1629c	-	hypothetical protein MSMEG_1629	9	0	0	9	0	1	55	NE			?	?	?
MSMEG_1630c	-	2,5-dichloro-2,5-cyclohexadiene-1,4-diol dehydrogenase	7	0	0	7	0	1	204.71	NE			?	?	?
MSMEG_1631	-	DNA-binding protein	7	0	0	7	0	1	85.86	NE			?	?	?
MSMEG_1632c	-	hypothetical protein MSMEG_1632	3	0	0	3	0	0.6667	19.5	NE			?	?	?
MSMEG_1633	dnaE2	error-prone DNA polymerase	28	0	0	28	0	0.8929	30.76	NE	Rv3370c	dnaE2	non-essential	NE	NE
MSMEG_1634	-	forkhead-associated protein	3	0	0	3	0	1	49.67	NE			?	?	?
MSMEG_1635	-	nitroreductase family protein	5	0	0	5	0	1	64	NE	Rv3368c	-	non-essential	NE	NE
MSMEG_1636c	-	RNA methyltransferase, TrmH family protein, group 2	7	0	0	7	0	0.7143	173.4	NE	Rv3366	spoU	non-essential	NE	NE
MSMEG_1637	-	periplasmic sensor signal transduction histidine kinase	17	0	0	17	0	0.8824	151.47	NE	Rv3365c	-	non-essential	NE	NE
MSMEG_1638	-	roadblock/LC7 domain-contain protein	3	0	0	3	0	1	40	NE	Rv3364c	-	non-essential	NE	NE
MSMEG_1639	-	hypothetical protein MSMEG_1639	9	0	0	9	0	1	135.67	NE	Rv3363c	-	non-essential	NE	NE
MSMEG_1640	-	ATP/GTP-binding protein	5	0	0	5	0	0.8	110	NE	Rv3362c	-	non-essential	NE	NE
MSMEG_1641	-	hypothetical protein MSMEG_1641	7	0	0	7	0	1	39.14	NE	Rv3361c	-	no-data	NE	NE
MSMEG_1642c	-	ABC transporter, ATP-binding protein	26	0	0	26	0	0.9231	88.17	NE	Rv1747	-	non-essential	NE	NE
MSMEG_1643	-	hypothetical protein MSMEG_1643	22	0	0	22	0	0.9545	106	NE			?	?	?
MSMEG_1644c	-	hypothetical protein MSMEG_1644	11	0	0	11	0	1	95.91	NE			?	?	?
MSMEG_1645c	-	NADH:flavin oxidoreductase/NADH oxidase	11	0	0	11	0	1	134.18	NE	Rv3359	-	non-essential	NE	NE
MSMEG_1646c	-	ribosomal RNA adenine dimethylase family protein	9	0	0	9	0	0.7778	21.29	NE			?	?	?
MSMEG_1647	-	tetrahydrofolate dehydrogenase/cyclohydrolase FolD	3	0	0	3	0	0	0	NE	Rv3356c	folD	essential	E	ES
MSMEG_1648	-	putative transcriptional regulator	9	0	0	9	0	1	83.78	NE			?	?	?
MSMEG_1649	-	FAD dependent oxidoreductase	15	0	0	15	0	1	46.4	NE			?	?	?
MSMEG_1650c	-	methyltransferase type 11	6	0	0	6	0	1	58.5	NE	Rv3342	-	non-essential	NE	NE
MSMEG_1651c	metX	homoserine O-acetyltransferase	10	10	0	0	0	0	0	ES	Rv3341	metX	essential	E	ES
MSMEG_1652c	-	O-acetylhomoserine aminocarboxypropyltransferase	15	1	0	14	0	0.8667	28.31	NE	Rv3340	metC	non-essential	NE	NE
MSMEG_1653c	-	hypothetical protein MSMEG_1653	1	0	0	1	0	1	71	NE			?	?	?
MSMEG_1654	-	isocitrate dehydrogenase, NADP-dependent	27	0	0	27	0	0.8519	33.96	NE	Rv0066c	icd2	non-essential	D	NE
MSMEG_1655c	-	hydrolase, alpha/beta fold family protein, putative	7	0	0	7	0	1	79.71	NE	Rv3338	-	non-essential	NE	NE
MSMEG_1656	xth	exodeoxyribonuclease III	4	0	0	4	0	1	91.5	NE			?	?	?
MSMEG_1657	trpS	tryptophanyl-tRNA synthetase	13	12	0	1	0	0.0769	9	ES	Rv3336c	trpS	essential	E	ES
MSMEG_1658	-	ribonuclease, putative	8	0	0	8	0	1	111	NE	Rv3335c	-	non-essential	NE	NE
MSMEG_1659c	-	multidrug resistance protein, SMR family protein	2	0	0	2	0	1	75	NE			?	?	?
MSMEG_1660	-	oxidoreductase, 2-nitropropane dioxygenase family protein	3	0	0	3	0	0.3333	1	NE	Rv0021c	-	non-essential	NE	NE
MSMEG_1661c	-	D-alanyl-D-alanine carboxypeptidase	14	0	0	14	0	0.9286	38.92	NE	Rv3330	dacB1	non-essential	NE	NE
MSMEG_1662c	-	hypothetical protein MSMEG_1662	19	0	0	19	0	0.9474	53.83	NE	Rv3329	-	non-essential	NE	NE
MSMEG_1663c	-	transcriptional regulator, AsnC family protein	8	0	0	8	0	0.5	40.75	NE			?	?	?
MSMEG_1664c	-	hypothetical protein MSMEG_1664	6	0	0	6	0	0.1667	68	NE			?	?	?
MSMEG_1665	-	gamma-aminobutyraldehyde dehydrogenase	14	0	0	14	0	1	57.79	NE			?	?	?
MSMEG_1666	-	RNA polymerase sigma factor SigJ	8	0	0	8	0	1	140.88	NE	Rv3328c	sigJ	non-essential	NE	NE
MSMEG_1668	-	pyridoxamine 5'-phosphate oxidase family protein	3	0	0	3	0	1	130.67	NE			?	?	?
MSMEG_1669c	sdhB	succinate dehydrogenase iron-sulfur subunit	9	9	0	0	0	0	0	ES	Rv3319	sdhB	non-essential	NE	NE
MSMEG_1670c	sdhA	succinate dehydrogenase flavoprotein subunit	26	20	0	6	0	0.1154	4.33	ES	Rv3318	sdhA	non-essential	NE	NE
MSMEG_1671c	-	succinate dehydrogenase hydrophobic membrane anchor protein SdhD	9	5	0	4	0	0.4444	31.5	ES	Rv3317	sdhD	non-essential	NE	NE
MSMEG_1672c	sdhC	succinate dehydrogenase, cytochrome b556 subunit	9	9	0	0	0	0	0	ES	Rv3316	sdhC	non-essential	NE	NE
MSMEG_1673	cdd	cytidine deaminase	5	0	0	5	0	0.8	24.5	NE	Rv3315c	cdd	non-essential	short	NE
MSMEG_1674c	-	hypothetical protein MSMEG_1674	2	0	0	2	0	0.5	96	NE			?	?	?
MSMEG_1675	deoA	thymidine phosphorylase	4	0	0	4	0	1	87.75	NE	Rv3314c	deoA	non-essential	NE	NE
MSMEG_1676	add	adenosine deaminase	9	0	0	9	0	0.8889	62.88	NE	Rv3313c	add	no-data	NE	NE
MSMEG_1677c	aspA	aspartate ammonia-lyase	17	0	0	17	0	0.8235	106.5	NE			?	?	?
MSMEG_1678	-	transcriptional regulator, LysR family protein	17	0	0	17	0	0.9412	89.75	NE			?	?	?
MSMEG_1679c	-	AmiB	15	0	0	15	0	0.8	34.25	NE			?	?	?
MSMEG_1680c	-	hypothetical protein MSMEG_1680	5	0	0	5	0	1	30.8	NE			?	?	?
MSMEG_1681c	-	endoribonuclease L-PSP superfamily protein	6	0	0	6	0	0.8333	78.6	NE			?	?	?
MSMEG_1682c	-	flavin-containing monooxygenase FMO	18	0	0	18	0	0.8889	54.19	NE			?	?	?
MSMEG_1683c	-	cytosine/purine/uracil/thiamine/allantoin permease family protein	20	0	0	20	0	0.9	96.11	NE			?	?	?
MSMEG_1684c	-	hypothetical protein MSMEG_1684	11	0	0	11	0	1	87.09	NE	Rv3311	-	non-essential	NE	NE
MSMEG_1685c	-	hypothetical protein MSMEG_1685	0	0	0	0	0	0	0	N/A			?	?	?
MSMEG_1686c	-	NPL/P60-family protein secreted protein	5	0	0	5	0	1	41	NE			?	?	?
MSMEG_1687c	-	hypothetical protein MSMEG_1687	3	0	0	3	0	0.6667	59	NE			?	?	?
MSMEG_1688c	-	cupin domain-containing protein	2	0	0	2	0	1	42.5	NE			?	?	?
MSMEG_1689c	-	3-oxoacyl-	5	0	0	5	0	0.6	23.67	NE			?	?	?
MSMEG_1690c	-	putative ECF sigma factor RpoE1	5	0	0	5	0	1	37.4	NE			?	?	?
MSMEG_1691c	-	transcriptional regulatory protein	17	0	0	17	0	0.8824	55.07	NE			?	?	?
MSMEG_1692	-	ECF-family protein RNA polymerase sigma factor	7	0	0	7	0	0.8571	67.33	NE			?	?	?
MSMEG_1693c	-	succinate dehydrogenase	18	0	0	18	0	0.8333	36.47	NE			?	?	?
MSMEG_1694	upp	uracil phosphoribosyltransferase	4	0	0	4	0	1	121.75	NE	Rv3309c	upp	non-essential	NE	NE
MSMEG_1695c	-	phosphoglucomutase/phosphomannomutase	8	0	0	8	0	0.875	46.14	NE	Rv3308	pmmB	non-essential	NE	NE
MSMEG_1696c	-	regulatory protein, MarR	2	0	0	2	0	0.5	201	NE			?	?	?
MSMEG_1697c	-	hypothetical protein MSMEG_1697	7	0	0	7	0	1	57.43	NE			?	?	?
MSMEG_1698	-	putative ammonia monooxygenase superfamily protein	9	0	0	9	0	1	65.89	NE			?	?	?
MSMEG_1699c	-	pentachlorophenol 4-monooxygenase	9	0	0	9	0	0.8889	31.88	NE			?	?	?
MSMEG_1700	-	TetR-family protein transcriptional regulator	4	0	0	4	0	1	40	NE			?	?	?
MSMEG_1701c	-	purine nucleoside phosphorylase	10	0	0	10	0	1	70.4	NE	Rv3307	deoD	non-essential	NE	NE
MSMEG_1702	-	amidohydrolase	7	0	0	7	0	1	82.29	NE	Rv3306c	amiB1	no-data	NE	NE
MSMEG_1703	-	amidohydrolase	6	0	0	6	0	1	51.83	NE	Rv3305c	amiA1	non-essential	D	NE
MSMEG_1704	-	ABC transporter	17	0	0	17	0	0.8824	40.13	NE			?	?	?
MSMEG_1705	-	D-xylose transport ATP-binding protein XylG	15	0	0	15	0	0.8667	21.08	NE			?	?	?
MSMEG_1706	-	xylose transport system permease protein XylH	13	0	0	13	0	0.6923	23.78	NE			?	?	?
MSMEG_1707c	-	phosphatase YfbT	1	0	0	1	0	1	37	NE			?	?	?
MSMEG_1708c	-	ribose operon repressor, putative	7	0	0	7	0	0.8571	28.5	NE			?	?	?
MSMEG_1709c	-	inner membrane ABC transporter permease protein YjfF	14	0	0	14	0	0.8571	88.67	NE			?	?	?
MSMEG_1710c	-	ribose transport system permease protein RbsC	9	0	0	9	0	0.8889	41.38	NE			?	?	?
MSMEG_1711c	-	ATP binding protein of ABC transporter	9	0	0	9	0	1	10.56	NE			?	?	?
MSMEG_1712c	-	ABC transporter periplasmic-binding protein YtfQ	5	0	0	5	0	0.6	38.33	NE			?	?	?
MSMEG_1713	araB	ribulokinase	17	0	0	17	0	0.8235	28.07	NE			?	?	?
MSMEG_1714	-	L-ribulose-5-phosphate 4-epimerase	8	0	0	8	0	0.875	32.86	NE	Rv0727c	fucA	non-essential	NE	NE
MSMEG_1715	araA	L-arabinose isomerase	12	0	0	12	0	1	38.58	NE			?	?	?
MSMEG_1716	-	IS3 family protein element, transposase orfA	4	0	0	4	0	0.5	13	NE			?	?	?
MSMEG_1717c	-	ISMsm8, transposase	20	0	0	20	0	0.85	54.18	NE			?	?	?
MSMEG_1720	-	IS1137, transposase orfA	2	0	0	2	0	1	51.5	NE			?	?	?
MSMEG_1721	-	IS1137, transposase orfB	25	0	0	25	0	0.84	66.38	NE	Rv3475	-	no-data	NE	NE
MSMEG_1722c	-	hypothetical protein MSMEG_1722	9	0	0	9	0	0.7778	58.29	NE			?	?	?
MSMEG_1723	-	hypothetical protein MSMEG_1723	6	0	0	6	0	0.8333	57.6	NE			?	?	?
MSMEG_1724c	-	hypothetical protein MSMEG_1724	7	0	0	7	0	1	58.71	NE			?	?	?
MSMEG_1725	-	putative transposase	6	0	0	6	0	1	83.67	NE			?	?	?
MSMEG_1726	-	transposase	17	0	0	17	0	1	119.65	NE			?	?	?
MSMEG_1728	-	ISMsm1, transposase orfA	3	0	0	3	0	1	88.33	NE			?	?	?
MSMEG_1730	-	ISMsm1, transposase orfB	18	0	0	18	0	0.8889	94.81	NE			?	?	?
MSMEG_1731c	-	IS6120, transposase	19	0	0	19	0	1	82.42	NE			?	?	?
MSMEG_1732	-	transposase IS116/IS110/IS902	28	0	0	28	0	0.9286	73.42	NE	Rv2014	-	non-essential	NE	NE
MSMEG_1733	-	hypothetical protein MSMEG_1733	6	0	0	6	0	0.6667	55.25	NE	Rv2248	-	no-data	NE	NE
MSMEG_1734c	-	hypothetical protein MSMEG_1734	7	0	0	7	0	1	110.57	NE	Rv3304	-	non-essential	NE	NE
MSMEG_1735	-	flavoprotein disulfide reductase	11	0	0	11	0	0.9091	93.4	NE	Rv3303c	lpdA	non-essential	NE	NE
MSMEG_1736	-	glycerol-3-phosphate dehydrogenase 2	20	0	0	20	0	0.85	60.06	NE	Rv3302c	glpD2	no-data	E	ES
MSMEG_1737	-	RNA pseudouridine synthase family protein	9	0	0	9	0	1	112	NE	Rv3300c	-	no-data	NE	NE
MSMEG_1738c	-	transmembrane protein	4	0	0	4	0	1	66.25	NE			?	?	?
MSMEG_1739c	-	enoyl-CoA hydratase/isomerase family protein	8	0	0	8	0	0.75	51	NE			?	?	?
MSMEG_1740	-	dehydrogenase/reductase SDR family protein member 4	8	0	0	8	0	0.875	130.29	NE	Rv2766c	fabG	non-essential	NE	NE
MSMEG_1741c	-	TetR-family protein transcriptional regulator	7	0	0	7	0	0.7143	34.4	NE			?	?	?
MSMEG_1742	-	oxidoreductase	12	0	0	12	0	1	36.08	NE			?	?	?
MSMEG_1743	-	Fatty acid desaturase	19	0	0	19	0	0.8421	71.38	NE			?	?	?
MSMEG_1744c	-	hypothetical protein MSMEG_1744	12	0	0	12	0	0.8333	44.7	NE			?	?	?
MSMEG_1745c	-	transcriptional regulator	10	0	0	10	0	0.9	31.22	NE			?	?	?
MSMEG_1746	-	6-hydroxy-D-nicotine oxidase	11	0	0	11	0	0.7273	36.12	NE	Rv1726	-	non-essential	NE	NE
MSMEG_1747	-	RNA polymerase sigma-70 factor	10	0	0	10	0	0.7	29.57	NE			?	?	?
MSMEG_1748	-	hypothetical protein MSMEG_1748	6	0	0	6	0	0.8333	8	NE			?	?	?
MSMEG_1749c	-	putative monooxygenase	11	0	0	11	0	0.9091	29.5	NE			?	?	?
MSMEG_1750	-	hypothetical protein MSMEG_1750	4	0	0	4	0	0.75	5	NE			?	?	?
MSMEG_1751c	-	norsolorinic acid reductase	19	0	0	19	0	0.9474	50.67	NE			?	?	?
MSMEG_1752c	-	hypothetical protein MSMEG_1752	1	0	0	1	0	1	57	NE			?	?	?
MSMEG_1753	mtnN	MTA/SAH nucleosidase	4	0	0	4	0	0.25	76	NE	Rv0091	mtn	non-essential	NE	NE
MSMEG_1754	-	hypothetical protein MSMEG_1754	4	0	0	4	0	1	103.75	NE			?	?	?
MSMEG_1755c	-	anti-sigm factor, ChrR	5	0	0	5	0	0.8	103.5	NE			?	?	?
MSMEG_1756c	-	endonuclease VIII and DNA n-glycosylase with an AP lyase activity	6	0	0	6	0	1	54.33	NE	Rv3297	nei	non-essential	NE	NE
MSMEG_1757c	-	DEAD/DEAH box helicase	31	0	0	31	0	0.7742	70.54	NE	Rv3296	lhr	no-data	NE	NE
MSMEG_1758c	-	hypothetical protein MSMEG_1758	0	0	0	0	0	0	0	N/A			?	?	?
MSMEG_1759	-	hypothetical protein MSMEG_1759	8	0	0	8	0	1	110	NE			?	?	?
MSMEG_1760c	-	short-chain dehydrogenase/reductase SDR	11	0	0	11	0	0.9091	81.1	NE			?	?	?
MSMEG_1761	-	integral membrane protein	21	0	0	21	0	0.9524	116.15	NE	Rv0235c	-	non-essential	D	NE
MSMEG_1762c	-	piperideine-6-carboxylic acid dehydrogenase	9	0	0	9	0	1	88.89	NE	Rv3293	pcd	non-essential	NE	NE
MSMEG_1763	-	leucine-responsive regulatory protein	7	0	0	7	0	1	94	NE	Rv3291c	-	non-essential	NE	NE
MSMEG_1764	-	L-lysine aminotransferase	5	0	0	5	0	1	164.2	NE	Rv3290c	lat	non-essential	NE	GA
MSMEG_1765c	-	restriction endonuclease family protein	2	0	0	2	0	1	118.5	NE			?	?	?
MSMEG_1766	-	hypothetical protein MSMEG_1766	1	0	0	1	0	1	40	NE			?	?	?
MSMEG_1767	-	hypothetical protein MSMEG_1767	3	0	0	3	0	1	55.67	NE	Rv3289c	-	non-essential	NE	GA
MSMEG_1768	-	hypothetical protein MSMEG_1768	7	0	0	7	0	1	49.86	NE	Rv0925c	-	non-essential	NE	NE
MSMEG_1769	-	UsfY protein	2	0	0	2	0	0.5	11	NE			?	?	?
MSMEG_1770c	-	hypothetical protein MSMEG_1770	0	0	0	0	0	0	0	N/A			?	?	?
MSMEG_1771	-	methylase, putative	6	0	0	6	0	0.8333	42	NE			?	?	?
MSMEG_1772	-	hypothetical protein MSMEG_1772	3	0	0	3	0	0.6667	63	NE			?	?	?
MSMEG_1773c	-	hypothetical protein MSMEG_1773	15	0	0	15	0	1	81.8	NE			?	?	?
MSMEG_1774c	-	hypothetical protein MSMEG_1774	5	0	0	5	0	1	67.4	NE			?	?	?
MSMEG_1775	-	cytochrome P450 monooxygenase	9	0	0	9	0	1	27.22	NE			?	?	?
MSMEG_1776c	-	ribonuclease Z	14	0	0	14	0	0.6429	32.89	NE			?	?	?
MSMEG_1777	-	UsfY protein	0	0	0	0	0	0	0	N/A			?	?	?
MSMEG_1778c	-	hypothetical protein MSMEG_1778	3	0	0	3	0	1	116.33	NE			?	?	?
MSMEG_1779c	-	hypothetical protein MSMEG_1779	3	0	0	3	0	0.6667	32	NE			?	?	?
MSMEG_1780c	-	hypothetical protein MSMEG_1780	16	0	0	16	0	0.8125	81.85	NE			?	?	?
MSMEG_1781c	-	hypothetical protein MSMEG_1781	4	0	0	4	0	1	51.25	NE			?	?	?
MSMEG_1782c	-	oxidoreductase, short chain dehydrogenase/reductase family protein	15	0	0	15	0	1	98.53	NE			?	?	?
MSMEG_1783c	-	hypothetical protein MSMEG_1783	4	0	0	4	0	0.75	73.67	NE			?	?	?
MSMEG_1784c	-	type I topoisomerase	17	0	0	17	0	0.9412	52.38	NE			?	?	?
MSMEG_1785	-	hypothetical protein MSMEG_1785	19	0	0	19	0	0.9474	50.28	NE			?	?	?
MSMEG_1786c	-	STAS domain-containing protein	4	0	0	4	0	1	117	NE			?	?	?
MSMEG_1787	-	RsbW protein	5	0	0	5	0	1	78.4	NE			?	?	?
MSMEG_1788	-	hypothetical protein MSMEG_1788	3	0	0	3	0	0.6667	43.5	NE			?	?	?
MSMEG_1789	-	hypothetical protein MSMEG_1789	3	0	0	3	0	1	185	NE			?	?	?
MSMEG_1790	-	hypothetical protein MSMEG_1790	3	0	0	3	0	1	40	NE			?	?	?
MSMEG_1791	-	UsfY protein	2	0	0	2	0	1	4.5	NE	Rv3288c	usfY	non-essential	NE	GA
MSMEG_1792c	-	hypothetical protein MSMEG_1792	3	0	0	3	0	1	91.33	NE			?	?	?
MSMEG_1793c	-	membrane protein	4	0	0	4	0	1	31.5	NE			?	?	?
MSMEG_1794	-	dehydrogenase	11	0	0	11	0	0.8182	116.67	NE			?	?	?
MSMEG_1795c	-	2-deoxy-scyllo-inosamine dehydrogenase	10	0	0	10	0	1	66.4	NE			?	?	?
MSMEG_1796c	-	membrane protein	16	0	0	16	0	0.9375	150.2	NE			?	?	?
MSMEG_1797c	-	salicylate esterase	6	0	0	6	0	1	69	NE			?	?	?
MSMEG_1798c	-	major facilitator superfamily protein	23	0	0	23	0	0.913	108.62	NE			?	?	?
MSMEG_1799	-	transcriptional regulator	6	0	0	6	0	0.8333	90.8	NE			?	?	?
MSMEG_1800c	-	hypothetical protein MSMEG_1800	1	0	0	1	0	0	0	NE			?	?	?
MSMEG_1801	-	hypothetical protein MSMEG_1801	1	0	0	1	0	1	44	NE			?	?	?
MSMEG_1802	-	ChaB protein	5	0	0	5	0	1	63.2	NE			?	?	?
MSMEG_1803	-	RsbW protein	3	0	0	3	0	1	26.33	NE	Rv3287c	rsbW	non-essential	NE	GA
MSMEG_1804	-	RNA polymerase sigma factor SigF	4	0	0	4	0	1	93.75	NE	Rv3286c	sigF	non-essential	NE	GA
MSMEG_1805c	-	hypothetical protein MSMEG_1805	3	0	0	3	0	1	26.67	NE			?	?	?
MSMEG_1806	-	hypothetical protein MSMEG_1806	5	0	0	5	0	0.8	45	NE	Rv0345	-	non-essential	NE	NE
MSMEG_1807c	-	acetyl-/propionyl-coenzyme A carboxylase alpha chain	11	10	0	1	0	0.0909	9	ES	Rv3285	accA3	essential	E	ES
MSMEG_1808c	-	Fe-S metabolism associated SufE	4	0	0	4	0	1	75	NE	Rv3284	-	growth-defect	NE	NE
MSMEG_1809c	-	putative thiosulfate sulfurtransferase	12	0	0	12	0	1	96	NE	Rv3283	sseA	growth-defect	NE	NE
MSMEG_1810c	-	hypothetical protein MSMEG_1810	2	0	0	2	0	1	96	NE			?	?	?
MSMEG_1811c	maf	Maf-like protein	3	0	0	3	0	0.6667	39	NE	Rv3282	maf	growth-defect	NE	NE
MSMEG_1812c	-	hypothetical protein MSMEG_1812	1	1	0	0	0	0	0	ES	Rv3281	-	essential	short	ES
MSMEG_1813c	-	propionyl-CoA carboxylase beta chain	24	24	0	0	0	0.0833	1	ES	Rv3280	accD5	no-data	E	ES
MSMEG_1814	-	hypothetical protein MSMEG_1814	4	0	0	4	0	0.75	77	NE			?	?	?
MSMEG_1815c	-	hypothetical protein MSMEG_1815	2	0	0	2	0	1	85	NE			?	?	?
MSMEG_1817c	-	transmembrane protein	6	0	0	6	0	0.1667	155	NE	Rv3277	-	no-data	D	ES
MSMEG_1818	-	membrane flanked domain-containing protein	5	0	0	5	0	0.8	55.25	NE	Rv3278c	-	non-essential	NE	GA
MSMEG_1819	purK	phosphoribosylaminoimidazole carboxylase ATPase subunit	6	6	0	0	0	0	0	ES	Rv3276c	purK	no-data	NE	GD
MSMEG_1820	purE	phosphoribosylaminoimidazole carboxylase, catalytic subunit	2	1	0	1	0	0.5	51	NE	Rv3275c	purE	essential	short	GD
MSMEG_1821	-	acyl-CoA dehydrogenase	16	0	0	16	0	0.9375	82.73	NE	Rv3274c	fadE25	no-data	NE	NE
MSMEG_1822	-	biotin-	3	0	0	3	0	0	0	NE	Rv3279c	birA	non-essential	NE	ES
MSMEG_1823c	-	hypothetical protein MSMEG_1823	6	0	0	6	0	0.8333	82.4	NE	Rv3268	-	non-essential	NE	NE
MSMEG_1824c	-	transcriptional regulator, LytR family protein	9	0	0	9	0	1	36.22	NE	Rv3267	-	essential	NE	NE
MSMEG_1825	rfbD	dTDP-4-dehydrorhamnose reductase	17	1	15	1	0	0.2353	15.25	GD	Rv3266c	rmlD	no-data	E	ES
MSMEG_1826	-	dTDP-RhA:a-D-GlcNAc-diphosphoryl polyprenol, a-3-L-rhamnosyl transferase	14	14	0	0	0	0	0	ES	Rv3265c	wbbL1	essential	E	ES
MSMEG_1827c	-	hydrolase, nudix family protein, putative	4	1	0	3	0	0.5	44.5	NE			?	?	?
MSMEG_1829c	-	F420-0--gamma-glutamyl ligase	4	0	0	4	0	0.75	18	NE	Rv3262	fbiB	no-data	NE	NE
MSMEG_1830c	cofD	LPPG:FO 2-phospho-L-lactate transferase	10	0	0	10	0	0.9	53.33	NE	Rv3261	fbiA	non-essential	NE	NE
MSMEG_1831	-	transcription factor WhiB	6	5	0	1	0	0.1667	120	ES	Rv3260c	whiB2	no-data	short	ES
MSMEG_1832c	-	hypothetical protein MSMEG_1832	7	0	0	7	0	0.8571	36.83	NE	Rv3259	-	no-data	NE	NE
MSMEG_1833	-	hypothetical protein MSMEG_1833	2	0	0	2	0	1	5	NE	Rv3258c	-	growth-defect	NE	NE
MSMEG_1834	manB	phosphomannomutase/phosphoglucomutase	15	15	0	0	0	0	0	ES	Rv3257c	manB	essential	E	ES
MSMEG_1835	-	TobH protein	9	0	9	0	0	0.6667	7.5	GD	Rv3256c	-	non-essential	NE	NE
MSMEG_1836	manA	mannose-6-phosphate isomerase, class I	8	0	8	0	0	0	0	GD	Rv3255c	manA	essential	E	ES
MSMEG_1837c	-	secreted protein	14	0	0	14	0	0.9286	66.31	NE	Rv3254	-	non-essential	NE	NE
MSMEG_1838	-	cationic amino acid transporter	19	0	0	19	0	0.9474	59.83	NE	Rv3253c	-	non-essential	NE	NE
MSMEG_1839	-	alkane 1-monooxygenase	22	0	0	22	0	0.9545	127.67	NE	Rv3252c	alkB	non-essential	NE	GA
MSMEG_1840	-	rubredoxin	3	0	0	3	0	0.3333	16	NE	Rv3251c	rubA	non-essential	NE	NE
MSMEG_1841	-	rubredoxin	2	0	0	2	0	0.5	2	NE	Rv3250c	rubB	non-essential	NE	NE
MSMEG_1842	-	transcriptional regulator, TetR family protein	10	0	0	10	0	1	118	NE	Rv3249c	-	non-essential	NE	NE
MSMEG_1844c	-	hypothetical protein MSMEG_1844	6	0	0	6	0	0.6667	21.5	NE			?	?	?
MSMEG_1845c	-	YghA protein	6	0	0	6	0	1	49.5	NE			?	?	?
MSMEG_1846c	-	polysulphide reductase, NrfD	12	0	0	12	0	0.9167	55.36	NE			?	?	?
MSMEG_1847c	-	4Fe-4S ferredoxin, iron-sulfur binding protein	11	0	0	11	0	0.9091	31.8	NE			?	?	?
MSMEG_1849c	selB	selenocysteine-specific translation elongation factor	8	0	0	8	0	0.875	42.57	NE			?	?	?
MSMEG_1850c	selA	selenocysteine synthase	8	0	0	8	0	0.875	38	NE			?	?	?
MSMEG_1852	selD	selenide, water dikinase	11	0	0	11	0	0.9091	40.8	NE			?	?	?
MSMEG_1854	-	valosin containing protein-1	12	0	0	12	0	1	49	NE			?	?	?
MSMEG_1855	-	TPR repeat-containing protein	16	0	0	16	0	1	40.81	NE			?	?	?
MSMEG_1856c	-	hypothetical protein MSMEG_1856	11	0	0	11	0	0.9091	33.3	NE			?	?	?
MSMEG_1857	-	transposase IstA protein, putative	15	0	0	15	0	1	49.07	NE			?	?	?
MSMEG_1858	-	putative transposition helper protein	9	0	0	9	0	0.6667	31.5	NE			?	?	?
MSMEG_1859c	-	hypothetical protein MSMEG_1859	5	0	0	5	0	1	22.2	NE			?	?	?
MSMEG_1860c	-	hypothetical protein MSMEG_1860	4	0	0	4	0	1	37.5	NE			?	?	?
MSMEG_1861c	-	hypothetical protein MSMEG_1861	12	0	0	12	0	1	40.17	NE			?	?	?
MSMEG_1862c	-	transposase	18	0	0	18	0	1	106.39	NE	Rv3430c	-	non-essential	NE	NE
MSMEG_1863c	-	putative transposase	6	0	0	6	0	1	87	NE			?	?	?
MSMEG_1864c	-	transposase	2	0	0	2	0	1	9	NE			?	?	?
MSMEG_1865	-	IS1549, transposase	17	0	0	0	17	0.9412	262.75	GA			?	?	?
MSMEG_1866c	-	transposase B	8	0	0	8	0	0.875	35.71	NE			?	?	?
MSMEG_1867c	-	transposase	3	0	0	3	0	1	86	NE			?	?	?
MSMEG_1868c	-	hypothetical protein MSMEG_1868	9	9	0	0	0	0	0	ES			?	?	?
MSMEG_1869c	-	hypothetical protein MSMEG_1869	20	0	0	20	0	0.95	68.63	NE			?	?	?
MSMEG_1870c	-	hypothetical protein MSMEG_1870	52	0	0	52	0	0.9615	49.64	NE	Rv3903c	-	non-essential	D	NE
MSMEG_1871c	-	hypothetical protein MSMEG_1871	4	0	0	4	0	0.75	28.67	NE	Rv3904c	esxE	non-essential	NE	Uncertain
MSMEG_1872c	-	hypothetical protein MSMEG_1872	6	0	0	6	0	0.8333	42	NE	Rv3905c	esxF	non-essential	NE	NE
MSMEG_1873	-	thymidylate kinase	11	9	0	2	0	0.1818	21.5	ES	Rv3247c	tmk	no-data	E	ES
MSMEG_1874	mtrA	DNA-binding response regulator MtrA	4	0	0	4	0	0.75	15	NE	Rv3246c	mtrA	no-data	E	ES
MSMEG_1875	-	sensor histidine kinase MtrB	8	0	0	8	0	0.75	7.33	NE	Rv3245c	mtrB	essential	D	GD
MSMEG_1876	-	lipoprotein LpqB	14	0	0	14	0	0.6429	17.56	NE	Rv3244c	lpqB	essential	E	ES
MSMEG_1877	-	hypothetical protein MSMEG_1877	2	0	0	2	0	1	15.5	NE	Rv3242c	-	non-essential	NE	GA
MSMEG_1878	-	S30AE family protein	8	0	0	8	0	1	107.88	NE	Rv3241c	-	non-essential	NE	GA
MSMEG_1879c	-	hypothetical protein MSMEG_1879	3	0	0	3	0	1	95	NE			?	?	?
MSMEG_1880c	-	hypothetical protein MSMEG_1880	7	0	0	7	0	0.7143	46.2	NE	Rv3235	-	non-essential	NE	NE
MSMEG_1881	secA	preprotein translocase subunit SecA	37	35	0	2	0	0.027	34	ES	Rv3240c	secA1	essential	D	ESD
MSMEG_1882	-	acyltransferase, ws/dgat/mgat subfamily protein	17	0	0	17	0	0.9412	130.56	NE	Rv3234c	-	non-essential	NE	GA
MSMEG_1883	-	glycine betaine transporter OpuD	16	0	0	16	0	0.8125	66.62	NE	Rv0917	betP	non-essential	NE	NE
MSMEG_1884	-	hypothetical protein MSMEG_1884	5	0	0	5	0	1	213.8	NE	Rv3231c	-	non-essential	NE	GA
MSMEG_1885	-	2Fe-2S iron-sulfur cluster binding domain-containing protein	8	0	0	8	0	0.75	67.67	NE	Rv3230c	-	non-essential	NE	NE
MSMEG_1886	-	Fatty acid desaturase	16	0	0	16	0	0.875	55.93	NE	Rv3229c	-	non-essential	NE	NE
MSMEG_1887	-	hypothetical protein MSMEG_1887	2	0	0	2	0	1	28.5	NE			?	?	?
MSMEG_1888c	-	methyltransferase	7	0	0	7	0	1	19.86	NE	Rv3787c	-	non-essential	NE	GA
MSMEG_1889c	-	putative ribosome small subunit-dependent GTPase RsgA	4	0	4	0	0	0.25	2	GD	Rv3228	-	no-data	NE	NE
MSMEG_1890c	aroA	3-phosphoshikimate 1-carboxyvinyltransferase	4	0	4	0	0	0	0	GD	Rv3227	aroA	no-data	NE	ES
MSMEG_1891	-	hypothetical protein MSMEG_1891	3	0	0	3	0	1	114.33	NE	Rv3226c	-	non-essential	NE	NE
MSMEG_1892	-	transferase	11	0	0	11	0	0.9091	43.7	NE			?	?	?
MSMEG_1893c	-	UbiE/COQ5 methyltransferase	2	0	0	2	0	0	0	NE			?	?	?
MSMEG_1894c	-	short chain dehydrogenase	11	0	0	11	0	0.9091	48.8	NE	Rv3224	-	non-essential	NE	NE
MSMEG_1895c	-	HTH-type transcriptional regulator AlsR	8	0	0	8	0	0.875	158.86	NE			?	?	?
MSMEG_1896	-	acetyl-CoA acetyltransferase	6	0	0	6	0	0.6667	22.25	NE			?	?	?
MSMEG_1897	pcaD	3-oxoadipate enol-lactonase	6	0	0	6	0	1	27	NE			?	?	?
MSMEG_1898	-	succinyl-CoA:3-ketoacid-coenzyme A transferase 1, precursor	3	0	0	3	0	1	42.67	NE	Rv2504c	scoA	no-data	NE	NE
MSMEG_1899	-	succinyl-CoA:3-ketoacid-coenzyme A transferase subunit B	3	0	0	3	0	1	31.67	NE	Rv2503c	scoB	non-essential	NE	NE
MSMEG_1900c	-	D-alanyl-D-alanine carboxypeptidase family protein	3	0	0	3	0	1	58	NE			?	?	?
MSMEG_1901c	-	DNA-binding HTH domain-containing protein	18	0	0	18	0	0.7778	76.43	NE			?	?	?
MSMEG_1902c	-	transcriptional regulator	7	0	0	7	0	1	79.14	NE			?	?	?
MSMEG_1903c	-	caib/baif family protein	15	0	0	15	0	0.6	42.44	NE	Rv1866	-	non-essential	D	NE
MSMEG_1904c	-	acyl-CoA dehydrogenase	11	0	0	11	0	0.8182	52.44	NE			?	?	?
MSMEG_1905c	-	acyl-CoA dehydrogenase protein	10	0	0	10	0	0.9	66.22	NE			?	?	?
MSMEG_1906c	-	toluate 1,2-dioxygenase electron transfer component	31	0	0	31	0	0.871	46.11	NE			?	?	?
MSMEG_1907c	-	toluate 1,2-dioxygenase beta subunit	14	0	0	14	0	1	59.29	NE			?	?	?
MSMEG_1908c	-	benzoate 1,2-dioxygenase alpha subunit	17	0	0	17	0	0.8824	47.93	NE			?	?	?
MSMEG_1909	-	putative HTH-type transcriptional regulator YnfL	7	0	0	7	0	1	47.14	NE			?	?	?
MSMEG_1910	-	muconate cycloisomerase	11	0	0	11	0	1	34.82	NE			?	?	?
MSMEG_1911	catA	catechol 1,2-dioxygenase	9	0	0	9	0	1	104.33	NE			?	?	?
MSMEG_1912	-	muconolactone delta-isomerase 1	4	0	0	4	0	0.75	59	NE			?	?	?
MSMEG_1913c	ybaK	YbaK/ebsC protein	4	0	0	4	0	1	46.25	NE	Rv3224B	-	no-data	NE	NE
MSMEG_1914	-	RNA polymerase sigma-70 factor, family protein	10	0	0	10	0	1	110.9	NE	Rv3223c	sigH	non-essential	NE	NE
MSMEG_1915	-	anti-sigma factor, family protein	4	0	0	4	0	0.5	33.5	NE	Rv3221A	-	no-data	short	Uncertain
MSMEG_1916c	-	hypothetical protein MSMEG_1916	1	0	0	1	0	1	119	NE			?	?	?
MSMEG_1917	-	putative acetyl-CoA carboxylase biotin carboxyl carrier protein subunit	0	0	0	0	0	0	0	N/A	Rv3221c	TB7.3	non-essential	short	Uncertain
MSMEG_1918	-	sensor histidine kinase	6	0	0	6	0	0.3333	18	NE	Rv3220c	-	no-data	NE	NE
MSMEG_1919c	-	transcription factor WhiB	0	0	0	0	0	0	0	N/A	Rv3219	whiB1	non-essential	short	GD
MSMEG_1920c	-	diacylglycerol kinase, catalytic region	6	0	0	6	0	0.8333	116.8	NE	Rv3218	-	non-essential	NE	NE
MSMEG_1921c	-	SecC motif-containing protein	5	0	0	5	0	1	87.4	NE			?	?	?
MSMEG_1922	aroQ	3-dehydroquinate dehydratase, type II	6	0	0	6	0	0	0	NE	Rv2537c	aroD	essential	E	ES
MSMEG_1923	-	membrane protein	5	0	0	5	0	0.8	17	NE	Rv3217c	-	non-essential	NE	NE
MSMEG_1924c	-	N-acetyltransferase Ats1	5	0	0	5	0	1	49	NE	Rv3216	-	non-essential	NE	?
MSMEG_1925c	-	isochorismate synthase DhbC	6	6	0	0	0	0	0	ES	Rv3215	entC	no-data	D	GD
MSMEG_1926c	-	acid phosphatase	4	1	0	3	0	0.75	29	NE	Rv3214	gpm2	non-essential	NE	NE
MSMEG_1927	-	cobyrinic acid a,c-diamide synthase	9	0	0	9	0	1	80.33	NE	Rv3213c	-	non-essential	NE	NE
MSMEG_1928	-	regulatory protein	3	0	0	3	0	1	36	NE			?	?	?
MSMEG_1929c	-	hypothetical protein MSMEG_1929	13	0	0	13	0	1	44.54	NE	Rv3212	-	non-essential	E	GD
MSMEG_1930c	-	DEAD/DEAH box helicase	13	0	0	13	0	0.9231	39.58	NE	Rv3211	rhlE	no-data	D	GD
MSMEG_1931	-	hypothetical protein MSMEG_1931	8	0	0	8	0	1	85.25	NE	Rv3210c	-	non-essential	NE	NE
MSMEG_1932c	-	MmpS3 protein	15	0	0	15	0	1	59.4	NE	Rv3209	-	non-essential	NE	NE
MSMEG_1933	-	hypothetical protein MSMEG_1933	1	0	0	1	0	1	94	NE			?	?	?
MSMEG_1934	-	ATP-binding protein	1	0	0	1	0	1	107	NE	Rv3208A	TB9.4	no-data	NE	NE
MSMEG_1935c	-	TetR-family protein transcriptional regulator	11	0	0	11	0	0.7273	49.62	NE	Rv3208	-	no-data	E	NE
MSMEG_1936	-	hypothetical protein MSMEG_1936	14	0	0	14	0	0.9286	129.15	NE	Rv3207c	-	non-essential	NE	NE
MSMEG_1937	-	molybdopterin biosynthesis-like protein MoeZ	16	0	0	16	0	0.9375	62	NE	Rv3206c	moeB1	non-essential	E	ES
MSMEG_1938	-	hypothetical protein MSMEG_1938	10	0	0	10	0	0.9	37	NE	Rv3205c	-	non-essential	NE	NE
MSMEG_1939c	-	6-O-methylguanine DNA methyltransferase	3	0	0	3	0	1	30.33	NE	Rv3204	-	no-data	NE	NE
MSMEG_1940c	-	hydrolase, alpha/beta fold family protein	3	0	0	3	0	1	25.33	NE	Rv3203	lipV	non-essential	NE	NE
MSMEG_1941	-	helicase, UvrD/Rep family protein	11	0	0	11	0	0.7273	21.75	NE	Rv3202c	-	non-essential	NE	NE
MSMEG_1942c	-	integral membrane protein	4	0	0	4	0	1	59.25	NE			?	?	?
MSMEG_1943	-	ATP-dependent DNA helicase	20	0	0	20	0	0.75	18.53	NE	Rv3201c	-	essential	NE	NE
MSMEG_1944c	-	membrane protein	4	0	0	4	0	1	139.25	NE			?	?	?
MSMEG_1945	-	ion channel membrane protein	12	0	0	12	0	1	24.42	NE	Rv3200c	-	non-essential	NE	NE
MSMEG_1946	nudC	NADH pyrophosphatase	7	0	0	7	0	1	104.86	NE	Rv3199c	nudC	non-essential	NE	NE
MSMEG_1947c	-	hypothetical protein MSMEG_1947	5	0	0	5	0	1	159	NE	Rv3198A	-	no-data	NE	NE
MSMEG_1948c	-	hypothetical protein MSMEG_1948	3	0	0	3	0	0.3333	13	NE			?	?	?
MSMEG_1949	-	hypothetical protein MSMEG_1949	1	0	0	1	0	0	0	NE			?	?	?
MSMEG_1950	-	hypothetical protein MSMEG_1950	3	0	0	3	0	1	55	NE			?	?	?
MSMEG_1951	-	hypothetical protein MSMEG_1951	2	0	0	2	0	1	70	NE			?	?	?
MSMEG_1952	-	ATP-dependent DNA helicase	19	16	0	3	0	0.1053	47	ES	Rv3198c	uvrD2	essential	D	ESD
MSMEG_1953	-	transcription factor WhiB	1	0	0	1	0	1	9	NE	Rv3197A	whiB7	no-data	NE	NE
MSMEG_1954c	-	ABC1 family protein	12	0	0	12	0	0.8333	42.9	NE	Rv3197	-	non-essential	NE	NE
MSMEG_1955c	-	hypothetical protein MSMEG_1955	5	0	0	5	0	1	32	NE	Rv3196	-	non-essential	NE	NE
MSMEG_1956	-	hypothetical protein MSMEG_1956	3	0	0	3	0	0.6667	69	NE			?	?	?
MSMEG_1957c	-	hypothetical protein MSMEG_1957	2	0	0	2	0	1	89.5	NE	Rv3195	-	non-essential	NE	NE
MSMEG_1958	-	PDZ domain-containing protein	6	0	0	6	0	0.8333	89	NE	Rv3194c	-	non-essential	NE	NE
MSMEG_1959	-	hypothetical protein MSMEG_1959	59	0	0	59	0	0.9492	48.66	NE	Rv3193c	-	no-data	D	NE
MSMEG_1960	-	hypothetical protein MSMEG_1960	3	0	0	3	0	1	29.33	NE			?	?	?
MSMEG_1961	-	hypothetical protein MSMEG_1961	14	0	0	14	0	1	65.64	NE			?	?	?
MSMEG_1962	-	hypothetical protein MSMEG_1962	7	0	0	7	0	0.8571	20.33	NE			?	?	?
MSMEG_1963	-	putative transcriptional regulatory protein	25	0	0	25	0	0.88	54.68	NE	Rv1267c	embR	non-essential	NE	NE
MSMEG_1964	-	mitomycin radical oxidase	12	0	0	12	0	1	34.5	NE			?	?	?
MSMEG_1966c	-	hypothetical protein MSMEG_1966	4	0	0	4	0	1	118.75	NE			?	?	?
MSMEG_1967	-	TetR-family protein transcriptional regulator	10	0	0	10	0	1	93.8	NE			?	?	?
MSMEG_1968c	-	putative oxidoreductase	7	0	0	7	0	1	73.71	NE			?	?	?
MSMEG_1969	-	MerR-family protein transcriptional regulator	6	0	0	6	0	1	82.67	NE			?	?	?
MSMEG_1970c	-	sigma factor	18	0	0	18	0	0.7778	58.36	NE			?	?	?
MSMEG_1971	-	propane monooxygenase hydroxylase large subunit	32	0	0	32	0	0.9062	43.38	NE			?	?	?
MSMEG_1972	-	methane monooxygenase component C	15	0	0	15	0	0.9333	53.93	NE			?	?	?
MSMEG_1974	-	propane monooxygenase coupling protein	5	0	0	5	0	0.8	22.5	NE			?	?	?
MSMEG_1975	-	amidohydrolase 2	27	0	0	27	0	0.9259	41.44	NE			?	?	?
MSMEG_1976	-	hypothetical protein MSMEG_1976	10	0	0	10	0	0.8	31.38	NE			?	?	?
MSMEG_1977	-	alcohol dehydrogenase	9	0	0	9	0	1	26	NE			?	?	?
MSMEG_1978	groEL	chaperonin GroEL	8	0	0	8	0	0.75	26.33	NE			?	?	?
MSMEG_1979	-	antibiotic biosynthesis monooxygenase	3	0	0	3	0	1	37.67	NE			?	?	?
MSMEG_1980c	-	hypothetical protein MSMEG_1980	21	0	0	21	0	0.8095	65.06	NE	Rv0575c	-	non-essential	NE	NE
MSMEG_1981c	-	hypothetical protein MSMEG_1981	5	0	0	5	0	0.8	26.75	NE			?	?	?
MSMEG_1982	-	acyl-CoA synthase	18	0	0	18	0	0.8333	44.73	NE			?	?	?
MSMEG_1983c	-	major facilitator family protein transporter	12	0	0	12	0	1	28.67	NE			?	?	?
MSMEG_1984c	-	haloacetate dehalogenase H-1	10	0	0	10	0	0.8	68.75	NE			?	?	?
MSMEG_1985	-	transcriptional regulator, LysR family protein	12	0	0	12	0	0.5833	28.29	NE			?	?	?
MSMEG_1986	-	tartrate dehydrogenase	12	0	0	12	0	0.9167	47.73	NE			?	?	?
MSMEG_1987	-	hypothetical protein MSMEG_1987	8	0	0	8	0	0.875	53.29	NE			?	?	?
MSMEG_1988	-	hypothetical protein MSMEG_1988	2	0	0	2	0	1	23	NE			?	?	?
MSMEG_1989	-	phenoxybenzoate dioxygenase beta subunit	12	0	0	12	0	0.8333	27.1	NE			?	?	?
MSMEG_1990	-	hypothetical protein MSMEG_1990	18	0	0	18	0	0.8889	35.38	NE			?	?	?
MSMEG_1991	-	isovaleryl-CoA dehydrogenase	16	0	0	16	0	0.9375	31.67	NE	Rv0215c	fadE3	non-essential	NE	NE
MSMEG_1992	-	L-carnitine dehydratase/bile acid-inducible protein F	8	0	0	8	0	0.875	35.29	NE			?	?	?
MSMEG_1993	-	MaoC like domain-containing protein	7	0	0	7	0	1	53.14	NE			?	?	?
MSMEG_1994	-	HpcH/HpaI aldolase	2	0	0	2	0	1	17.5	NE			?	?	?
MSMEG_1995c	-	transcriptional regulator MdcY family protein	4	0	0	4	0	1	47.25	NE			?	?	?
MSMEG_1996	-	N5,N10- methylenetetrahydromethanopterin reductase-related protein	11	0	0	11	0	0.9091	68.4	NE	Rv3079c	-	non-essential	NE	NE
MSMEG_1997	-	N-acyl-D-glutamate amidohydrolase	14	0	0	14	0	0.9286	31.69	NE			?	?	?
MSMEG_1998	-	hydrolase, alpha/beta fold family protein	13	0	0	13	0	0.6923	66.44	NE	Rv1124	ephC	non-essential	NE	NE
MSMEG_1999c	-	hypothetical protein MSMEG_1999	1	0	0	1	0	1	5	NE			?	?	?
MSMEG_2000c	-	hypothetical protein MSMEG_2000	7	0	0	7	0	0.8571	100.5	NE			?	?	?
MSMEG_2001c	-	sugar transporter	7	0	0	6	1	1	87.29	NE			?	?	?
MSMEG_2002	-	IS1096, tnpR protein	10	0	0	0	10	1	259.3	GA			?	?	?
MSMEG_2003c	-	IS1096, tnpA protein	9	0	0	0	9	1	326.56	GA			?	?	?
MSMEG_2004c	-	arabinose-proton symporter	11	0	0	8	3	1	92.73	NE			?	?	?
MSMEG_2005c	-	sugar phosphate isomerase/epimerase	8	0	0	8	0	0.875	33.57	NE			?	?	?
MSMEG_2006c	-	2,3-dihydroxybiphenyl 1,2-dioxygenase	9	0	0	9	0	0.8889	41.75	NE			?	?	?
MSMEG_2007c	-	putative HpcE protein	6	0	0	6	0	1	35.67	NE			?	?	?
MSMEG_2008	-	hypothetical protein MSMEG_2008	3	0	0	3	0	0.3333	4	NE			?	?	?
MSMEG_2009	-	regulatory protein GntR, HTH:GntR, C-	6	0	0	6	0	0.8333	40.6	NE			?	?	?
MSMEG_2010c	-	stress responsive A/B barrel domain superfamily protein	6	0	0	6	0	0.8333	43.6	NE			?	?	?
MSMEG_2011c	-	transcriptional regulator, LacI family protein	10	0	0	10	0	0.9	48.67	NE			?	?	?
MSMEG_2012	hisD	histidinol dehydrogenase	13	0	0	13	0	0.9231	36.25	NE			?	?	?
MSMEG_2013	-	oxidoreductase, short chain dehydrogenase/reductase family protein	5	0	0	5	0	0.8	10.5	NE			?	?	?
MSMEG_2014c	-	molybdenum import ATP-binding protein ModC	6	0	0	6	0	0.5	25	NE	Rv1859	modC	non-essential	NE	NE
MSMEG_2015c	modB	molybdate ABC transporter, permease protein	7	0	0	7	0	1	15.14	NE	Rv1858	modB	non-essential	NE	NE
MSMEG_2016c	modA	molybdate ABC transporter, periplasmic molybdate-binding protein	3	0	0	3	0	0.6667	31	NE	Rv1857	modA	non-essential	NE	GA
MSMEG_2017c	-	transcriptional regulator, MerR family protein	2	0	0	2	0	0.5	8	NE			?	?	?
MSMEG_2019	-	short-chain dehydrogenase/reductase SDR	2	0	0	2	0	1	81.5	NE			?	?	?
MSMEG_2021	-	lipopolysaccharide biosynthesis acyltransferase, M	28	0	0	28	0	0.8214	71.87	NE			?	?	?
MSMEG_2022	-	GntT protein, putative	5	0	0	5	0	1	47.2	NE			?	?	?
MSMEG_2023	-	CAIB/BAIF family protein	16	0	0	16	0	0.875	28.64	NE			?	?	?
MSMEG_2024	-	hydroxymethylglutaryl-CoA lyase	2	0	0	2	0	1	13	NE			?	?	?
MSMEG_2025	-	putative IclR family protein transcriptional regulator	6	0	0	6	0	0.8333	7.6	NE			?	?	?
MSMEG_2026	-	short chain dehydrogenase	7	0	0	7	0	0.7143	39.6	NE			?	?	?
MSMEG_2027c	-	hypothetical protein MSMEG_2027	8	0	0	8	0	0.75	64.83	NE	Rv1558	-	non-essential	NE	NE
MSMEG_2028c	-	chloramphenicol resistance protein	10	0	0	10	0	0.6	32.33	NE			?	?	?
MSMEG_2029c	-	3-ketoacyl-ACP/CoA redutase	3	0	0	3	0	0.6667	26	NE			?	?	?
MSMEG_2030	-	transcriptional regulator, TetR family protein	6	0	0	6	0	1	29.83	NE			?	?	?
MSMEG_2031c	-	hypothetical protein MSMEG_2031	0	0	0	0	0	0	0	N/A			?	?	?
MSMEG_2032	-	hypothetical protein MSMEG_2032	8	0	0	8	0	0.875	33.43	NE			?	?	?
MSMEG_2033c	-	oxidoreductase, zinc-binding dehydrogenase family protein	7	0	0	7	0	0.7143	16.4	NE	Rv3141	fadB4	non-essential	NE	NE
MSMEG_2034	-	aryl-alcohol dehydrogenase	4	0	0	4	0	1	12	NE			?	?	?
MSMEG_2035c	-	amine oxidase	13	0	0	13	0	0.7692	43.7	NE	Rv3170	aofH	no-data	D	NE
MSMEG_2036	-	hydrolase, alpha/beta fold family protein	8	0	0	8	0	0.5	17.5	NE	Rv3171c	hpx	non-essential	NE	NE
MSMEG_2037	-	hypothetical protein MSMEG_2037	11	0	0	11	0	1	41.82	NE			?	?	?
MSMEG_2038	-	monooxygenase, flavin-binding family protein	28	0	0	28	0	0.7857	39.55	NE	Rv0565c	-	non-essential	NE	NE
MSMEG_2039c	-	putative transcriptional regulator	6	0	0	6	0	0.5	13	NE			?	?	?
MSMEG_2040	-	hypothetical protein MSMEG_2040	6	0	0	6	0	1	14	NE			?	?	?
MSMEG_2042c	-	phosphotransferase enzyme family protein	13	0	0	13	0	0.9231	21.42	NE	Rv3168	-	no-data	NE	NE
MSMEG_2043	-	transcriptional regulator, TetR family protein	4	0	0	4	0	1	16.75	NE	Rv3167c	-	non-essential	NE	NE
MSMEG_2044	-	integral membrane transport protein	18	0	0	18	0	1	51.11	NE			?	?	?
MSMEG_2045	-	monoxygenase	19	0	0	19	0	0.8421	52.5	NE			?	?	?
MSMEG_2046	-	GlcNAc-PI de-N-acetylase family protein	10	0	0	10	0	0.9	24.89	NE			?	?	?
MSMEG_2047c	-	enoyl-CoA hydratase	7	0	0	7	0	0.7143	42.4	NE			?	?	?
MSMEG_2048	-	alcohol dehydrogenase	4	0	0	4	0	1	18.25	NE			?	?	?
MSMEG_2049	-	putative transcriptional regulator, TetR family protein	11	0	0	11	0	0.9091	38	NE			?	?	?
MSMEG_2050c	nuoN	NADH dehydrogenase subunit N	18	0	0	18	0	0.5556	29.5	NE	Rv3158	nuoN	non-essential	NE	NE
MSMEG_2051c	nuoM	NADH dehydrogenase subunit M	22	0	0	22	0	0.8182	26.06	NE	Rv3157	nuoM	non-essential	D	NE
MSMEG_2052c	nuoL	NADH dehydrogenase subunit L	20	0	0	20	0	0.75	35.07	NE	Rv3156	nuoL	non-essential	D	NE
MSMEG_2053c	nuoK	NADH dehydrogenase subunit K	3	0	0	3	0	0.6667	68.5	NE	Rv3155	nuoK	non-essential	NE	NE
MSMEG_2054c	-	NADH dehydrogenase subunit J	7	0	0	7	0	0.8571	23	NE	Rv3154	nuoJ	non-essential	NE	NE
MSMEG_2055c	nuoI	NADH dehydrogenase subunit I	14	0	0	14	0	0.9286	35.85	NE	Rv3153	nuoI	non-essential	NE	NE
MSMEG_2056c	nuoH	NADH dehydrogenase subunit H	13	0	0	13	0	1	25.08	NE	Rv3152	nuoH	non-essential	NE	NE
MSMEG_2057c	nuoG	NADH dehydrogenase subunit G	10	0	0	10	0	0.9	36.67	NE	Rv3151	nuoG	no-data	D	NE
MSMEG_2058c	nuoF	NADH-quinone oxidoreductase, F subunit	23	0	0	23	0	0.8696	22.2	NE	Rv3150	nuoF	non-essential	D	NE
MSMEG_2059c	-	NADH dehydrogenase subunit E	9	0	0	9	0	0.7778	24	NE	Rv3149	nuoE	non-essential	NE	NE
MSMEG_2060c	nuoD	NADH dehydrogenase subunit D	20	0	0	20	0	0.85	30	NE	Rv3148	nuoD	no-data	D	NE
[truncated: 4,718 more rows]

## Sheet: b
Dataset 1b: List of Msmeg and Mtb mutual orthologs.
Msmeg accession no.	Msmeg gene name	Msmeg predicted product	Mtb ortholog	Mtb gene name
MSMEG_0001	dnaN	DNA polymerase III subunit beta	Rv0002	dnaN
MSMEG_0002	-	6-phosphogluconate dehydrogenase-like protein	Rv1122	gnd2
MSMEG_0003	recF	recombination protein F	Rv0003	recF
MSMEG_0004	-	hypothetical protein MSMEG_0004	Rv0004	-
MSMEG_0005	gyrB	DNA gyrase subunit B	Rv0005	gyrB
MSMEG_0006	gyrA	DNA gyrase subunit A	Rv0006	gyrA
MSMEG_0007	-	hypothetical protein MSMEG_0007	Rv0007	-
MSMEG_0021	panD	aspartate 1-decarboxylase	Rv3601c	panD
MSMEG_0023c	-	hypothetical protein MSMEG_0023	Rv0008c	-
MSMEG_0024	-	peptidyl-prolyl cis-trans isomerase B	Rv0009	ppiA
MSMEG_0025c	-	hypothetical protein MSMEG_0025	Rv0010c	-
MSMEG_0026c	-	putative septation inhibitor protein	Rv0011c	-
MSMEG_0027	-	hypothetical protein MSMEG_0027	Rv0012	-
MSMEG_0028c	-	serine-threonine protein kinase	Rv0014c	pknB
MSMEG_0029	-	para-aminobenzoate synthase component II	Rv0013	trpG
MSMEG_0030c	pknA	serine/threonine protein kinase PknA	Rv0015c	pknA
MSMEG_0031c	-	penicillin binding protein transpeptidase domain-containing protein	Rv0016c	pbpA
MSMEG_0032c	-	cell cycle protein, FtsW/RodA/SpoVE family protein	Rv0017c	rodA
MSMEG_0033c	-	protein phosphatase 2C	Rv0018c	ppp
MSMEG_0034c	-	FHA domain-containing protein	Rv0019c	-
MSMEG_0035c	-	FHA domain-containing protein	Rv0020c	TB39.8
MSMEG_0048	-	pyridoxamine 5'-phosphate oxidase family protein	Rv2991	-
MSMEG_0051c	-	transcription factor WhiB family protein	Rv3862c	whiB6
MSMEG_0052	-	hypothetical protein MSMEG_0052	Rv3863	-
MSMEG_0053c	-	hypothetical protein MSMEG_0053	Rv3860	-
MSMEG_0055	-	hypothetical protein MSMEG_0055	Rv3616c	-
MSMEG_0057	-	hypothetical protein MSMEG_0057	Rv3866	-
MSMEG_0058	-	hypothetical protein MSMEG_0058	Rv3867	-
MSMEG_0059	-	ATPase, AAA family protein	Rv3868	-
MSMEG_0060	-	hypothetical protein MSMEG_0060	Rv3869	-
MSMEG_0061	-	ftsk/SpoIIIE family protein	Rv3870	-
MSMEG_0062	-	ftsk/SpoIIIE family protein	Rv3871	-
MSMEG_0063	-	PE family protein	Rv3872	PE35
MSMEG_0064	-	PPE family protein	Rv3873	PPE68
MSMEG_0065		hypothetical protein MSMEG_0065	Rv3874	esxB
MSMEG_0066	-	early secretory antigenic target, 6 kDa	Rv3875	esxA
MSMEG_0067	-	hypothetical protein MSMEG_0067	Rv3876	-
MSMEG_0068	-	transmembrane protein	Rv3877	-
MSMEG_0071	-	hypothetical protein MSMEG_0071	Rv3879c	-
MSMEG_0076	-	antigen MTB48	Rv3881c	-
MSMEG_0081c	-	hypothetical protein MSMEG_0081	Rv3880c	-
MSMEG_0082c	-	hypothetical protein MSMEG_0082	Rv3882c	-
MSMEG_0083c	-	membrane-anchored mycosin mycp1	Rv3883c	mycP1
MSMEG_0092	-	transcriptional regulatory protein	Rv0144	-
MSMEG_0093	-	methyltransferase	Rv0145	-
MSMEG_0095	-	methyltransferase	Rv0146	-
MSMEG_0096	-	peroxisomal hydratase-dehydrogenase-epimerase	Rv0148	-
MSMEG_0097	-	oxidoreductase, zinc-binding dehydrogenase family protein	Rv0149	-
MSMEG_0098	-	methyltransferase	Rv0839	-
MSMEG_0100c	-	phosphotyrosine protein phosphatase ptpb	Rv0153c	ptbB
MSMEG_0101	-	hypothetical protein MSMEG_0101	Rv1890c	-
MSMEG_0102c	-	putative acyl-CoA dehydrogenase	Rv0154c	fadE2
MSMEG_0105	-	DNA-binding response regulator, LuxR family protein	Rv0844c	narL
MSMEG_0106	-	sensory histidine kinase	Rv0845	-
MSMEG_0107c	-	cell envelope-related function transcriptional attenuator	Rv3484	cpsA
MSMEG_0120	-	transcriptional regulatory protein	Rv0158	-
MSMEG_0127c	-	oxidoreductase, zinc-binding dehydrogenase family protein	Rv0162c	adhE1
MSMEG_0128	-	thioesterase superfamily protein	Rv0163	-
MSMEG_0129	-	cyclase/dehydrase family protein	Rv0164	TB18.5
MSMEG_0130c	-	transcriptional regulator, GntR family protein	Rv0165c	-
MSMEG_0131	-	acyl-CoA synthetase	Rv0166	fadD5
MSMEG_0132	-	hypothetical protein MSMEG_0132	Rv0167	yrbE1A
MSMEG_0133	-	ABC-transporter integral membrane protein	Rv0168	yrbE1B
MSMEG_0134	-	virulence factor Mce family protein	Rv0589	mce2A
MSMEG_0135	-	virulence factor Mce family protein	Rv0170	mce1B
MSMEG_0136	-	virulence factor Mce family protein, putative	Rv0171	mce1C
MSMEG_0137	-	virulence factor mce family protein	Rv0592	mce2D
MSMEG_0138	-	virulence factor Mce family protein	Rv0593	lprL
MSMEG_0139	-	mce-family protein mce1f	Rv0174	mce1F
MSMEG_0140	-	mce associated membrane protein	Rv0175	-
MSMEG_0141	-	mce associated transmembrane protein	Rv0176	-
MSMEG_0142	-	hypothetical protein MSMEG_0142	Rv0177	-
MSMEG_0143	-	mce associated membrane protein	Rv0178	-
MSMEG_0150c	-	NAD(P) transhydrogenase beta subunit	Rv0157	pntB
MSMEG_0151c	-	PntAB protein	Rv0156	pntAb
MSMEG_0152c	-	alanine dehydrogenase/pyridine nucleotide transhydrogenase	Rv0155	pntAa
MSMEG_0156	-	transcriptional regulator, LysR family protein	Rv0117	oxyS
MSMEG_0157	-	putative oxalyl-CoA decarboxylase	Rv0118c	oxcA
MSMEG_0180c	-	putative HTH-type transcriptional regulator	Rv3405c	-
MSMEG_0210c	-	LprO protein	Rv0179c	lprO
MSMEG_0215c	-	YhhW family protein	Rv0181c	-
MSMEG_0219c	-	RNA polymerase factor sigma-70	Rv0182c	sigG
MSMEG_0220	-	monoglyceride lipase	Rv0183	-
MSMEG_0222	-	hypothetical protein MSMEG_0222	Rv0184	-
MSMEG_0223	-	hypothetical protein MSMEG_0223	Rv0185	-
MSMEG_0224	-	O-methyltransferase MdmC	Rv0187	-
MSMEG_0225c	-	MmpL4 protein	Rv0676c	mmpL5
MSMEG_0226c	-	MmpS5 protein	Rv0677c	mmpS5
MSMEG_0229c	ilvD	dihydroxy-acid dehydratase	Rv0189c	ilvD
MSMEG_0230	-	hypothetical protein MSMEG_0230	Rv0190	-
MSMEG_0231c	-	hypothetical protein MSMEG_0231	Rv1898	-
MSMEG_0232	-	sugar transporter family protein	Rv0191	-
MSMEG_0233	-	lipoprotein Lpps	Rv0192	-
MSMEG_0234c	-	metallopeptidase	Rv0198c	-
MSMEG_0235	-	hypothetical protein MSMEG_0235	Rv0199	-
MSMEG_0236	-	putative transmembrane protein	Rv0200	-
MSMEG_0240c	-	hypothetical protein MSMEG_0240	Rv0201c	-
MSMEG_0241c	-	MmpL11 protein	Rv0202c	mmpL11
MSMEG_0242	-	hypothetical protein MSMEG_0242	Rv0203	-
MSMEG_0245c	-	transmembrane protein	Rv0401	-
MSMEG_0248c	-	hypothetical protein MSMEG_0248	Rv0204c	-
MSMEG_0249	-	integral membrane protein	Rv0205	-
MSMEG_0250c	MmpL3	membrane protein, MmpL family protein	Rv0206c	mmpL3
MSMEG_0251c	-	hypothetical protein MSMEG_0251	Rv0207c	-
MSMEG_0252c	trmB	tRNA (guanine-N(7))-methyltransferase	Rv0208c	trmB
MSMEG_0253	-	hypothetical protein MSMEG_0253	Rv0209	-
MSMEG_0254	-	hypothetical protein MSMEG_0254	Rv0210	-
MSMEG_0255	pckA	phosphoenolpyruvate carboxykinase	Rv0211	pckA
MSMEG_0256	-	hypothetical protein MSMEG_0256	Rv3714c	-
MSMEG_0257	-	acyl-CoA synthetase	Rv0214	fadD4
MSMEG_0261	-	p40 protein	Rv0216	-
MSMEG_0280c	-	alpha/beta hydrolase fold	Rv0217c	lipW
MSMEG_0289	-	alpha/beta hydrolase fold family protein	Rv0220	lipC
MSMEG_0290	-	acyltransferase, ws/dgat/mgat subfamily protein	Rv0221	-
MSMEG_0297c	-	amidohydrolase	Rv0074	-
MSMEG_0302c	-	peptidase, S9A/B/C families	Rv1426c	lipO
MSMEG_0304c	-	acyl-CoA synthetase	Rv1427c	fadD12
MSMEG_0305c	-	acyltransferase domain-containing protein	Rv1428c	-
MSMEG_0306	-	arylamine N-acetyltransferase	Rv3566c	nat
MSMEG_0309c	-	aldehyde dehydrogenase family protein	Rv0223c	-
MSMEG_0311	-	glycosyltransferase	Rv0225	-
MSMEG_0315c	-	transmembrane protein	Rv0226c	-
MSMEG_0317c	-	hypothetical protein MSMEG_0317	Rv0227c	-
MSMEG_0319	-	acyltransferase	Rv0228	-
MSMEG_0320c	-	putative phosphotriesterase	Rv0230c	php
MSMEG_0344	-	hypothetical protein MSMEG_0344	Rv1964	yrbE3A
MSMEG_0345	-	hypothetical protein MSMEG_0345	Rv1965	yrbE3B
MSMEG_0346	-	virulence factor	Rv1966	mce3A
MSMEG_0347	-	virulence factor Mce family protein	Rv1967	mce3B
MSMEG_0348	-	mce-family protein mce3c	Rv1968	mce3C
MSMEG_0349	-	virulence factor mce family protein	Rv1969	mce3D
MSMEG_0350	-	virulence factor Mce family protein	Rv1970	lprM
MSMEG_0351	-	virulence factor mce family protein	Rv1971	mce3F
MSMEG_0352	-	hypothetical protein MSMEG_0352	Rv1972	-
MSMEG_0353	-	hypothetical protein MSMEG_0353	Rv1973	-
MSMEG_0354	-	hypothetical protein MSMEG_0354	Rv1974	-
MSMEG_0355	-	hypothetical protein MSMEG_0355	Rv1975	-
MSMEG_0358	-	ribonucleotide-diphosphate reductase subunit beta	Rv0233	nrdB
MSMEG_0359c	-	hypothetical protein MSMEG_0359	Rv0236c	-
MSMEG_0360c	-	hypothetical protein MSMEG_0360	Rv0236A	-
MSMEG_0361	-	glycosyl hydrolase family protein 3	Rv0237	lpqI
MSMEG_0362c	-	amidohydrolase 2	Rv1879	-
MSMEG_0363	-	TetR-family protein regulatory protein	Rv0238	-
MSMEG_0367c	-	O-demethylpuromycin-O-methyltransferase	Rv0567	-
MSMEG_0371c	-	MaoC like domain-containing protein	Rv0241c	-
MSMEG_0372c	fabG	3-ketoacyl-(acyl-carrier-protein) reductase	Rv0242c	fabG
MSMEG_0373	-	acetyl-CoA acetyltransferase	Rv0243	fadA2
MSMEG_0380	-	MmpS4 protein	Rv0451c	mmpS4
MSMEG_0382	-	putative transport protein	Rv0450c	mmpL4
MSMEG_0384c	rfbA	glucose-1-phosphate thymidylyltransferase	Rv0334	rmlA
MSMEG_0392c	-	glycosyl transferase	Rv1524	-
MSMEG_0393	-	Fmt protein	Rv2952	-
MSMEG_0399	-	hypothetical protein MSMEG_0399	Rv2377c	mbtH
MSMEG_0402	-	linear gramicidin synthetase subunit D	Rv0101	nrp
MSMEG_0406c	-	acyl-CoA-dehydrogenase	Rv0244c	fadE5
MSMEG_0408c	-	type I modular polyketide synthase	Rv2048c	pks12
MSMEG_0409	-	condensation domain-containing protein	Rv1182	papA3
MSMEG_0410	-	MmpL protein	Rv1183	mmpL10
MSMEG_0411	-	acyl-CoA synthetase	Rv1185c	fadD21
MSMEG_0412	-	hypothetical protein MSMEG_0412	Rv1184c	-
MSMEG_0413c	-	hypothetical protein MSMEG_0413	Rv3821	-
MSMEG_0415	-	NADH-FMN oxidoreductase	Rv0245	-
MSMEG_0417c	-	fumarate reductase iron-sulfur subunit	Rv0247c	-
MSMEG_0418c	sdhA	succinate dehydrogenase flavoprotein subunit	Rv0248c	sdhA
MSMEG_0419c	-	integral membrane protein	Rv0249c	-
MSMEG_0420c	-	hypothetical protein MSMEG_0420	Rv0250c	-
MSMEG_0422	-	transferase	Rv1998c	-
MSMEG_0424c	-	Hsp20/alpha crystallin family protein	Rv0251c	hsp
MSMEG_0427	nirB	nitrite reductase	Rv0252	nirB
MSMEG_0428	-	nitrite reductase	Rv0253	nirD
MSMEG_0431c	-	secreted protein	Rv0259c	-
MSMEG_0432c	-	bifunctional uroporphyrinogen-III synthetase/response regulator domain-containing protein	Rv0260c	-
MSMEG_0433c	-	nitrite extrusion protein	Rv0261c	narK3
MSMEG_0434c	-	aminoglycoside 2'-N-acetyltransferase (AAC(2')-Id)	Rv0262c	aac
MSMEG_0435c	-	allophanate hydrolase subunit 2	Rv0263c	-
MSMEG_0436c	-	allophanate hydrolase subunit 1	Rv0264c	-
MSMEG_0438c	-	periplasmic binding protein	Rv0265c	-
MSMEG_0467c	-	membrane transport protein	Rv1986	-
MSMEG_0516	-	sugar transport system	Rv2040c	-
MSMEG_0517	-	sugar binding-protein dependent transporter system permease	Rv2039c	-
MSMEG_0526	-	oxidoreductase, GMC family protein	Rv1279	-
MSMEG_0529c	-	serine/threonine-protein kinase PknK	Rv3080c	pknK
MSMEG_0545c	-	transcriptional regulator, LuxR family protein	Rv0891c	-
MSMEG_0548	-	chromosome replication initiation inhibitor protein	Rv1985c	-
MSMEG_0562c	-	hypothetical protein MSMEG_0562	Rv3092c	-
MSMEG_0575	-	MmpS1 protein	Rv0403c	mmpS1
MSMEG_0586c	-	STAS domain-containing protein	Rv0516c	-
MSMEG_0597c	-	hypothetical protein MSMEG_0597	Rv0269c	-
MSMEG_0599	-	acyl-CoA synthetase	Rv0270	fadD2
MSMEG_0603c	-	putative acyl-CoA dehydrogenase	Rv0271c	fadE6
MSMEG_0605c	-	hypothetical protein MSMEG_0605	Rv0272c	-
MSMEG_0606c	-	transcriptional regulator, TetR family protein	Rv0273c	-
MSMEG_0608	-	glyoxalase family protein	Rv0274	-
MSMEG_0612c	-	transcriptional regulator, TetR family protein	Rv0275c	-
MSMEG_0613	-	hypothetical protein MSMEG_0613	Rv0276	-
MSMEG_0614	-	methyltransferase	Rv0281	-
MSMEG_0615	EccA3	ATPase, AAA family protein	Rv0282	-
MSMEG_0616	EccB3	hypothetical protein MSMEG_0616	Rv0283	-
MSMEG_0617	EccC3	ftsk/SpoIIIE family protein	Rv0284	-
MSMEG_0618	-	PE family protein	Rv0285	PE5
MSMEG_0619	-	PPE family protein	Rv0286	PPE4
MSMEG_0620	-	PE family protein	Rv0287	esxG
MSMEG_0621	-	low molecular weight protein antigen 7	Rv0288	esxH
MSMEG_0622	-	putative DNA-binding protein	Rv0289	-
MSMEG_0623	snm/EccD3	secretion protein Snm4	Rv0290	-
MSMEG_0624	-	subtilase family protein	Rv0291	mycP3
MSMEG_0625c	-	hypothetical protein MSMEG_0625	Rv0293c	-
MSMEG_0626	-	hypothetical protein MSMEG_0626	Rv0292	-
MSMEG_0629	-	trans-aconitate 2-methyltransferase	Rv0294	tam
MSMEG_0630c	-	hypothetical protein MSMEG_0630	Rv0295c	-
MSMEG_0632c	-	hypothetical protein MSMEG_0632	Rv0307c	-
MSMEG_0634	-	PAP2 superfamily protein	Rv0308	-
MSMEG_0635	-	hypothetical protein MSMEG_0635	Rv0309	-
MSMEG_0636c	-	hypothetical protein MSMEG_0636	Rv0310c	-
MSMEG_0638	-	hypothetical protein MSMEG_0638	Rv0312	-
MSMEG_0645	-	putative beta-1,3-glucanase	Rv0315	-
MSMEG_0651	-	hypothetical protein MSMEG_0651	Rv0320	-
MSMEG_0664	-	FAD dependent oxidoreductase	Rv3829c	-
MSMEG_0671c	-	S-(hydroxymethyl)glutathione dehydrogenase	Rv1895	-
MSMEG_0673c	-	hypothetical protein MSMEG_0673	Rv1435c	-
MSMEG_0674c	-	ErfK/YbiS/YcfS/YnhG family protein	Rv1433	-
MSMEG_0675c	-	putative cytochrome P450 144	Rv1777	cyp144
MSMEG_0676	-	putative transcriptional regulatory protein	Rv1776c	-
MSMEG_0678	dcd	deoxycytidine triphosphate deaminase	Rv0321	dcd
MSMEG_0680	-	UDP-glucose 6-dehydrogenase	Rv0322	udgA
MSMEG_0681	-	P450 heme-thiolate protein	Rv1880c	cyp140
MSMEG_0682	-	hypothetical protein MSMEG_0682	Rv0332	-
MSMEG_0683	-	hypothetical protein MSMEG_0683	Rv0333	-
MSMEG_0688c	-	aminotransferase AlaT	Rv0337c	aspC
MSMEG_0690c	-	iron-sulfur cluster-binding protein	Rv0338c	-
MSMEG_0691c	-	putative transcriptional regulatory protein	Rv0339c	-
MSMEG_0693	-	hypothetical protein MSMEG_0693	Rv0340	-
MSMEG_0695	-	isoniazid inductible protein IniA	Rv0342	iniA
MSMEG_0698	-	isoniazid inductible protein IniC	Rv0343	iniC
MSMEG_0703c	-	hypothetical protein MSMEG_0703	Rv1929c	-
MSMEG_0704c	-	LpqJ protein	Rv0344c	lpqJ
MSMEG_0709	dnaK	molecular chaperone DnaK	Rv0350	dnaK
MSMEG_0710	grpE	co-chaperone GrpE	Rv0351	grpE
MSMEG_0711	dnaJ	chaperone protein DnaJ	Rv0352	dnaJ1
MSMEG_0713	-	transcriptional regulator, MerR family protein	Rv0353	hspR
MSMEG_0719c	-	flavohemoprotein	Rv0385	-
MSMEG_0729c	-	hypothetical protein MSMEG_0729	Rv3481c	-
MSMEG_0732	-	chaperone ClpB	Rv0384c	clpB
MSMEG_0736	-	hypothetical protein MSMEG_0736	Rv0383c	-
MSMEG_0738	-	hypothetical protein MSMEG_0738	Rv0381c	-
MSMEG_0739	-	spou rRNA methylase family protein	Rv0380c	-
MSMEG_0740	-	glycosyl hydrolase family protein 76	Rv0365c	-
MSMEG_0742c	-	transcriptional regulatory protein	Rv0377	-
MSMEG_0743	-	xanthine dehydrogenase	Rv0376c	-
MSMEG_0744	-	carbon monoxide dehydrogenase medium chain	Rv0375c	-
MSMEG_0745	-	2Fe-2S-binding domain-containing protein	Rv0374c	-
MSMEG_0746	-	carbon-monoxide dehydrogenase, large subunit	Rv0373c	-
MSMEG_0747	-	carbon monoxide dehydrogenase F protein	Rv0372c	-
MSMEG_0748	-	ATPase	Rv0370c	-
MSMEG_0749	-	carbon monoxide dehydrogenase subunit G (CoxG) family protein	Rv0369c	-
MSMEG_0750c	-	membrane protein	Rv0364	-
MSMEG_0751	-	hypothetical protein MSMEG_0751	Rv0368c	-
MSMEG_0752	fbaA	fructose-bisphosphate aldolase	Rv0363c	fba
MSMEG_0753c	-	hypothetical protein MSMEG_0753	Rv0361	-
MSMEG_0754	-	hypothetical protein MSMEG_0754	Rv0360c	-
MSMEG_0755c	-	cobalt-zinc-cadmium resistance protein	Rv2025c	-
MSMEG_0756c	-	peptidase, M50B family protein	Rv0359	-
MSMEG_0758c	-	hypothetical protein MSMEG_0758	Rv0358	-
MSMEG_0759	purA	adenylosuccinate synthetase	Rv0357c	purA
MSMEG_0760	-	thioesterase family protein	Rv0356c	-
MSMEG_0762c	-	cytochrome P450 FAS1	Rv3121	cyp141
MSMEG_0764c	-	Na+/H+ antiporter	Rv2287	yjcE
MSMEG_0766	purT	phosphoribosylglycinamide formyltransferase 2	Rv0389	purT
MSMEG_0768	-	hypothetical protein MSMEG_0768	Rv0390	-
MSMEG_0769	metZ	O-succinylhomoserine sulfhydrylase	Rv0391	metZ
MSMEG_0771c	-	short chain dehydrogenase	Rv1865c	-
MSMEG_0775c	-	metallo-beta-lactamase superfamily protein	Rv0406c	-
MSMEG_0777	-	F420-dependent glucose-6-phosphate dehydrogenase	Rv0407	fgd1
MSMEG_0779c	-	short chain dehydrogenase	Rv1928c	-
MSMEG_0783	pta	phosphate acetyltransferase	Rv0408	pta
MSMEG_0784	ackA	acetate kinase	Rv0409	ackA
MSMEG_0786c	-	serine/threonine protein kinase	Rv0410c	pknG
MSMEG_0787c	-	extracellular solute-binding protein, family protein 3	Rv0411c	glnH
MSMEG_0788c	-	hypothetical protein MSMEG_0788	Rv0412c	-
MSMEG_0789c	thiE	thiamine-phosphate pyrophosphorylase	Rv0414c	thiE
MSMEG_0790	-	hydrolase, NUDIX family protein	Rv0413	mutT3
MSMEG_0791	thiO	glycine oxidase ThiO	Rv0415	thiO
MSMEG_0792	thiS	sulfur carrier protein ThiS	Rv0416	thiS
MSMEG_0793	thiG	thiazole synthase	Rv0417	thiG
MSMEG_0806	-	hydrolase	Rv0418	lpqL
MSMEG_0808	-	chalcone synthase Pks10	Rv1660	pks10
MSMEG_0809	-	isoprenylcysteine carboxyl methyltransferase	Rv1139c	-
MSMEG_0811	-	oxidoreductase	Rv1138c	-
MSMEG_0812c	-	amino acid transporter	Rv1999c	-
MSMEG_0813c	-	hypothetical protein MSMEG_0813	Rv0420c	-
MSMEG_0815	-	transcriptional regulator, TetR family protein	Rv1963c	mce3R
MSMEG_0816c	-	flavin-binding monooxygenase	Rv1393c	-
MSMEG_0822c	-	cytochrome P450	Rv1666c	cyp139
MSMEG_0824c	-	hypothetical protein MSMEG_0824	Rv0421c	-
MSMEG_0825c	thiD	phosphomethylpyrimidine kinase	Rv0422c	thiD
MSMEG_0826c	thiC	thiamine biosynthesis protein ThiC	Rv0423c	thiC
MSMEG_0829c	xth	exodeoxyribonuclease III	Rv0427c	xthA
MSMEG_0830c	-	acetyltransferase, gnat family protein	Rv0428c	-
MSMEG_0832c	def	peptide deformylase	Rv0429c	def
MSMEG_0833	-	hypothetical protein MSMEG_0833	Rv0430	-
MSMEG_0834	-	tuberculin related peptide	Rv0431	-
MSMEG_0835	sodC	copper/zinc superoxide dismutase	Rv0432	sodC
MSMEG_0836	-	carboxylate-amine ligase	Rv0433	-
MSMEG_0839	-	ATP-dependent protease La	Rv0434	-
MSMEG_0846c	-	putative monovalent cation/H+ antiporter subunit D	Rv0086	hycQ
MSMEG_0851c	-	citrate transporter	Rv2684	arsA
MSMEG_0852c	-	CBS domain-containing protein	Rv2683	-
MSMEG_0858c	-	cell division control protein Cdc48	Rv0435c	-
MSMEG_0860c	-	CDP-diacylglycerol--serine O-phosphatidyltransferase	Rv0436c	pssA
MSMEG_0861c	psd	phosphatidylserine decarboxylase	Rv0437c	psd
MSMEG_0862c	-	molybdopterin biosynthesis protein MoeA	Rv0438c	moeA2
MSMEG_0864	-	membrane flanked domain-containing protein	Rv1227c	-
MSMEG_0865	-	membrane flanked domain-containing protein	Rv1226c	-
MSMEG_0866c	-	DNA or RNA helicase of superfamily protein II	Rv2917	-
MSMEG_0867	-	hydrolase	Rv1225c	-
MSMEG_0868c	-	hypothetical protein MSMEG_0868	Rv3507	PE_PGRS53
MSMEG_0875	-	putative sialic acid transporter	Rv1902c	nanT
MSMEG_0876c	-	short chain dehydrogenase	Rv0068	-
MSMEG_0878	-	transcriptional regulator	Rv0067c	-
MSMEG_0880	groEL	chaperonin GroEL	Rv0440	groEL
MSMEG_0882c	-	hypothetical protein MSMEG_0882	Rv0441c	-
MSMEG_0887	-	hypothetical protein MSMEG_0887	Rv0443	-
MSMEG_0891	-	polyphosphate kinase 2	Rv3232c	pvdS
MSMEG_0899c	-	prolyl oligopeptidase family protein	Rv0457c	-
MSMEG_0900	-	eptc-inducible aldehyde dehydrogenase	Rv0458	-
MSMEG_0901	-	hypothetical protein MSMEG_0901	Rv0459	-
MSMEG_0903	lpdA	dihydrolipoamide dehydrogenase	Rv0462	lpd
MSMEG_0904	-	hypothetical protein MSMEG_0904	Rv0463	-
MSMEG_0905c	pcaC	hypothetical protein MSMEG_0905	Rv0464c	-
MSMEG_0906c	-	DNA-binding protein	Rv0465c	-
MSMEG_0909	-	acyl-ACP thioesterase superfamily protein	Rv0466	-
MSMEG_0911	aceA	isocitrate lyase	Rv0467	icl
MSMEG_0912	-	3-hydroxybutyryl-CoA dehydrogenase	Rv0468	fadB2
MSMEG_0913	-	methoxy mycolic acid synthase 1	Rv0469	umaA
MSMEG_0916c	-	transcriptional regulator, TetR family protein	Rv0472c	-
MSMEG_0917	-	hypothetical protein MSMEG_0917	Rv0473	-
MSMEG_0918	-	transcriptional regulator, XRE family protein	Rv0474	-
MSMEG_0919	-	heparin-binding hemagglutinin	Rv0475	hbhA
MSMEG_0920	-	hypothetical protein MSMEG_0920	Rv0476	-
MSMEG_0921	-	hypothetical protein MSMEG_0921	Rv0477	-
MSMEG_0922	deoC	deoxyribose-phosphate aldolase	Rv0478	deoC
MSMEG_0923c	-	hypothetical protein MSMEG_0923	Rv0479c	-
MSMEG_0924c	-	hydrolase, carbon-nitrogen family protein	Rv0480c	-
MSMEG_0927c	-	hypothetical protein MSMEG_0927	Rv0481c	-
MSMEG_0928	murB	UDP-N-acetylenolpyruvoylglucosamine reductase	Rv0482	murB
MSMEG_0929	-	ErfK/YbiS/YcfS/YnhG family protein	Rv0483	lprQ
MSMEG_0930c	-	serine 3-dehydrogenase	Rv0484c	-
MSMEG_0932	-	ROK family protein	Rv0485	-
MSMEG_0933	-	hypothetical protein MSMEG_0933	Rv0486	-
MSMEG_0934	-	hypothetical protein MSMEG_0934	Rv0487	-
MSMEG_0935	-	2,3-bisphosphoglycerate-dependent phosphoglycerate mutase	Rv0489	gpmA
MSMEG_0936	senX3	sensor histidine kinase SenX3	Rv0490	senX3
MSMEG_0937	regX3	DNA-binding response regulator RegX3	Rv0491	regX3
MSMEG_0938c	-	hypothetical protein MSMEG_0938	Rv0495c	-
MSMEG_0939	-	Ppx/GppA phosphatase family protein	Rv0496	-
MSMEG_0940	-	hypothetical protein MSMEG_0940	Rv0497	-
MSMEG_0941	-	AP endonuclease, family protein 2	Rv0498	-
MSMEG_0942	-	hypothetical protein MSMEG_0942	Rv0499	-
MSMEG_0943	proC	pyrroline-5-carboxylate reductase	Rv0500	proC
MSMEG_0944	-	DNA binding domain-containing protein	Rv0500A	-
MSMEG_0945	-	hypothetical protein MSMEG_0945	Rv0500B	-
MSMEG_0946	-	NAD dependent epimerase/dehydratase family protein	Rv0501	galE2
MSMEG_0947	-	acyltransferase	Rv0502	-
MSMEG_0948c	-	hypothetical protein MSMEG_0948	Rv0504c	-
MSMEG_0949c	-	HAD-superfamily protein subfamily protein IB hydrolase	Rv0505c	serB1
MSMEG_0951	-	glutaredoxin 2	Rv0508	-
MSMEG_0952	hemA	glutamyl-tRNA reductase	Rv0509	hemA
MSMEG_0953	hemC	porphobilinogen deaminase	Rv0510	hemC
MSMEG_0954	hemD	uroporphyrinogen-III synthase	Rv0511	hemD
MSMEG_0956	hemB	delta-aminolevulinic acid dehydratase	Rv0512	hemB
MSMEG_0959	-	putative transmembrane protein	Rv0513	-
MSMEG_0960	-	putative transmembrane protein	Rv0514	-
MSMEG_0967c	-	hypothetical protein MSMEG_0967	Rv0523c	-
MSMEG_0969	hemL	glutamate-1-semialdehyde aminotransferase	Rv0524	hemL
MSMEG_0970	-	phosphoglycerate mutase family protein	Rv0525	-
MSMEG_0971	-	hypothetical protein MSMEG_0971	Rv0526	-
MSMEG_0972	-	cytochrome C biogenesis protein transmembrane region	Rv0527	ccdA
MSMEG_0973	-	hypothetical protein MSMEG_0973	Rv0528	-
MSMEG_0974	ccsB	cytochrome c-type biogenesis protein CcsB	Rv0529	ccsA
MSMEG_0975	-	hypothetical protein MSMEG_0975	Rv0530	-
MSMEG_0977	-	hypothetical protein MSMEG_0977	Rv0531	-
MSMEG_0985c	-	sugar transporter family protein	Rv3476c	kgtP
MSMEG_0988c	menA	1,4-dihydroxy-2-naphthoate octaprenyltransferase	Rv0534c	menA
MSMEG_0990	mtaP	5'-methylthioadenosine phosphorylase	Rv0535	pnp
MSMEG_0991	-	NAD-dependent epimerase/dehydratase	Rv0536	galE3
MSMEG_0992	-	2-nitropropane dioxygenase, NPD	Rv1533	-
MSMEG_0995	-	glycosyl transferase, family protein 2	Rv0539	-
MSMEG_0996	-	hypothetical protein MSMEG_0996	Rv0540	-
MSMEG_0998	-	oxidoreductase, molybdopterin binding	Rv0218	-
MSMEG_0999c	-	integral membrane protein	Rv0541c	-
MSMEG_1062c	-	O-succinylbenzoic acid--CoA ligase	Rv0542c	menE
MSMEG_1063c	-	hypothetical protein MSMEG_1063	Rv0543c	-
MSMEG_1064	-	phosphate/sulphate permease	Rv0545c	pitA
MSMEG_1065	-	hypothetical protein MSMEG_1065	Rv0544c	-
MSMEG_1067c	-	hypothetical protein MSMEG_1067	Rv0546c	-
MSMEG_1073c	-	short chain dehydrogenase	Rv0547c	-
MSMEG_1075c	menB	naphthoate synthase	Rv0548c	menB
MSMEG_1090	-	amidase	Rv3375	amiD
MSMEG_1098c	-	acyl-CoA synthetase	Rv0551c	fadD8
MSMEG_1102	-	twin-arginine translocation pathway signal	Rv0552	-
MSMEG_1103	-	O-succinylbenzoate synthase	Rv0553	menC
MSMEG_1106	-	transcriptional regulator, AraC family protein	Rv1931c	-
MSMEG_1107	-	isonitrile hydratase, putative	Rv1930c	-
MSMEG_1108	-	hydrolase, alpha/beta fold family protein	Rv0554	bpoC
MSMEG_1109	-	2-succinyl-6-hydroxy-2,4-cyclohexadiene-1-carboxylic acid synthase/2-oxoglutarate decarboxylase	Rv0555	menD
MSMEG_1110	-	transmembrane protein	Rv0556	-
MSMEG_1113	-	glycosyl transferase	Rv0557	pimB
MSMEG_1115	ubiE	ubiquinone/menaquinone biosynthesis methyltransferase	Rv0558	ubiE
MSMEG_1124	-	putative ferredoxin FdxA	Rv2007c	fdxA
MSMEG_1125	-	regulatory protein, ArsR	Rv2621c	-
MSMEG_1127	-	transmembrane protein	Rv1733c	-
MSMEG_1132c	-	FAD binding domain-containing protein	Rv0561c	-
MSMEG_1133	-	bifunctional short chain isoprenyl diphosphate synthase	Rv0562	grcC1
MSMEG_1134	-	heat shock protein HtpX	Rv0563	htpX
MSMEG_1140c	-	NAD(P)H-dependent glycerol-3-phosphate dehydrogenase	Rv0564c	gpsA
MSMEG_1149	-	hypothetical protein MSMEG_1149	Rv2390c	-
MSMEG_1165c	-	nucleotide-binding protein	Rv0566c	-
MSMEG_1172c	arsB	arsenical-resistance protein	Rv2643	arsC
MSMEG_1173c	-	transcriptional regulator, ArsR family protein	Rv2642	-
MSMEG_1174c	-	cadmium inducible protein cadi	Rv2641	cadI
MSMEG_1175	-	putative transcriptional regulatory protein	Rv2640c	-
MSMEG_1184	-	serine esterase, cutinase family protein	Rv1758	cut1
MSMEG_1188c	-	hypothetical protein MSMEG_1188	Rv0538	-
MSMEG_1189	-	hypothetical protein MSMEG_1189	Rv0537c	-
MSMEG_1199c	-	hypothetical protein MSMEG_1199	Rv0585c	-
MSMEG_1200	-	serine/threonine-protein kinase PknD	Rv0931c	pknD
MSMEG_1213	-	cytochrome P450 monooxygenase	Rv0568	cyp135B1
MSMEG_1230c	-	hypothetical protein MSMEG_1230	Rv2273	-
MSMEG_1231c	-	inner membrane protein YidH	Rv2272	-
MSMEG_1283	-	ribbon-helix-helix transcription factor, family protein	Rv0623	-
MSMEG_1284	-	PilT domain-containing protein	Rv0624	-
MSMEG_1285c	-	TPR repeat-containing protein	Rv0613c	-
MSMEG_1286c	-	sulfatase family protein	Rv3077	-
MSMEG_1287c	-	cyclase/dehydrase superfamily protein	Rv3076	-
MSMEG_1311c	-	oligopeptide transporter, OPT family protein	Rv2395	-
MSMEG_1325c	recD	exodeoxyribonuclease V, alpha subunit	Rv0629c	recD
MSMEG_1327c	recB	exodeoxyribonuclease V, beta subunit	Rv0630c	recB
MSMEG_1328c	recC	exodeoxyribonuclease V, gamma subunit	Rv0631c	recC
MSMEG_1331c	-	enoyl-CoA hydratase	Rv0632c	echA3
MSMEG_1332c	-	hypothetical protein MSMEG_1332	Rv0633c	-
MSMEG_1334c	-	metallo-beta-lactamase family protein	Rv0634c	-
MSMEG_1339	rpmG	ribosomal protein L33	Rv0634B	rpmG
MSMEG_1340	-	(3R)-hydroxyacyl-ACP dehydratase subunit HadA	Rv0635	-
MSMEG_1341	-	(3R)-hydroxyacyl-ACP dehydratase subunit HadB	Rv0636	-
MSMEG_1342	-	(3R)-hydroxyacyl-ACP dehydratase subunit HadC	Rv0637	-
MSMEG_1344	secE	preprotein translocase subunit SecE	Rv0638	secE
MSMEG_1345	nusG	transcription antitermination protein NusG	Rv0639	nusG
MSMEG_1346	rplK	50S ribosomal protein L11	Rv0640	rplK
MSMEG_1347	rplA	50S ribosomal protein L1	Rv0641	rplA
MSMEG_1351c	-	cyclopropane-fatty-acyl-phospholipid synthase 1	Rv3392c	cmaA1
MSMEG_1352c	-	hydrolase, alpha/beta fold family protein	Rv0646c	lipG
MSMEG_1353c	-	ABC1 family protein	Rv0647c	-
MSMEG_1359	-	DeoR-family protein transcriptional regulator	Rv2096c	-
MSMEG_1361	-	alpha-mannosidase	Rv0648	-
MSMEG_1362	-	hypothetical protein MSMEG_1362	Rv0649	fabD2
MSMEG_1363	-	glucokinase	Rv0650	-
MSMEG_1364	rplJ	50S ribosomal protein L10	Rv0651	rplJ
MSMEG_1365	rplL	50S ribosomal protein L7/L12	Rv0652	rplL
MSMEG_1366	-	ABC transporter, ATP-binding protein	Rv0655	mkl
MSMEG_1367	rpoB	DNA-directed RNA polymerase subunit beta	Rv0667	rpoB
MSMEG_1368	rpoC	DNA-directed RNA polymerase subunit beta'	Rv0668	rpoC
MSMEG_1383	-	endonuclease IV	Rv0670	end
MSMEG_1387	-	putative acyl-CoA dehydrogenase	Rv0672	fadE8
MSMEG_1388	-	enoyl-CoA hydratase	Rv0673	echA4
MSMEG_1389	-	hypothetical protein MSMEG_1389	Rv0674	-
MSMEG_1390	-	enoyl-CoA hydratase	Rv0675	echA5
MSMEG_1393c	-	hypothetical protein MSMEG_1393	Rv0679c	-
MSMEG_1394c	-	transmembrane protein	Rv0680c	-
MSMEG_1397	-	transcriptional regulator, TetR family protein	Rv0681	-
MSMEG_1398	rpsL	30S ribosomal protein S12	Rv0682	rpsL
MSMEG_1399	rpsG	30S ribosomal protein S7	Rv0683	rpsG
MSMEG_1401	tuf	elongation factor Tu	Rv0685	tuf
MSMEG_1406	-	hypothetical protein MSMEG_1406	Rv0686	-
MSMEG_1410	fabG	3-ketoacyl-(acyl-carrier-protein) reductase	Rv0687	fabG
MSMEG_1411c	-	universal stress protein family protein	Rv2319c	-
MSMEG_1412c	-	amino acid permease	Rv2320c	rocE
MSMEG_1413c	rocD	ornithine--oxo-acid transaminase	Rv2322c	rocD1
MSMEG_1414c	-	amidinotransferase	Rv2323c	-
MSMEG_1415	-	AsnC-family protein transcriptional regulator	Rv2324	-
MSMEG_1416	-	pyridine nucleotide-disulphide oxidoreductase	Rv0688	-
MSMEG_1417c	-	glyoxalase family protein	Rv0689c	-
MSMEG_1420c	-	transcriptional regulatory protein	Rv0691c	-
MSMEG_1422	-	hypothetical protein MSMEG_1422	Rv0692	-
MSMEG_1423	-	radical SAM domain-containing protein	Rv0693	pqqE
MSMEG_1424	-	FMN-dependent dehydrogenase	Rv0694	lldD1
MSMEG_1425	-	creatininase subfamily protein	Rv0695	-
MSMEG_1426	-	membrane sugar transferase	Rv0696	-
MSMEG_1428	-	glucose-methanol-choline oxidoreductase	Rv0697	-
MSMEG_1435	rpsJ	30S ribosomal protein S10	Rv0700	rpsJ
MSMEG_1436	rplC	50S ribosomal protein L3	Rv0701	rplC
MSMEG_1437	rplD	50S ribosomal protein L4	Rv0702	rplD
MSMEG_1438	rplW	50S ribosomal protein L23	Rv0703	rplW
MSMEG_1439	rplB	50S ribosomal protein L2	Rv0704	rplB
MSMEG_1440	rpsS	30S ribosomal protein S19	Rv0705	rpsS
MSMEG_1441	-	50S ribosomal protein L22	Rv0706	rplV
MSMEG_1442	rpsC	30S ribosomal protein S3	Rv0707	rpsC
MSMEG_1443	rplP	50S ribosomal protein L16	Rv0708	rplP
MSMEG_1444	rpmC	50S ribosomal protein L29	Rv0709	rpmC
MSMEG_1445	-	30S ribosomal protein S17	Rv0710	rpsQ
MSMEG_1451	-	arylsulfatase	Rv0711	atsA
MSMEG_1452	-	sulfatase-modifying factor 1	Rv0712	-
MSMEG_1463	-	gamma-glutamyltranspeptidase	Rv0773c	ggtA
MSMEG_1465	rplN	ribosomal protein L14	Rv0714	rplN
MSMEG_1466	rplX	50S ribosomal protein L24	Rv0715	rplX
MSMEG_1467	rplE	50S ribosomal protein L5	Rv0716	rplE
MSMEG_1468	rpsN	ribosomal protein S14p/S29e	Rv0717	rpsN
MSMEG_1469	rpsH	30S ribosomal protein S8	Rv0718	rpsH
MSMEG_1470	rplF	50S ribosomal protein L6	Rv0719	rplF
MSMEG_1471	rplR	50S ribosomal protein L18	Rv0720	rplR
MSMEG_1472	rpsE	30S ribosomal protein S5	Rv0721	rpsE
MSMEG_1473	rpmD	ribosomal protein L30	Rv0722	rpmD
MSMEG_1474	rplO	50S ribosomal protein L15	Rv0723	rplO
MSMEG_1476	sppA	signal peptide peptidase SppA, 67K type	Rv0724	sppA
MSMEG_1479c	-	methyltransferase, putative, family protein	Rv1729c	-
MSMEG_1482c	-	methyltransferase	Rv0731c	-
MSMEG_1483	secY	preprotein translocase subunit SecY	Rv0732	secY
MSMEG_1484	adk	adenylate kinase	Rv0733	adk
MSMEG_1485	map	methionine aminopeptidase	Rv0734	mapA
MSMEG_1486	-	RNA polymerase sigma factor SigL	Rv0735	sigL
MSMEG_1487	-	hypothetical protein MSMEG_1487	Rv0736	-
MSMEG_1492	-	transcriptional regulator, MarR family protein	Rv0737	-
MSMEG_1496c	mmsB	3-hydroxyisobutyrate dehydrogenase	Rv0751c	mmsB
MSMEG_1497c	-	acyl-CoA dehydrogenase family protein member 8	Rv0752c	fadE9
MSMEG_1498c	mmsA	methylmalonate-semialdehyde dehydrogenase	Rv0753c	mmsA
MSMEG_1501	-	methyltransferase, putative, family protein	Rv2751	-
MSMEG_1502	-	ABC transporter, ATP-binding protein	Rv2688c	-
MSMEG_1503	-	antibiotic ABC transporter transmembrane protein	Rv2687c	-
MSMEG_1504	-	antibiotic ABC transporter transmembrane protein	Rv2686c	-
MSMEG_1510c	-	dTDP-4-dehydrorhamnose 3,5-epimerase	Rv3465	rmlC
MSMEG_1512c	rfbB	dTDP-glucose 4,6-dehydratase	Rv3464	rmlB
MSMEG_1514c	-	hypothetical protein MSMEG_1514	Rv3463	-
MSMEG_1519	infA	translation initiation factor IF-1	Rv3462c	infA
MSMEG_1520	rpmJ	50S ribosomal protein L36	Rv3461c	rpmJ
MSMEG_1521	rpsM	30S ribosomal protein S13	Rv3460c	rpsM
MSMEG_1522	rpsK	30S ribosomal protein S11	Rv3459c	rpsK
MSMEG_1523	rpsD	30S ribosomal protein S4	Rv3458c	rpsD
MSMEG_1524	rpoA	DNA-directed RNA polymerase subunit alpha	Rv3457c	rpoA
MSMEG_1525	-	50S ribosomal protein L17	Rv3456c	rplQ
MSMEG_1526c	-	cutinase	Rv2301	cut2
MSMEG_1527	truA	tRNA pseudouridine synthase A	Rv3455c	truA
MSMEG_1528c	-	cutinase	Rv3452	cut4
MSMEG_1532c	-	antibiotic biosynthesis monooxygenase	Rv1117	-
MSMEG_1533c	-	subtilase family protein	Rv3449	mycP4
MSMEG_1534	-	hypothetical protein MSMEG_1534	Rv3450c	-
MSMEG_1535c	-	hypothetical protein MSMEG_1535	Rv3448	-
MSMEG_1536	-	ftsk/SpoIIIE family protein	Rv3447c	-
MSMEG_1537	-	hypothetical protein MSMEG_1537	Rv3446c	-
MSMEG_1538	-	hypothetical protein MSMEG_1538	Rv3445c	esxU
MSMEG_1539	-	hypothetical protein MSMEG_1539	Rv3444c	esxT
MSMEG_1556	rplM	50S ribosomal protein L13	Rv3443c	rplM
MSMEG_1557	rpsI	ribosomal protein S9	Rv3442c	rpsI
MSMEG_1559	glmM	phosphoglucosamine mutase	Rv3441c	glmM
MSMEG_1560	-	hypothetical protein MSMEG_1560	Rv3440c	-
MSMEG_1567c	-	hypothetical protein MSMEG_1567	Rv3438	-
MSMEG_1568	glmS	D-fructose-6-phosphate amidotransferase	Rv3436c	glmS
MSMEG_1573	-	carbohydrate kinase family protein	Rv3433c	-
MSMEG_1574	-	glutamate decarboxylase	Rv3432c	gadB
MSMEG_1575	alr	alanine racemase	Rv3423c	alr
MSMEG_1577	-	hypothetical protein MSMEG_1577	Rv3422c	-
MSMEG_1578	-	peptidase M22, glycoprotease	Rv3421c	-
MSMEG_1579	rimI	ribosomal-protein-alanine acetyltransferase	Rv3420c	rimI
MSMEG_1580	-	O-sialoglycoprotein endopeptidase	Rv3419c	gcp
MSMEG_1582	groES	co-chaperonin GroES	Rv3418c	groES
MSMEG_1583	groEL	chaperonin GroEL	Rv3417c	groEL
MSMEG_1586c	-	beta-lactamase	Rv0399c	lpqK
MSMEG_1588	-	hypothetical protein MSMEG_1588	Rv1352	-
MSMEG_1597c	-	transcription factor WhiB	Rv3416	whiB3
MSMEG_1598	-	hypothetical protein MSMEG_1598	Rv3415c	-
MSMEG_1599	-	RNA polymerase sigma factor SigD	Rv3414c	sigD
MSMEG_1600	-	hypothetical protein MSMEG_1600	Rv3413c	-
MSMEG_1601c	-	hypothetical protein MSMEG_1601	Rv3412	-
MSMEG_1602	guaB	inositol-5-monophosphate dehydrogenase	Rv3411c	guaB2
MSMEG_1603	-	inositol-5-monophosphate dehydrogenase	Rv3410c	guaB3
MSMEG_1604	-	FAD dependent oxidoreductase	Rv3409c	choD
MSMEG_1608c	-	glycosyl transferase	Rv3401	-
MSMEG_1610	guaA	bifunctional GMP synthase/glutamine amidotransferase protein	Rv3396c	guaA
MSMEG_1620	-	hypothetical protein MSMEG_1620	Rv3395c	-
MSMEG_1621c	-	pyrimidine-specific ribonucleoside hydrolase RihA	Rv3393	iunH
MSMEG_1622	-	putative DNA repair polymerase	Rv3394c	-
MSMEG_1623c	-	short chain dehydrogenase	Rv3391	acrA1
MSMEG_1633	dnaE2	error-prone DNA polymerase	Rv3370c	dnaE2
MSMEG_1635	-	nitroreductase family protein	Rv3368c	-
MSMEG_1636c	-	RNA methyltransferase, TrmH family protein, group 2	Rv3366	spoU
MSMEG_1637	-	periplasmic sensor signal transduction histidine kinase	Rv3365c	-
MSMEG_1638	-	roadblock/LC7 domain-contain protein	Rv3364c	-
MSMEG_1639	-	hypothetical protein MSMEG_1639	Rv3363c	-
MSMEG_1640	-	ATP/GTP-binding protein	Rv3362c	-
MSMEG_1641	-	hypothetical protein MSMEG_1641	Rv3361c	-
MSMEG_1642c	-	ABC transporter, ATP-binding protein	Rv1747	-
MSMEG_1645c	-	NADH:flavin oxidoreductase/NADH oxidase	Rv3359	-
MSMEG_1647	-	tetrahydrofolate dehydrogenase/cyclohydrolase FolD	Rv3356c	folD
MSMEG_1650c	-	methyltransferase type 11	Rv3342	-
MSMEG_1651c	metX	homoserine O-acetyltransferase	Rv3341	metX
MSMEG_1652c	-	O-acetylhomoserine aminocarboxypropyltransferase	Rv3340	metC
MSMEG_1654	-	isocitrate dehydrogenase, NADP-dependent	Rv0066c	icd2
MSMEG_1655c	-	hydrolase, alpha/beta fold family protein, putative	Rv3338	-
MSMEG_1657	trpS	tryptophanyl-tRNA synthetase	Rv3336c	trpS
MSMEG_1658	-	ribonuclease, putative	Rv3335c	-
MSMEG_1660	-	oxidoreductase, 2-nitropropane dioxygenase family protein	Rv0021c	-
MSMEG_1661c	-	D-alanyl-D-alanine carboxypeptidase	Rv3330	dacB1
MSMEG_1662c	-	hypothetical protein MSMEG_1662	Rv3329	-
MSMEG_1666	-	RNA polymerase sigma factor SigJ	Rv3328c	sigJ
MSMEG_1669c	sdhB	succinate dehydrogenase iron-sulfur subunit	Rv3319	sdhB
MSMEG_1670c	sdhA	succinate dehydrogenase flavoprotein subunit	Rv3318	sdhA
MSMEG_1671c	-	succinate dehydrogenase hydrophobic membrane anchor protein SdhD	Rv3317	sdhD
MSMEG_1672c	sdhC	succinate dehydrogenase, cytochrome b556 subunit	Rv3316	sdhC
MSMEG_1673	cdd	cytidine deaminase	Rv3315c	cdd
MSMEG_1675	deoA	thymidine phosphorylase	Rv3314c	deoA
MSMEG_1676	add	adenosine deaminase	Rv3313c	add
MSMEG_1684c	-	hypothetical protein MSMEG_1684	Rv3311	-
MSMEG_1694	upp	uracil phosphoribosyltransferase	Rv3309c	upp
MSMEG_1695c	-	phosphoglucomutase/phosphomannomutase	Rv3308	pmmB
MSMEG_1701c	-	purine nucleoside phosphorylase	Rv3307	deoD
MSMEG_1702	-	amidohydrolase	Rv3306c	amiB1
MSMEG_1703	-	amidohydrolase	Rv3305c	amiA1
MSMEG_1714	-	L-ribulose-5-phosphate 4-epimerase	Rv0727c	fucA
MSMEG_1721	-	IS1137, transposase orfB	Rv3475	-
MSMEG_1732	-	transposase IS116/IS110/IS902	Rv2014	-
MSMEG_1733	-	hypothetical protein MSMEG_1733	Rv2248	-
MSMEG_1734c	-	hypothetical protein MSMEG_1734	Rv3304	-
MSMEG_1735	-	flavoprotein disulfide reductase	Rv3303c	lpdA
MSMEG_1736	-	glycerol-3-phosphate dehydrogenase 2	Rv3302c	glpD2
MSMEG_1737	-	RNA pseudouridine synthase family protein	Rv3300c	-
MSMEG_1740	-	dehydrogenase/reductase SDR family protein member 4	Rv2766c	fabG
MSMEG_1746	-	6-hydroxy-D-nicotine oxidase	Rv1726	-
MSMEG_1753	mtnN	MTA/SAH nucleosidase	Rv0091	mtn
MSMEG_1756c	-	endonuclease VIII and DNA n-glycosylase with an AP lyase activity	Rv3297	nei
MSMEG_1757c	-	DEAD/DEAH box helicase	Rv3296	lhr
MSMEG_1761	-	integral membrane protein	Rv0235c	-
MSMEG_1762c	-	piperideine-6-carboxylic acid dehydrogenase	Rv3293	pcd
MSMEG_1763	-	leucine-responsive regulatory protein	Rv3291c	-
MSMEG_1764	-	L-lysine aminotransferase	Rv3290c	lat
MSMEG_1767	-	hypothetical protein MSMEG_1767	Rv3289c	-
MSMEG_1768	-	hypothetical protein MSMEG_1768	Rv0925c	-
MSMEG_1791	-	UsfY protein	Rv3288c	usfY
MSMEG_1803	-	RsbW protein	Rv3287c	rsbW
MSMEG_1804	-	RNA polymerase sigma factor SigF	Rv3286c	sigF
MSMEG_1806	-	hypothetical protein MSMEG_1806	Rv0345	-
MSMEG_1807c	-	acetyl-/propionyl-coenzyme A carboxylase alpha chain	Rv3285	accA3
MSMEG_1808c	-	Fe-S metabolism associated SufE	Rv3284	-
MSMEG_1809c	-	putative thiosulfate sulfurtransferase	Rv3283	sseA
MSMEG_1811c	maf	Maf-like protein	Rv3282	maf
MSMEG_1812c	-	hypothetical protein MSMEG_1812	Rv3281	-
MSMEG_1813c	-	propionyl-CoA carboxylase beta chain	Rv3280	accD5
MSMEG_1817c	-	transmembrane protein	Rv3277	-
MSMEG_1818	-	membrane flanked domain-containing protein	Rv3278c	-
MSMEG_1819	purK	phosphoribosylaminoimidazole carboxylase ATPase subunit	Rv3276c	purK
MSMEG_1820	purE	phosphoribosylaminoimidazole carboxylase, catalytic subunit	Rv3275c	purE
MSMEG_1821	-	acyl-CoA dehydrogenase	Rv3274c	fadE25
MSMEG_1822	-	biotin-	Rv3279c	birA
MSMEG_1823c	-	hypothetical protein MSMEG_1823	Rv3268	-
MSMEG_1824c	-	transcriptional regulator, LytR family protein	Rv3267	-
MSMEG_1825	rfbD	dTDP-4-dehydrorhamnose reductase	Rv3266c	rmlD
MSMEG_1826	-	dTDP-RhA:a-D-GlcNAc-diphosphoryl polyprenol, a-3-L-rhamnosyl transferase	Rv3265c	wbbL1
MSMEG_1829c	-	F420-0--gamma-glutamyl ligase	Rv3262	fbiB
MSMEG_1830c	cofD	LPPG:FO 2-phospho-L-lactate transferase	Rv3261	fbiA
MSMEG_1831	-	transcription factor WhiB	Rv3260c	whiB2
MSMEG_1832c	-	hypothetical protein MSMEG_1832	Rv3259	-
MSMEG_1833	-	hypothetical protein MSMEG_1833	Rv3258c	-
MSMEG_1834	manB	phosphomannomutase/phosphoglucomutase	Rv3257c	manB
MSMEG_1835	-	TobH protein	Rv3256c	-
MSMEG_1836	manA	mannose-6-phosphate isomerase, class I	Rv3255c	manA
MSMEG_1837c	-	secreted protein	Rv3254	-
MSMEG_1838	-	cationic amino acid transporter	Rv3253c	-
MSMEG_1839	-	alkane 1-monooxygenase	Rv3252c	alkB
MSMEG_1840	-	rubredoxin	Rv3251c	rubA
MSMEG_1841	-	rubredoxin	Rv3250c	rubB
MSMEG_1842	-	transcriptional regulator, TetR family protein	Rv3249c	-
MSMEG_1862c	-	transposase	Rv3430c	-
MSMEG_1870c	-	hypothetical protein MSMEG_1870	Rv3903c	-
MSMEG_1871c	-	hypothetical protein MSMEG_1871	Rv3904c	esxE
MSMEG_1872c	-	hypothetical protein MSMEG_1872	Rv3905c	esxF
MSMEG_1873	-	thymidylate kinase	Rv3247c	tmk
MSMEG_1874	mtrA	DNA-binding response regulator MtrA	Rv3246c	mtrA
MSMEG_1875	-	sensor histidine kinase MtrB	Rv3245c	mtrB
MSMEG_1876	-	lipoprotein LpqB	Rv3244c	lpqB
MSMEG_1877	-	hypothetical protein MSMEG_1877	Rv3242c	-
MSMEG_1878	-	S30AE family protein	Rv3241c	-
MSMEG_1880c	-	hypothetical protein MSMEG_1880	Rv3235	-
MSMEG_1881	secA	preprotein translocase subunit SecA	Rv3240c	secA1
MSMEG_1882	-	acyltransferase, ws/dgat/mgat subfamily protein	Rv3234c	-
MSMEG_1883	-	glycine betaine transporter OpuD	Rv0917	betP
MSMEG_1884	-	hypothetical protein MSMEG_1884	Rv3231c	-
MSMEG_1885	-	2Fe-2S iron-sulfur cluster binding domain-containing protein	Rv3230c	-
MSMEG_1886	-	Fatty acid desaturase	Rv3229c	-
MSMEG_1888c	-	methyltransferase	Rv3787c	-
MSMEG_1889c	-	putative ribosome small subunit-dependent GTPase RsgA	Rv3228	-
MSMEG_1890c	aroA	3-phosphoshikimate 1-carboxyvinyltransferase	Rv3227	aroA
MSMEG_1891	-	hypothetical protein MSMEG_1891	Rv3226c	-
MSMEG_1894c	-	short chain dehydrogenase	Rv3224	-
MSMEG_1898	-	succinyl-CoA:3-ketoacid-coenzyme A transferase 1, precursor	Rv2504c	scoA
MSMEG_1899	-	succinyl-CoA:3-ketoacid-coenzyme A transferase subunit B	Rv2503c	scoB
MSMEG_1903c	-	caib/baif family protein	Rv1866	-
MSMEG_1913c	ybaK	YbaK/ebsC protein	Rv3224B	-
MSMEG_1914	-	RNA polymerase sigma-70 factor, family protein	Rv3223c	sigH
MSMEG_1915	-	anti-sigma factor, family protein	Rv3221A	-
MSMEG_1917	-	putative acetyl-CoA carboxylase biotin carboxyl carrier protein subunit	Rv3221c	TB7.3
MSMEG_1918	-	sensor histidine kinase	Rv3220c	-
MSMEG_1919c	-	transcription factor WhiB	Rv3219	whiB1
MSMEG_1920c	-	diacylglycerol kinase, catalytic region	Rv3218	-
MSMEG_1922	aroQ	3-dehydroquinate dehydratase, type II	Rv2537c	aroD
MSMEG_1923	-	membrane protein	Rv3217c	-
MSMEG_1924c	-	N-acetyltransferase Ats1	Rv3216	-
MSMEG_1925c	-	isochorismate synthase DhbC	Rv3215	entC
MSMEG_1926c	-	acid phosphatase	Rv3214	gpm2
MSMEG_1927	-	cobyrinic acid a,c-diamide synthase	Rv3213c	-
MSMEG_1929c	-	hypothetical protein MSMEG_1929	Rv3212	-
MSMEG_1930c	-	DEAD/DEAH box helicase	Rv3211	rhlE
MSMEG_1931	-	hypothetical protein MSMEG_1931	Rv3210c	-
MSMEG_1932c	-	MmpS3 protein	Rv3209	-
MSMEG_1934	-	ATP-binding protein	Rv3208A	TB9.4
MSMEG_1935c	-	TetR-family protein transcriptional regulator	Rv3208	-
MSMEG_1936	-	hypothetical protein MSMEG_1936	Rv3207c	-
MSMEG_1937	-	molybdopterin biosynthesis-like protein MoeZ	Rv3206c	moeB1
MSMEG_1938	-	hypothetical protein MSMEG_1938	Rv3205c	-
MSMEG_1939c	-	6-O-methylguanine DNA methyltransferase	Rv3204	-
MSMEG_1940c	-	hydrolase, alpha/beta fold family protein	Rv3203	lipV
MSMEG_1941	-	helicase, UvrD/Rep family protein	Rv3202c	-
MSMEG_1943	-	ATP-dependent DNA helicase	Rv3201c	-
MSMEG_1945	-	ion channel membrane protein	Rv3200c	-
MSMEG_1946	nudC	NADH pyrophosphatase	Rv3199c	nudC
MSMEG_1947c	-	hypothetical protein MSMEG_1947	Rv3198A	-
MSMEG_1952	-	ATP-dependent DNA helicase	Rv3198c	uvrD2
MSMEG_1953	-	transcription factor WhiB	Rv3197A	whiB7
MSMEG_1954c	-	ABC1 family protein	Rv3197	-
MSMEG_1955c	-	hypothetical protein MSMEG_1955	Rv3196	-
MSMEG_1957c	-	hypothetical protein MSMEG_1957	Rv3195	-
MSMEG_1958	-	PDZ domain-containing protein	Rv3194c	-
MSMEG_1959	-	hypothetical protein MSMEG_1959	Rv3193c	-
MSMEG_1963	-	putative transcriptional regulatory protein	Rv1267c	embR
MSMEG_1980c	-	hypothetical protein MSMEG_1980	Rv0575c	-
MSMEG_1991	-	isovaleryl-CoA dehydrogenase	Rv0215c	fadE3
MSMEG_1996	-	N5,N10- methylenetetrahydromethanopterin reductase-related protein	Rv3079c	-
MSMEG_1998	-	hydrolase, alpha/beta fold family protein	Rv1124	ephC
MSMEG_2014c	-	molybdenum import ATP-binding protein ModC	Rv1859	modC
MSMEG_2015c	modB	molybdate ABC transporter, permease protein	Rv1858	modB
MSMEG_2016c	modA	molybdate ABC transporter, periplasmic molybdate-binding protein	Rv1857	modA
MSMEG_2027c	-	hypothetical protein MSMEG_2027	Rv1558	-
MSMEG_2033c	-	oxidoreductase, zinc-binding dehydrogenase family protein	Rv3141	fadB4
MSMEG_2035c	-	amine oxidase	Rv3170	aofH
MSMEG_2036	-	hydrolase, alpha/beta fold family protein	Rv3171c	hpx
MSMEG_2038	-	monooxygenase, flavin-binding family protein	Rv0565c	-
MSMEG_2042c	-	phosphotransferase enzyme family protein	Rv3168	-
MSMEG_2043	-	transcriptional regulator, TetR family protein	Rv3167c	-
MSMEG_2050c	nuoN	NADH dehydrogenase subunit N	Rv3158	nuoN
MSMEG_2051c	nuoM	NADH dehydrogenase subunit M	Rv3157	nuoM
MSMEG_2052c	nuoL	NADH dehydrogenase subunit L	Rv3156	nuoL
MSMEG_2053c	nuoK	NADH dehydrogenase subunit K	Rv3155	nuoK
MSMEG_2054c	-	NADH dehydrogenase subunit J	Rv3154	nuoJ
MSMEG_2055c	nuoI	NADH dehydrogenase subunit I	Rv3153	nuoI
MSMEG_2056c	nuoH	NADH dehydrogenase subunit H	Rv3152	nuoH
MSMEG_2057c	nuoG	NADH dehydrogenase subunit G	Rv3151	nuoG
MSMEG_2058c	nuoF	NADH-quinone oxidoreductase, F subunit	Rv3150	nuoF
MSMEG_2059c	-	NADH dehydrogenase subunit E	Rv3149	nuoE
MSMEG_2060c	nuoD	NADH dehydrogenase subunit D	Rv3148	nuoD
MSMEG_2061c	-	NADH dehydrogenase subunit C	Rv3147	nuoC
MSMEG_2062c	nuoB	NADH dehydrogenase subunit B	Rv3146	nuoB
MSMEG_2063c	nuoA	NADH dehydrogenase subunit A	Rv3145	nuoA
MSMEG_2064c	-	two-component system response regulator	Rv3143	-
MSMEG_2076c	-	hypothetical protein MSMEG_2076	Rv1631	coaE
MSMEG_2078	-	antigen 85-C	Rv1886c	fbpB
MSMEG_2080c	-	putative acyl-CoA dehydrogenase	Rv3140	fadE23
MSMEG_2081c	-	putative acyl-CoA dehydrogenase	Rv3139	fadE24
MSMEG_2083c	-	inositol monophosphatase	Rv3137	-
MSMEG_2086	prfB	peptide chain release factor 2	Rv3105c	prfB
MSMEG_2087	-	transporter, small conductance mechanosensitive ion channel (MscS) family protein	Rv3104c	-
MSMEG_2088	-	hypothetical protein MSMEG_2088	Rv3103c	-
MSMEG_2089	ftsE	cell division ATP-binding protein FtsE	Rv3102c	ftsE
MSMEG_2090	-	putative cell division protein FtsX	Rv3101c	ftsX
MSMEG_2091	smpB	SsrA-binding protein	Rv3100c	smpB
MSMEG_2095	-	serine esterase, cutinase family protein	Rv3451	cut3
MSMEG_2107	-	hypothetical protein MSMEG_2107	Rv1754c	-
MSMEG_2111	-	chorismate mutase	Rv1885c	-
MSMEG_2119	nagA	N-acetylglucosamine-6-phosphate deacetylase	Rv3332	nagA
MSMEG_2127	-	hypothetical protein MSMEG_2127	Rv3073c	-
MSMEG_2128	-	malonyl CoA decarboxylase	Rv1347c	-
MSMEG_2130c	-	putative acyl-CoA dehydrogenase	Rv1346	fadE14
MSMEG_2131c	-	acyl-CoA synthetase	Rv1345	fadD33
MSMEG_2132c	-	acyl carrier protein	Rv1344	-
MSMEG_2133c	-	hypothetical protein MSMEG_2133	Rv3071	-
MSMEG_2134c	crcB	CrcB protein	Rv3070	ccrB
MSMEG_2135c	-	putative CrcB protein	Rv3069	ccrB
MSMEG_2136	pgm	phosphoglucomutase	Rv3068c	pgmA
MSMEG_2150c	-	putative transposition helper protein	Rv3638	-
MSMEG_2153c	-	transcriptional regulator, TetR family protein	Rv3173c	-
MSMEG_2181c	-	cell filamentation protein	Rv3641c	fic
MSMEG_2196c	-	sensory box/response regulator	Rv1354c	-
MSMEG_2198c	-	hypothetical protein MSMEG_2198	Rv1355c	moeY
MSMEG_2199c	-	hypothetical protein MSMEG_2199	Rv1356c	-
MSMEG_2200	purU	formyltetrahydrofolate deformylase	Rv2964	purU
MSMEG_2201	-	ZbpA protein	Rv0130	-
MSMEG_2203	-	alpha/beta hydrolase	Rv2307c	-
MSMEG_2206	fabG	3-ketoacyl-(acyl-carrier-protein) reductase	Rv1350	fabG
MSMEG_2212	-	short chain dehydrogenase	Rv2263	-
MSMEG_2225c	-	transcriptional regulator, TetR family protein	Rv1353c	-
MSMEG_2227	-	enoyl-CoA hydratase	Rv0222	echA1
MSMEG_2232	-	amidohydrolase family protein	Rv3510c	-
MSMEG_2242	-	coniferyl aldehyde dehydrogenase	Rv0147	-
MSMEG_2256	-	hypothetical protein MSMEG_2256	Rv1360	-
MSMEG_2259c	-	carbon starvation protein A	Rv3063	cstA
MSMEG_2277c	ligB	ATP-dependent DNA ligase	Rv3062	ligB
MSMEG_2285	-	methyltransferase type 11	Rv1403c	-
MSMEG_2289c	-	cytochrome p450	Rv3059	cyp136
MSMEG_2290	-	transcriptional regulator, TetR family protein	Rv3058c	-
MSMEG_2291	-	short chain dehydrogenase	Rv3057c	-
MSMEG_2294c	dinB	DNA polymerase IV	Rv3056	dinP
MSMEG_2295c	-	transcriptional regulator, TetR family protein	Rv3055	-
MSMEG_2296	-	secreted protein	Rv3054c	-
MSMEG_2297	-	glutaredoxin	Rv3053c	nrdH
MSMEG_2299	-	ribonucleotide-diphosphate reductase subunit alpha	Rv3051c	nrdE
MSMEG_2309	-	transcriptional regulatory protein	Rv3050c	-
MSMEG_2310	-	monooxygenase	Rv3049c	-
MSMEG_2313	nrdF2	ribonucleotide-diphosphate reductase subunit beta	Rv3048c	nrdF2
MSMEG_2317c	-	alcohol dehydrogenase, zinc-containing	Rv3045	adhC
MSMEG_2319c	-	periplasmic binding protein	Rv3044	fecB
MSMEG_2321	serB	phosphoserine phosphatase	Rv3042c	serB2
MSMEG_2326	-	ABC-type molybdenum transport system, ATPase component	Rv3041c	-
MSMEG_2327	-	nudix hydrolase	Rv3040c	-
MSMEG_2328	-	enoyl-CoA hydratase	Rv3039c	echA17
MSMEG_2329	-	methyltransferase, UbiE/COQ5 family protein	Rv3038c	-
MSMEG_2330	-	SAM-dependent methyltransferase	Rv3037c	-
MSMEG_2331	-	immunogenic protein MPB64/MPT64	Rv3036c	TB22.2
MSMEG_2333c	-	hypothetical protein MSMEG_2333	Rv3035	-
MSMEG_2335	-	hexapeptide transferase family protein	Rv3034c	-
MSMEG_2341c	-	hypothetical protein MSMEG_2341	Rv2044c	-
MSMEG_2346c	-	phytoene synthase	Rv3397c	phyA
MSMEG_2349c	-	glycosyl hydrolase, family protein 57	Rv3031	-
MSMEG_2350c	-	hypothetical protein MSMEG_2350	Rv3030	-
MSMEG_2351	etfB	electron transfer flavoprotein, beta subunit	Rv3029c	fixA
MSMEG_2352	etfA	electron transfer flavoprotein, alpha subunit	Rv3028c	fixB
MSMEG_2355	-	hypothetical protein MSMEG_2355	Rv3027c	-
MSMEG_2356	-	acyltransferase	Rv3026c	-
MSMEG_2357	-	cysteine desulfurase	Rv3025c	iscS
MSMEG_2358	mnmA	tRNA (5-methylaminomethyl-2-thiouridylate)-methyltransferase	Rv3024c	mnmA
MSMEG_2359	-	methionine synthase, vitamin-B12 independent	Rv3015c	-
MSMEG_2362	ligA	NAD-dependent DNA ligase LigA	Rv3014c	ligA
MSMEG_2363c	-	amino acid-binding ACT	Rv3013	-
MSMEG_2364	gatC	aspartyl/glutamyl-tRNA amidotransferase subunit C	Rv3012c	gatC
MSMEG_2365	gatA	aspartyl/glutamyl-tRNA amidotransferase subunit A	Rv3011c	gatA
MSMEG_2367	gatB	aspartyl/glutamyl-tRNA amidotransferase subunit B	Rv3009c	gatB
MSMEG_2369c	-	LppZ protein	Rv3006	lppZ
MSMEG_2370	-	DoxX subfamily protein, putative	Rv3005c	-
MSMEG_2371c	-	low molecular weight protein antigen 6	Rv3004	cfp6
MSMEG_2372	ilvB	acetolactate synthase 1 catalytic subunit	Rv3003c	ilvB1
MSMEG_2373	ilvH	acetolactate synthase 3 regulatory subunit	Rv3002c	ilvH
MSMEG_2374	ilvC	ketol-acid reductoisomerase	Rv3001c	ilvC
MSMEG_2377c	-	P49 protein	Rv2997	-
MSMEG_2378	serA	D-3-phosphoglycerate dehydrogenase	Rv2996c	serA1
MSMEG_2379	leuB	3-isopropylmalate dehydrogenase	Rv2995c	leuB
MSMEG_2380c	-	sugar transporter family protein	Rv2994	-
MSMEG_2382	-	5-carboxymethyl-2-hydroxymuconate delta-isomerase	Rv2993c	-
MSMEG_2383	gltX	glutamyl-tRNA synthetase	Rv2992c	gltX
MSMEG_2386c	-	transcriptional regulator, IclR family protein	Rv2989	-
MSMEG_2387	leuC	isopropylmalate isomerase large subunit	Rv2988c	leuC
MSMEG_2388	leuD	isopropylmalate isomerase small subunit	Rv2987c	leuD
MSMEG_2389	hup	DNA-binding protein HU	Rv2986c	hupB
MSMEG_2390c	-	hydrolase, NUDIX family protein	Rv2985	mutT1
MSMEG_2391c	ppk	polyphosphate kinase	Rv2984	ppk
MSMEG_2392c	-	hypothetical protein MSMEG_2392	Rv2983	-
MSMEG_2393	gpsA	NAD(P)H-dependent glycerol-3-phosphate dehydrogenase	Rv2982c	gpsA
MSMEG_2395	ddl	D-alanyl-alanine synthetase A	Rv2981c	ddl
MSMEG_2396c	-	hypothetical protein MSMEG_2396	Rv2980	-
MSMEG_2398	thiL	thiamine monophosphate kinase	Rv2977c	thiL
MSMEG_2399	ung	uracil-DNA glycosylase	Rv2976c	ung
MSMEG_2402	-	dihydroxyacetone kinase	Rv2974c	-
MSMEG_2403	recG	ATP-dependent DNA helicase RecG	Rv2973c	recG
MSMEG_2404	-	extracellular deoxyribonuclease	Rv2972c	-
MSMEG_2407c	-	morphine 6-dehydrogenase	Rv2971	-
MSMEG_2409	-	alpha/beta hydrolase fold family protein	Rv2970c	lipN
MSMEG_2410	-	putative serine-threonine protein kinase	Rv2969c	-
MSMEG_2411	-	integral membrane protein	Rv2968c	-
MSMEG_2412	pyc	pyruvate carboxylase	Rv2967c	pca
MSMEG_2413	-	putative methyltransferase	Rv2966c	-
MSMEG_2414	coaD	phosphopantetheine adenylyltransferase	Rv2965c	coaD
MSMEG_2416	-	hypothetical protein MSMEG_2416	Rv2927c	-
MSMEG_2417	-	hypothetical protein MSMEG_2417	Rv2926c	-
MSMEG_2418	rnc	ribonuclease III	Rv2925c	rnc
MSMEG_2419	mutM	formamidopyrimidine-DNA glycosylase	Rv2924c	fpg
MSMEG_2421	-	hypothetical protein MSMEG_2421	Rv2923c	-
MSMEG_2422	-	acylphosphatase	Rv2922A	acyP
MSMEG_2423	smc	chromosome segregation protein SMC	Rv2922c	smc
MSMEG_2424	ftsY	signal recognition particle-docking protein FtsY	Rv2921c	ftsY
MSMEG_2425	amt	ammonium transporter	Rv2920c	amt
MSMEG_2426	-	nitrogen regulatory protein P-II	Rv2919c	glnB
MSMEG_2427	glnD	PII uridylyl-transferase	Rv2918c	glnD
MSMEG_2430	ffh	signal recognition particle protein	Rv2916c	ffh
MSMEG_2431	-	amidohydrolase 3	Rv2915c	-
MSMEG_2433c	-	D-alanyl-D-alanine carboxypeptidase	Rv2911	dacB2
MSMEG_2434	-	hypothetical protein MSMEG_2434	Rv2910c	-
MSMEG_2435	rpsP	30S ribosomal protein S16	Rv2909c	rpsP
MSMEG_2436	-	hypothetical protein MSMEG_2436	Rv2908c	-
MSMEG_2437	rimM	16S rRNA-processing protein	Rv2907c	rimM
MSMEG_2438	trmD	tRNA (guanine-N(1)-)-methyltransferase	Rv2906c	trmD
MSMEG_2439c	-	LppW protein	Rv2905	lppW
MSMEG_2440	rplS	50S ribosomal protein L19	Rv2904c	rplS
MSMEG_2441	lepB	signal peptidase I	Rv2903c	lepB
MSMEG_2442	rnhB	ribonuclease HII	Rv2902c	rnhB
MSMEG_2443	-	hypothetical protein MSMEG_2443	Rv2901c	-
MSMEG_2444c	-	dienelactone hydrolase family protein	Rv2054	-
MSMEG_2446c	-	hypothetical protein MSMEG_2446	Rv3745c	-
MSMEG_2466	-	glutaryl-CoA dehydrogenase	Rv0400c	fadE7
MSMEG_2474	-	cutinase Cut3	Rv1984c	cfp21
MSMEG_2483	-	transcriptional regulator, IclR family protein	Rv1719	-
MSMEG_2484c	-	hypothetical protein MSMEG_2484	Rv1775	-
MSMEG_2508	-	hypothetical protein MSMEG_2508	Rv2898c	-
MSMEG_2509	-	Mg-chelatase subunits D/I family protein, ComM subfamily protein	Rv2897c	-
MSMEG_2511	-	siderophore utilization protein	Rv2895c	viuB
MSMEG_2515	xerC	site-specific tyrosine recombinase XerC	Rv2894c	xerC
MSMEG_2516c	-	putative oxidoreductase	Rv2893	-
MSMEG_2518c	-	peptidase M23B	Rv2891	-
MSMEG_2519	rpsB	30S ribosomal protein S2	Rv2890c	rpsB
MSMEG_2520	tsf	elongation factor Ts	Rv2889c	tsf
MSMEG_2521	-	amidase	Rv2888c	amiC
MSMEG_2524	-	ABC transporter, ATP-binding protein	Rv0986	-
MSMEG_2528c	-	glycerate kinase	Rv2205c	-
MSMEG_2537	-	transporter protein	Rv1672c	-
MSMEG_2538c	-	MarR-family protein transcriptional regulator	Rv2887	-
MSMEG_2539	-	thiopurine S-methyltransferase (tpmt) superfamily protein	Rv0560c	-
MSMEG_2540	pyrH	uridylate kinase	Rv2883c	pyrH
MSMEG_2541	frr	ribosome recycling factor	Rv2882c	frr
MSMEG_2543	cdsA	phosphatidate cytidylyltransferase	Rv2881c	cdsA
MSMEG_2545	-	radical SAM enzyme, Cfr family protein	Rv2879c	-
MSMEG_2556c	-	beta-glucosidase	Rv0186	bglS
MSMEG_2575c	-	hypothetical protein MSMEG_2575	Rv2876	-
MSMEG_2578	dxr	1-deoxy-D-xylulose 5-phosphate reductoisomerase	Rv2870c	dxr
MSMEG_2579	-	zinc metalloprotease	Rv2869c	-
MSMEG_2580	ispG	4-hydroxy-3-methylbut-2-en-1-yl diphosphate synthase	Rv2868c	ispG
MSMEG_2581	-	acetyltransferase	Rv2867c	-
MSMEG_2582c	-	hypothetical protein MSMEG_2582	Rv1676	-
MSMEG_2584	-	penicillin-binding protein, putative	Rv2864c	-
MSMEG_2585	-	hypothetical protein MSMEG_2585	Rv2862c	-
MSMEG_2587	map	methionine aminopeptidase	Rv2861c	mapB
MSMEG_2588	cobQ	cobyric acid synthase	Rv0255c	cobQ1
MSMEG_2595	-	gamma-glutamylisopropylamide synthetase	Rv2860c	glnA4
MSMEG_2596	-	peptidase C26	Rv2859c	-
MSMEG_2597	-	aldehyde dehydrogenase	Rv2858c	aldC
MSMEG_2598	-	short chain dehydrogenase	Rv2857c	-
MSMEG_2611c	-	mycothione/glutathione reductase	Rv2855	mtr
MSMEG_2612c	-	hypothetical protein MSMEG_2612	Rv2854	-
MSMEG_2613	mqo	malate:quinone oxidoreductase	Rv2852c	mqo
MSMEG_2614	-	ElaA protein	Rv2851c	-
MSMEG_2615	-	chelatase	Rv2850c	-
MSMEG_2616	cobO	cob(I)yrinic acid a,c-diamide adenosyltransferase	Rv2849c	cobO
MSMEG_2617	cobB	cobyrinic acid a,c-diamide synthase	Rv2848c	cobB
MSMEG_2618	cobA	uroporphyrin-III C-methyltransferase	Rv2847c	cysG
MSMEG_2619	-	efflux protein	Rv2846c	efpA
MSMEG_2621	proS	prolyl-tRNA synthetase	Rv2845c	proS
MSMEG_2622c	-	hypothetical protein MSMEG_2622	Rv2844	-
MSMEG_2623c	-	Tat pathway signal sequence domain-containing protein	Rv2843	-
MSMEG_2624	-	hypothetical protein MSMEG_2624	Rv2842c	-
MSMEG_2625	nusA	transcription elongation factor NusA	Rv2841c	nusA
MSMEG_2626	-	hypothetical protein MSMEG_2626	Rv2840c	-
MSMEG_2628	infB	translation initiation factor IF-2	Rv2839c	infB
MSMEG_2629	rbfA	ribosome-binding factor A	Rv2838c	rbfA
MSMEG_2630	-	DHH family protein	Rv2837c	-
MSMEG_2631	-	MATE efflux family protein	Rv2836c	dinF
MSMEG_2641c	-	enoyl-CoA hydratase	Rv2831	echA16
MSMEG_2643	-	hypothetical protein MSMEG_2643	Rv2828c	-
MSMEG_2644c	-	putative hydrolase	Rv2800	-
MSMEG_2645c	-	hypothetical protein MSMEG_2645	Rv2799	-
MSMEG_2647	-	metallophosphoesterase	Rv2795c	-
MSMEG_2648	-	Sfp-type phosphopantetheinyl transferase	Rv2794c	-
MSMEG_2649	truB	tRNA pseudouridine synthase B	Rv2793c	truB
MSMEG_2652c	-	iron repressor protein	Rv2788	sirR
MSMEG_2653	ribF	bifunctional riboflavin kinase/FMN adenylyltransferase	Rv2786c	ribF
MSMEG_2654	rpsO	30S ribosomal protein S15	Rv2785c	rpsO
MSMEG_2655	-	LppU protein	Rv2784c	lppU
MSMEG_2656	gpsI	polynucleotide phosphorylase/polyadenylase	Rv2783c	gpsI
MSMEG_2657	-	peptidase, M16 family protein	Rv2782c	pepR
MSMEG_2658	-	beta-lactamase	Rv2068c	blaC
MSMEG_2659c	ald	alanine dehydrogenase	Rv2780	ald
MSMEG_2660	-	transcriptional regulator, AsnC family protein	Rv2779c	-
MSMEG_2664	dapB	dihydrodipicolinate reductase	Rv2773c	dapB
MSMEG_2665	-	hypothetical protein MSMEG_2665	Rv2772c	-
MSMEG_2666	-	multimeric flavodoxin WrbA	Rv2771c	-
MSMEG_2667c	-	HpcH/HpaI aldolase/citrate lyase family protein, putative	Rv3075c	-
MSMEG_2669c	-	hydrolase	Rv2765	-
MSMEG_2670	thyA	thymidylate synthase	Rv2764c	thyA
MSMEG_2671	folA	dihydrofolate reductase	Rv2763c	dfrA
MSMEG_2675	-	ISMsm8, transposase	Rv3191c	-
MSMEG_2676c	-	IS1137, transposase orfA	Rv3474	-
MSMEG_2681c	-	proline imino-peptidase	Rv0840c	pip
MSMEG_2683	thyX	FAD-dependent thymidylate synthase	Rv2754c	thyX
MSMEG_2684	dapA	dihydrodipicolinate synthase	Rv2753c	dapA
MSMEG_2685	-	metallo-beta-lactamase superfamily protein	Rv2752c	-
MSMEG_2686c	-	hypothetical protein MSMEG_2686	Rv2620c	-
MSMEG_2687c	-	3-ketoacyl-(acyl-carrier-protein) reductase	Rv2750	-
MSMEG_2688c	-	antibiotic biosynthesis monooxygenase domain-containing protein	Rv2749	-
MSMEG_2690	-	DNA translocase FtsK	Rv2748c	ftsK
MSMEG_2691c	-	N-acetylglutamate synthase	Rv2747	-
MSMEG_2692	pgsA	CDP-diacylglycerol--glycerol-3-phosphate 3-phosphatidyltransferase	Rv2746c	pgsA3
MSMEG_2694	-	transcriptional regulator, XRE family protein	Rv2745c	-
MSMEG_2695	-	35 kDa protein	Rv2744c	35kd_ag
MSMEG_2696	-	putative membrane alanine rich protein	Rv2743c	-
MSMEG_2698c	-	hypothetical protein MSMEG_2698	Rv2740	-
MSMEG_2699	-	hypothetical protein MSMEG_2699	Rv2739c	-
MSMEG_2700	-	hypothetical protein MSMEG_2700	Rv2738c	-
MSMEG_2706c	gmhA	phosphoheptose isomerase	Rv0113	gmhA
MSMEG_2723	recA	protein RecA	Rv2737c	recA
MSMEG_2724	recX	recombination regulator RecX	Rv2736c	recX
MSMEG_2729	miaB	tRNA-I(6)A37 thiotransferase enzyme MiaB	Rv2733c	-
MSMEG_2731c	-	ATPase involved in DNA repair	Rv2731	-
MSMEG_2732	-	hypothetical protein MSMEG_2732	Rv2729c	-
MSMEG_2733	-	hypothetical protein MSMEG_2733	Rv2728c	-
MSMEG_2734	miaA	tRNA delta(2)-isopentenylpyrophosphate transferase	Rv2727c	miaA
MSMEG_2735	dapF	diaminopimelate epimerase	Rv2726c	dapF
MSMEG_2736	-	GTP-binding protein	Rv2725c	hflX
MSMEG_2738c	-	biotin sulfoxide reductase	Rv1442	bisC
MSMEG_2739	-	hypothetical protein MSMEG_2739	Rv2721c	-
MSMEG_2740c	lexA	LexA repressor	Rv2720	lexA
MSMEG_2742	-	DNA-damage-inducible protein	Rv2719c	-
MSMEG_2743	nrdR	transcriptional regulator NrdR	Rv2718c	nrdR
MSMEG_2744c	-	thymidylate synthase	Rv2716	-
MSMEG_2746c	-	hypothetical protein MSMEG_2746	Rv2714	-
MSMEG_2748c	sthA	soluble pyridine nucleotide transhydrogenase	Rv2713	sthA
MSMEG_2749	-	hypothetical protein MSMEG_2749	Rv2712c	-
MSMEG_2750c	-	iron-dependent repressor IdeR	Rv2711	ideR
MSMEG_2752c	-	RNA polymerase sigma factor SigB	Rv2710	sigB
MSMEG_2753c	-	hypothetical protein MSMEG_2753	Rv2709	-
MSMEG_2754	-	hypothetical protein MSMEG_2754	Rv2708c	-
MSMEG_2755c	-	hypothetical protein MSMEG_2755	Rv2707	-
MSMEG_2757	-	glutathione S-transferase domain-containing protein	Rv2705c	-
MSMEG_2758c	-	RNA polymerase sigma factor	Rv2703	sigA
MSMEG_2760c	-	polyphosphate glucokinase	Rv2702	ppgK
MSMEG_2761c	-	putative secreted alanine rich protein	Rv2700	-
MSMEG_2762	-	inositol-1-monophosphatase	Rv2701c	suhB
MSMEG_2763	-	hypothetical protein MSMEG_2763	Rv2699c	-
MSMEG_2764c	-	alanine rich transmembrane protein	Rv2698	-
MSMEG_2765	dut	deoxyuridine 5'-triphosphate nucleotidohydrolase	Rv2697c	dut
MSMEG_2766	-	hypothetical protein MSMEG_2766	Rv2696c	-
MSMEG_2767c	-	hypothetical protein MSMEG_2767	Rv2695	-
MSMEG_2768	-	OB-fold nucleic acid binding domain-containing protein	Rv2694c	-
MSMEG_2769c	-	TrkB protein	Rv2692	ceoC
MSMEG_2770	-	integral membrane alanine and leucine rich protein	Rv2693c	-
MSMEG_2771c	-	TrkA protein	Rv2691	ceoB
MSMEG_2772	-	amino acid permease	Rv2690c	-
MSMEG_2773	-	RNA methyltransferase	Rv2689c	-
MSMEG_2776	dxs	1-deoxy-D-xylulose-5-phosphate synthase	Rv2682c	dxs1
MSMEG_2777	-	alpha/beta hydrolase fold	Rv1834	-
MSMEG_2778c	-	ribonuclease D	Rv2681	-
MSMEG_2779c	-	hypothetical protein MSMEG_2779	Rv2680	-
MSMEG_2780	hemE	uroporphyrinogen decarboxylase	Rv2678c	hemE
MSMEG_2781	hemG	protoporphyrinogen oxidase	Rv2677c	hemY
MSMEG_2782	-	hypothetical protein MSMEG_2782	Rv2676c	-
MSMEG_2784c	msrB	methionine-R-sulfoxide reductase	Rv2674	-
MSMEG_2785c	-	putative integral membrane protein	Rv2673	-
MSMEG_2786c	-	hydrolase, alpha/beta fold family protein	Rv2672	-
MSMEG_2787c	-	hypothetical protein MSMEG_2787	Rv2671	ribD
MSMEG_2788	-	ATP/GTP-binding integral membrane protein	Rv2670c	-
MSMEG_2789c	-	acetyltransferase, GNAT family protein	Rv2669	-
MSMEG_2790c	-	hypothetical protein MSMEG_2790	Rv2668	-
MSMEG_2792c	-	Clp amino terminal domain-containing protein	Rv2667	clpC2
MSMEG_2797c	-	LysR-family protein transcriptional regulator	Rv2282c	-
MSMEG_2811c	-	hydride transferase 1	Rv3072c	-
MSMEG_2840c	-	hypothetical protein MSMEG_2840	Rv0625c	-
MSMEG_2863	-	hypothetical protein MSMEG_2863	Rv2576c	-
MSMEG_2882c	-	5-exo-alcohol dehydrogenase	Rv1530	adh
MSMEG_2915c	-	sensor histidine kinase	Rv1032c	trcS
MSMEG_2916c	-	DNA-binding response regulator, PhoP family protein	Rv1033c	trcR
MSMEG_2920	-	aldo/keto reductase	Rv2298	-
MSMEG_2931	thrS	threonyl-tRNA synthetase	Rv2614c	thrS
MSMEG_2932	-	HIT family protein hydrolase	Rv2613c	-
MSMEG_2933	-	phosphatidylinositol synthase	Rv2612c	pgsA1
MSMEG_2934	-	lipid A biosynthesis lauroyl acyltransferase	Rv2611c	-
MSMEG_2935	-	phosphatidylinositol alpha-mannosyltransferase	Rv2610c	pimA
MSMEG_2936	-	hydrolase, nudix family protein	Rv2609c	-
MSMEG_2937	-	pyridoxine biosynthesis protein	Rv2606c	-
MSMEG_2938	tesB	acyl-CoA thioesterase II	Rv2605c	tesB2
MSMEG_2939	-	glutamine amidotransferase subunit PdxT	Rv2604c	-
MSMEG_2940	-	hypothetical protein MSMEG_2940	Rv2603c	-
MSMEG_2943	ruvC	Holliday junction resolvase	Rv2594c	ruvC
MSMEG_2944	ruvA	Holliday junction DNA helicase motor protein	Rv2593c	ruvA
MSMEG_2945	ruvB	Holliday junction DNA helicase B	Rv2592c	ruvB
MSMEG_2956c	-	NAD dependent epimerase/dehydratase family protein	Rv2590	fadD9
MSMEG_2959c	gabT	4-aminobutyrate aminotransferase	Rv2589	gabT
MSMEG_2960	yajC	preprotein translocase subunit YajC	Rv2588c	yajC
MSMEG_2961	secD	preprotein translocase subunit SecD	Rv2587c	secD
MSMEG_2962	secF	preprotein translocase subunit SecF	Rv2586c	secF
MSMEG_2963	-	extracellular solute-binding protein, family protein 5	Rv2585c	-
MSMEG_2964	-	adenine phosphoribosyltransferase	Rv2584c	apt
MSMEG_2965	relA	GTP pyrophosphokinase	Rv2583c	relA
MSMEG_2974c	-	peptidyl-prolyl cis-trans isomerase, cyclophilin-type	Rv2582	ppiB
MSMEG_2975	-	metallo-beta-lactamase family protein	Rv2581c	-
MSMEG_2976	hisS	histidyl-tRNA synthetase	Rv2580c	hisS
MSMEG_2990	-	Fe-S protein, radical SAM family protein	Rv2578c	-
MSMEG_3000c	-	metallopeptidase, zinc binding	Rv2575	-
MSMEG_3001c	-	hypothetical protein MSMEG_3001	Rv2574	-
MSMEG_3003	aspS	aspartyl-tRNA synthetase	Rv2572c	aspS
MSMEG_3010	-	acetyl-hydrolase	Rv3084	lipR
MSMEG_3014c	-	hypothetical protein MSMEG_3014	Rv2570	-
MSMEG_3016	-	hypothetical protein MSMEG_3016	Rv2566	-
MSMEG_3017	-	hypothetical protein MSMEG_3017	Rv2567	-
MSMEG_3018	-	transglutaminase domain-containing protein	Rv2569c	-
MSMEG_3019	-	hypothetical protein MSMEG_3019	Rv2568c	-
MSMEG_3020	-	hypothetical protein MSMEG_3020	Rv2033c	-
MSMEG_3021	-	recombination factor protein RarA	Rv2559c	-
MSMEG_3024	-	hypothetical protein MSMEG_3024	Rv2556c	-
MSMEG_3025	alaS	alanyl-tRNA synthetase	Rv2555c	alaS
MSMEG_3026	-	Holliday junction resolvase-like protein	Rv2554c	-
MSMEG_3027	-	hypothetical protein MSMEG_3027	Rv2553c	-
MSMEG_3028	aroE	shikimate 5-dehydrogenase	Rv2552c	aroE
MSMEG_3029	-	peptidase, A24 (type IV prepilin peptidase) family protein	Rv2551c	-
MSMEG_3030	aroC	chorismate synthase	Rv2540c	aroF
MSMEG_3031	aroK	shikimate kinase	Rv2539c	aroK
MSMEG_3032c	-	hypothetical protein MSMEG_3032	Rv2536	-
MSMEG_3033	aroB	3-dehydroquinate synthase	Rv2538c	aroB
MSMEG_3034	-	metallopeptidase, M24 family protein	Rv2535c	pepQ
MSMEG_3035	efp	elongation factor P	Rv2534c	efp
MSMEG_3036	nusB	transcription antitermination protein NusB	Rv2533c	nusB
MSMEG_3040c	-	beta-lactamase	Rv1367c	-
MSMEG_3041c	-	thiopurine S-methyltransferase (tpmt) superfamily protein	Rv1377c	-
MSMEG_3042	-	pyrimidine regulatory protein PyrR	Rv1379	pyrR
MSMEG_3043	pyrB	aspartate carbamoyltransferase catalytic subunit	Rv1380	pyrB
MSMEG_3044	pyrC	dihydroorotase	Rv1381	pyrC
MSMEG_3045	-	integral membrane protein	Rv1382	-
MSMEG_3046	carA	carbamoyl phosphate synthase small subunit	Rv1383	carA
MSMEG_3047	carB	carbamoyl phosphate synthase large subunit	Rv1384	carB
MSMEG_3048	pyrF	orotidine 5'-phosphate decarboxylase	Rv1385	pyrF
MSMEG_3050	-	integration host factor	Rv1388	mihF
MSMEG_3051	gmk	guanylate kinase	Rv1389	gmk
MSMEG_3053	rpoZ	DNA-directed RNA polymerase subunit omega	Rv1390	rpoZ
MSMEG_3054	coaBC	bifunctional phosphopantothenoylcysteine decarboxylase/phosphopantothenate synthase	Rv1391	dfp
MSMEG_3055	metK	S-adenosylmethionine synthetase	Rv1392	metK
MSMEG_3059c	-	esterase	Rv1400c	lipI
MSMEG_3060	-	hypothetical protein MSMEG_3060	Rv1401	-
MSMEG_3061	priA	primosome assembly protein PriA	Rv1402	priA
MSMEG_3064	fmt	methionyl-tRNA formyltransferase	Rv1406	fmt
MSMEG_3065	sun	ribosomal RNA small subunit methyltransferase B	Rv1407	fmu
MSMEG_3066	rpe	ribulose-phosphate 3-epimerase	Rv1408	rpe
MSMEG_3067	ribD	riboflavin biosynthesis protein RibD	Rv1409	ribG
MSMEG_3069c	-	aminoglycosides/tetracycline-transport integral membrane protein	Rv1410c	-
MSMEG_3070c	-	LprG protein	Rv1411c	lprG
MSMEG_3071	ribE	riboflavin synthase subunit alpha	Rv1412	ribC
MSMEG_3072	-	bifunctional 3,4-dihydroxy-2-butanone 4-phosphate synthase/GTP cyclohydrolase II protein	Rv1415	ribA2
MSMEG_3073	ribH	riboflavin synthase subunit beta	Rv1416	ribH
MSMEG_3074	-	hypothetical protein MSMEG_3074	Rv1417	-
MSMEG_3076c	ggt	gamma-glutamyltransferase	Rv2394	ggtB
MSMEG_3078	uvrC	excinuclease ABC subunit C	Rv1420	uvrC
MSMEG_3079	-	hypothetical protein MSMEG_3079	Rv1421	-
MSMEG_3080	-	hypothetical protein MSMEG_3080	Rv1422	-
MSMEG_3081	-	hypothetical protein MSMEG_3081	Rv1423	whiA
MSMEG_3084	gap	glyceraldehyde-3-phosphate dehydrogenase, type I	Rv1436	gap
MSMEG_3085	pgk	phosphoglycerate kinase	Rv1437	pgk
MSMEG_3086	tpiA	triosephosphate isomerase	Rv1438	tpiA
MSMEG_3087	secG	preprotein translocase subunit SecG	Rv1440	secG
MSMEG_3098c	-	hypothetical protein MSMEG_3098	Rv1444c	-
MSMEG_3099c	pgl	6-phosphogluconolactonase	Rv1445c	devB
MSMEG_3100c	opcA	OpcA protein	Rv1446c	opcA
MSMEG_3101c	zwf	glucose-6-phosphate 1-dehydrogenase	Rv1447c	zwf2
MSMEG_3102c	tal	transaldolase	Rv1448c	tal
MSMEG_3103c	tkt	transketolase	Rv1449c	tkt
MSMEG_3105	cyoE	protoheme IX farnesyltransferase	Rv1451	ctaB
MSMEG_3106c	-	quinone oxidoreductase	Rv1454c	qor
MSMEG_3107	-	hypothetical protein MSMEG_3107	Rv1455	-
MSMEG_3117c	-	cytochrome aa3 controlling protein	Rv1456c	-
MSMEG_3118c	-	ABC transporter efflux protein, DrrB family protein	Rv1457c	-
MSMEG_3119c	-	ABC transporter, ATP-binding subunit	Rv1458c	-
MSMEG_3120c	-	hypothetical protein MSMEG_3120	Rv1459c	-
MSMEG_3121	-	DNA-binding protein	Rv1460	-
MSMEG_3122	sufB	FeS assembly protein SufB	Rv1461	-
MSMEG_3123	sufD	FeS assembly protein SufD	Rv1462	-
MSMEG_3124	sufC	FeS assembly ATPase SufC	Rv1463	-
MSMEG_3125	-	cysteine desulfurase	Rv1464	csd
MSMEG_3126	-	SUF system FeS assembly protein, NifU family protein	Rv1465	-
MSMEG_3127	-	hypothetical protein MSMEG_3127	Rv1466	-
MSMEG_3129c	-	putative HTH-type transcriptional regulator	Rv1167c	-
MSMEG_3131c	-	AMP-binding protein	Rv1550	fadD11
MSMEG_3138	trx	thioredoxin	Rv1471	trxB1
MSMEG_3139	-	enoyl-CoA hydratase	Rv1472	echA12
MSMEG_3140	-	ABC transporter ATP-binding protein	Rv1473	-
MSMEG_3141	-	hypothetical protein MSMEG_3141	Rv1473A	-
MSMEG_3142c	-	HTH-type transcriptional repressor AcnR	Rv1474c	-
MSMEG_3143c	acnA	aconitate hydratase 1	Rv1475c	acn
MSMEG_3144	-	hypothetical protein MSMEG_3144	Rv1476	-
MSMEG_3145	-	secreted cell wall-associated hydrolase	Rv1477	-
MSMEG_3146	-	invasin 1	Rv1478	-
MSMEG_3147	moxR	ATPase, MoxR family protein	Rv1479	moxR1
MSMEG_3148	-	hypothetical protein MSMEG_3148	Rv1480	-
MSMEG_3149	-	hypothetical protein MSMEG_3149	Rv1481	-
MSMEG_3150	fabG	3-oxoacyl-(acyl-carrier-protein) reductase	Rv1483	fabG1
MSMEG_3151	-	enoyl-(acyl carrier protein) reductase	Rv1484	inhA
MSMEG_3152	hemH	ferrochelatase	Rv1485	hemH
MSMEG_3153c	-	hypothetical protein MSMEG_3153	Rv1486c	-
MSMEG_3154	-	membrane protein implicated in regulation of membrane protease activity	Rv1487	-
MSMEG_3155	-	band 7 protein	Rv1488	-
MSMEG_3156	-	hypothetical protein MSMEG_3156	Rv1489	-
MSMEG_3157c	-	hypothetical protein MSMEG_3157	Rv1491c	-
MSMEG_3158	mutA	methylmalonyl-CoA mutase, small subunit	Rv1492	mutA
MSMEG_3159	-	methylmalonyl-CoA mutase	Rv1493	mutB
MSMEG_3160	-	arginine/ornithine transport system ATPase	Rv1496	-
MSMEG_3162	-	beta-lactamase	Rv1923	lipD
MSMEG_3169	ileS	isoleucyl-tRNA synthetase	Rv1536	ileS
MSMEG_3172	-	DNA polymerase IV	Rv1537	dinX
MSMEG_3173c	-	L-asparaginase	Rv1538c	ansA
MSMEG_3174	lspA	lipoprotein signal peptidase	Rv1539	lspA
MSMEG_3175	-	ribosomal large subunit pseudouridine synthase D	Rv1540	-
MSMEG_3178	dnaE	DNA polymerase III subunit alpha	Rv1547	dnaE
MSMEG_3183	ilvA	threonine dehydratase	Rv1559	ilvA
MSMEG_3184c	treZ	malto-oligosyltrehalose trehalohydrolase	Rv1562c	treZ
MSMEG_3186c	glgX	glycogen debranching enzyme GlgX	Rv1564c	treX
MSMEG_3187c	-	acyltransferase domain-containing protein	Rv1565c	-
MSMEG_3188	bioA	adenosylmethionine--8-amino-7-oxononanoate transaminase	Rv1568	bioA
MSMEG_3189	bioF	8-amino-7-oxononanoate synthase	Rv1569	bioF1
MSMEG_3190	bioD	dithiobiotin synthetase	Rv1570	bioD
MSMEG_3191	-	hypothetical protein MSMEG_3191	Rv1571	-
MSMEG_3194	bioB	biotin synthase	Rv1589	bioB
MSMEG_3195	-	hypothetical protein MSMEG_3195	Rv1590	-
MSMEG_3196	-	hypothetical protein MSMEG_3196	Rv1591	-
MSMEG_3197c	-	lipase	Rv1592c	-
MSMEG_3198c	-	hydrolase, NUDIX family protein	Rv1593c	-
MSMEG_3199	nadA	quinolinate synthetase	Rv1594	nadA
MSMEG_3200	nadB	L-aspartate oxidase	Rv1595	nadB
MSMEG_3201	nadC	nicotinate-nucleotide pyrophosphorylase	Rv1596	nadC
MSMEG_3204c	-	hypothetical protein MSMEG_3204	Rv1598c	-
MSMEG_3205	hisD	histidinol dehydrogenase	Rv1599	hisD
MSMEG_3206	hisC	histidinol-phosphate aminotransferase	Rv1600	hisC1
MSMEG_3207	hisB	imidazoleglycerol-phosphate dehydratase	Rv1601	hisB
MSMEG_3208	hisH	imidazole glycerol phosphate synthase subunit HisH	Rv1602	hisH
MSMEG_3209	-	1-(5-phosphoribosyl)-5-	Rv1603	hisA
MSMEG_3210	-	inositol monophosphate phosphatase	Rv1604	impA
MSMEG_3211	hisF	imidazole glycerol phosphate synthase subunit HisF	Rv1605	hisF
MSMEG_3212	hisI	phosphoribosyl-AMP cyclohydrolase	Rv1606	hisI
MSMEG_3213	-	hypothetical protein MSMEG_3213	Rv3263	-
MSMEG_3216c	-	peroxiredoxin Q	Rv1608c	bcpB
MSMEG_3217	trpE	anthranilate synthase component I	Rv1609	trpE
MSMEG_3218	-	hypothetical protein MSMEG_3218	Rv1610	-
MSMEG_3219	trpC	indole-3-glycerol-phosphate synthase	Rv1611	trpC
MSMEG_3220	trpB	tryptophan synthase subunit beta	Rv1612	trpB
MSMEG_3221	trpA	tryptophan synthase subunit alpha	Rv1613	trpA
MSMEG_3222	-	prolipoprotein diacylglyceryl transferase	Rv1614	lgt
MSMEG_3223	-	TM2 domain-containing protein	Rv1615	-
MSMEG_3224	-	hypothetical protein MSMEG_3224	Rv1616	-
MSMEG_3227	pyk	pyruvate kinase	Rv1617	pykA
MSMEG_3228	-	acyl-CoA thioesterase II	Rv1618	tesB1
MSMEG_3231c	cydD	ABC transporter, CydDC cysteine exporter (CydDC-E) family protein, permease/ATP-binding protein CydD	Rv1621c	cydD
MSMEG_3232c	cydB	cytochrome D ubiquinol oxidase, subunit II	Rv1622c	cydB
MSMEG_3233c	-	cytochrome D ubiquinol oxidase subunit 1	Rv1623c	cydA
MSMEG_3234c	-	integral membrane protein	Rv1624c	-
MSMEG_3238	-	3-mercaptopyruvate sulfurtransferase	Rv2291	sseB
MSMEG_3246	-	response regulator	Rv1626	-
MSMEG_3252	-	hypothetical protein MSMEG_3252	Rv2639c	-
MSMEG_3263	-	xylulose kinase	Rv0729	xylB
MSMEG_3301	-	hypothetical protein MSMEG_3301	Rv0791c	-
MSMEG_3388c	-	S-(hydroxymethyl)glutathione dehydrogenase/class III alcohol dehydrogenase	Rv3086	adhD
MSMEG_3404	-	HNH endonuclease domain-containing protein	Rv2015c	-
MSMEG_3417c	-	hypothetical protein MSMEG_3417	Rv0088	-
MSMEG_3435	-	hypothetical protein MSMEG_3435	Rv0367c	-
MSMEG_3436	-	hypothetical protein MSMEG_3436	Rv0366c	-
MSMEG_3437c	-	putative esterase family protein	Rv1288	-
MSMEG_3440	sdaA	L-serine ammonia-lyase	Rv0069c	sdaA
MSMEG_3456c	-	hydroxylaminobenzene mutase	Rv3078	hab
MSMEG_3459c	-	hypothetical protein MSMEG_3459	Rv3737	-
MSMEG_3463c	-	putative esterase	Rv3298c	lpqC
MSMEG_3465c	-	acyl-CoA synthetase	Rv1925	fadD31
MSMEG_3467c	-	hypothetical protein MSMEG_3467	Rv1976c	-
MSMEG_3474	-	integral membrane protein	Rv0658c	-
MSMEG_3476c	-	peptidase, M48 family protein	Rv1977	-
MSMEG_3477c	-	inv protein	Rv1566c	-
MSMEG_3479c	tpx	thiol peroxidase	Rv1932	tpx
MSMEG_3483	-	mosc domain-containing protein	Rv1864c	-
MSMEG_3489c	-	hypothetical protein MSMEG_3489	Rv0518	-
MSMEG_3490c	-	putative membrane acyltransferase	Rv0517	-
MSMEG_3491c	-	hypothetical protein MSMEG_3491	Rv1906c	-
MSMEG_3493	-	putative secreted protein	Rv0559c	-
MSMEG_3494	-	putative secreted protein	Rv0455c	-
MSMEG_3499	-	hypothetical protein MSMEG_3499	Rv1115	-
MSMEG_3508	-	hydrolase, alpha/beta hydrolase fold family protein	Rv1191	-
MSMEG_3512c	-	competence damage-inducible protein A	Rv1901	cinA
MSMEG_3513c	-	hypothetical protein MSMEG_3513	Rv2416c	eis
MSMEG_3515c	-	3-alpha-(or 20-beta)-hydroxysteroid dehydrogenase	Rv2002	fabG3
MSMEG_3519	-	oxidoreductase, 2-nitropropane dioxygenase family protein	Rv1894c	-
MSMEG_3520	-	TetR-family protein transcriptional regulator	Rv0196	-
MSMEG_3521	-	molybdopterin oxidoreductase	Rv0197	-
MSMEG_3523c	-	hypothetical protein MSMEG_3523	Rv1892	-
MSMEG_3527	-	putative HTH-type transcriptional regulator	Rv0586	-
MSMEG_3528c	-	ErfK/YbiS/YcfS/YnhG family protein	Rv0116c	-
MSMEG_3531c	-	hypothetical protein MSMEG_3531	Rv1887	-
MSMEG_3541c	-	cytochrome C biogenesis protein transmembrane region	Rv2877c	-
MSMEG_3543c	-	soluble secreted antigen MPT53	Rv2878c	mpt53
MSMEG_3551	-	linalool 8-monooxygenase	Rv2266	cyp124
MSMEG_3561c	glnA	glutamine synthetase catalytic domain	Rv1878	glnA3
MSMEG_3563c	-	drug transporter	Rv1877	-
MSMEG_3564c	bfr	bacterioferritin	Rv1876	bfrA
MSMEG_3566	-	FadD16 protein	Rv0852	fadD16
MSMEG_3569c	-	hypothetical protein MSMEG_3569	Rv1874	-
MSMEG_3577c	-	calpastatin	Rv1873	-
MSMEG_3578	-	putative cyclase	Rv2435c	-
MSMEG_3579	-	transmembrane protein	Rv2434c	-
MSMEG_3580	-	antigen 85-C	Rv0129c	fbpC
MSMEG_3587	-	D-serine/D-alanine/glycine transporter	Rv1704c	cycA
MSMEG_3594	-	anthranilate dioxygenase reductase	Rv1869c	-
MSMEG_3607	-	short chain dehydrogenase	Rv1941	-
MSMEG_3608c	-	acetyl-CoA acetyltransferase	Rv1867	-
MSMEG_3612	-	integral membrane protein	Rv1863c	-
MSMEG_3615c	-	zinc-binding alcohol dehydrogenase family protein	Rv1862	adhA
MSMEG_3616c	-	integral membrane protein	Rv1861	-
MSMEG_3618c	-	alanine and proline-rich secreted protein apa	Rv1860	apa
MSMEG_3619	-	short chain dehydrogenase	Rv1856c	-
MSMEG_3620	-	hypothetical protein MSMEG_3620	Rv1855c	-
MSMEG_3621	ndh	NADH dehydrogenase	Rv1854c	ndh
MSMEG_3622c	-	hypothetical protein MSMEG_3622	Rv1853	ureD
MSMEG_3623c	ureG	urease accessory protein UreG	Rv1852	ureG
MSMEG_3624c	-	urease accessory protein uref	Rv1851	ureF
MSMEG_3625c	ureC	urease subunit alpha	Rv1850	ureC
MSMEG_3626c	ureB	urease, beta subunit	Rv1849	ureB
MSMEG_3627c	ureA	urease subunit gamma	Rv1848	ureA
MSMEG_3628c	-	ComA operon protein 2	Rv1847	-
MSMEG_3630	-	transcriptional repressor, CopY family protein	Rv1846c	-
MSMEG_3631	-	integral membrane protein	Rv1845c	-
MSMEG_3632	gnd	6-phosphogluconate dehydrogenase	Rv1844c	gnd1
MSMEG_3634	-	inositol-5-monophosphate dehydrogenase	Rv1843c	guaB1
MSMEG_3637	-	CBS domain-containing protein	Rv1842c	-
MSMEG_3638	-	CBS domain-containing protein	Rv1841c	-
MSMEG_3640	glcB	malate synthase G	Rv1837c	glcB
MSMEG_3641	-	hypothetical protein MSMEG_3641	Rv1836c	-
MSMEG_3642c	gcvP	glycine dehydrogenase	Rv1832	gcvB
MSMEG_3644c	-	transcriptional regulator, MerR family protein	Rv1830	-
MSMEG_3645c	-	hypothetical protein MSMEG_3645	Rv1829	-
MSMEG_3646c	-	transcriptional regulator, MerR family protein	Rv1828	-
MSMEG_3647c	-	forkhead-associated protein	Rv1827	cfp17
MSMEG_3648c	gcvH	glycine cleavage system protein H	Rv1826	gcvH
MSMEG_3649c	-	hypothetical protein MSMEG_3649	Rv1825	-
MSMEG_3650c	-	integral membrane protein	Rv1824	-
MSMEG_3651c	-	membrane associated protein	Rv1823	-
MSMEG_3652c	-	CDP-diacylglycerol-glycerol-3-phosphate	Rv1822	pgsA2
MSMEG_3654c	-	preprotein translocase subunit SecA	Rv1821	secA2
MSMEG_3657c	-	hypothetical protein MSMEG_3657	Rv1817	-
MSMEG_3659c	-	TetR-family protein transcriptional regulator	Rv1816	-
MSMEG_3661c	-	hypothetical protein MSMEG_3661	Rv1815	-
MSMEG_3664c	-	transporter, monovalent cation:proton antiporter-2 (CPA2) family protein	Rv3236c	-
MSMEG_3665c	-	TrkA domain-containing protein	Rv3237c	-
MSMEG_3666c	-	C-5 sterol desaturase	Rv1814	erg3
MSMEG_3672	-	transporter, small multidrug resistance (SMR) family protein	Rv3065	mmr
MSMEG_3673	malQ	4-alpha-glucanotransferase	Rv1781c	malQ
MSMEG_3675	-	metal-dependent hydrolase	Rv2777c	-
MSMEG_3676	-	phenoxybenzoate dioxygenase beta subunit	Rv2776c	-
MSMEG_3677	-	serine/threonine protein kinase	Rv1746	pknF
MSMEG_3679c	-	phosphohydrolase	Rv3733c	-
MSMEG_3683c	-	hypothetical protein MSMEG_3683	Rv1780	-
MSMEG_3684c	-	steroid delta-isomerase	Rv2042c	-
MSMEG_3685	-	hypothetical protein MSMEG_3685	Rv0313	-
MSMEG_3686	-	hypothetical protein MSMEG_3686	Rv1891	-
MSMEG_3691	galT	galactose-1-phosphate uridylyltransferase	Rv0618	galTa
MSMEG_3692	galK	galactokinase	Rv0620	galK
MSMEG_3706	aceA	isocitrate lyase	Rv1916	aceAb
MSMEG_3714	-	hypothetical protein MSMEG_3714	Rv1728c	-
MSMEG_3738c	engA	GTP-binding protein EngA	Rv1713	engA
MSMEG_3739c	cmk	cytidylate kinase	Rv1712	cmk
MSMEG_3740c	rluB	ribosomal large subunit pseudouridine synthase B	Rv1711	-
MSMEG_3741c	-	transcriptional regulator	Rv1710	-
MSMEG_3742c	scpA	segregation and condensation protein A	Rv1709	-
MSMEG_3743c	soj	SpoOJ regulator protein	Rv1708	-
MSMEG_3744c	xerD	site-specific tyrosine recombinase XerD	Rv1701	xerD
MSMEG_3745c	-	MutT/nudix family protein	Rv1700	-
MSMEG_3746c	pyrG	CTP synthetase	Rv1699	pyrG
MSMEG_3748c	-	thiamin pyrophosphokinase catalytic subunit	Rv1697	-
MSMEG_3750c	ppnK	inorganic polyphosphate/ATP-NAD kinase	Rv1695	ppnK
MSMEG_3751c	-	hemolysin A	Rv1694	tlyA
MSMEG_3753c	-	hydrolase	Rv1692	-
MSMEG_3754c	-	TPR repeat-containing protein	Rv1691	-
MSMEG_3758c	tyrS	tyrosyl-tRNA synthetase	Rv1689	tyrS
MSMEG_3759c	-	3-methyladenine DNA glycosylase	Rv1688	mpg
MSMEG_3762	-	ABC transporter ATP-binding protein	Rv1687c	-
MSMEG_3763	-	ABC transporter efflux protein, DrrB family protein	Rv1686c	-
MSMEG_3764c	-	hypothetical protein MSMEG_3764	Rv1684	-
MSMEG_3765	-	transcriptional regulator	Rv1685c	-
MSMEG_3767c	-	acyl-CoA synthetase	Rv1683	-
MSMEG_3768	-	macrolide ABC transporter ATP-binding protein	Rv1668c	-
MSMEG_3769c	argH	argininosuccinate lyase	Rv1659	argH
MSMEG_3770c	argG	argininosuccinate synthase	Rv1658	argG
MSMEG_3771c	argR	arginine repressor	Rv1657	argR
MSMEG_3772c	argF	ornithine carbamoyltransferase	Rv1656	argF
MSMEG_3773c	argD	acetylornithine aminotransferase	Rv1655	argD
MSMEG_3774c	argB	acetylglutamate kinase	Rv1654	argB
MSMEG_3775c	argJ	bifunctional ornithine acetyltransferase/N-acetylglutamate synthase protein	Rv1653	argJ
MSMEG_3776c	argC	N-acetyl-gamma-glutamyl-phosphate reductase	Rv1652	argC
MSMEG_3777c	pheT	phenylalanyl-tRNA synthetase subunit beta	Rv1650	pheT
MSMEG_3778c	pheS	phenylalanyl-tRNA synthetase subunit alpha	Rv1649	pheS
MSMEG_3780c	-	adenylate and guanylate cyclase catalytic domain-containing protein	Rv1647	-
MSMEG_3781	-	hypothetical protein MSMEG_3781	Rv1645c	-
MSMEG_3783	-	acyl-CoA dehydrogenase	Rv2789c	fadE21
MSMEG_3790c	-	RNA methyltransferase, TrmH family protein	Rv1644	tsnR
MSMEG_3791c	rplT	50S ribosomal protein L20	Rv1643	rplT
MSMEG_3792c	rpmI	50S ribosomal protein L35	Rv1642	rpmI
MSMEG_3793c	infC	translation initiation factor IF-3	Rv1641	infC
MSMEG_3796	lysS	lysyl-tRNA synthetase	Rv1640c	lysS
MSMEG_3797	-	putative esterase family protein	Rv1639c	-
MSMEG_3804	-	hypothetical protein MSMEG_3804	Rv1638A	-
MSMEG_3808c	uvrA	excinuclease ABC subunit A	Rv1638	uvrA
MSMEG_3810	-	hydrolase	Rv1637c	-
MSMEG_3811c	-	universal stress protein family protein, putative	Rv1636	TB15.3
MSMEG_3815c	-	drug efflux membrane protein	Rv1634	-
MSMEG_3816c	uvrB	excinuclease ABC subunit B	Rv1633	uvrB
MSMEG_3817	-	hypothetical protein MSMEG_3817	Rv1632c	-
MSMEG_3833c	rpsA	30S ribosomal protein S1	Rv1630	rpsA
MSMEG_3834c	-	putative TetR-family protein transcriptional regulator	Rv1556	-
MSMEG_3839c	-	DNA polymerase I	Rv1629	polA
MSMEG_3843	-	hypothetical protein MSMEG_3843	Rv1628c	-
MSMEG_3844	-	lipid-transfer protein	Rv1627c	-
MSMEG_3848c	-	para-nitrobenzyl esterase	Rv2045c	lipT
MSMEG_3851	-	LppI protein	Rv2046	lppI
MSMEG_3857c	-	hypothetical protein MSMEG_3857	Rv2049c	-
MSMEG_3858	-	hypothetical protein MSMEG_3858	Rv2050	-
MSMEG_3860c	-	polyprenol-monophosphomannose synthase Ppm1	Rv2051c	ppm1
MSMEG_3861c	-	amidohydrolase 3	Rv2052c	-
MSMEG_3862c	fxsA	FxsA	Rv2053c	fxsA
MSMEG_3863c	-	pyridoxamine 5'-phosphate oxidase family protein	Rv2061c	-
MSMEG_3864c	cobN	cobaltochelatase	Rv2062c	cobN
MSMEG_3866c	-	hypothetical protein MSMEG_3866	Rv3162c	-
MSMEG_3867c	-	ATPase family protein associated with various cellular activities	Rv3163c	-
MSMEG_3868c	-	hypothetical protein MSMEG_3868	Rv3165c	-
MSMEG_3869c	-	hypothetical protein MSMEG_3869	Rv3166c	-
MSMEG_3870	-	alpha-ketoglutarate-dependent taurine dioxygenase	Rv3406	-
MSMEG_3871	cobG	precorrin-3B synthase	Rv2064	cobG
MSMEG_3872	cobH	precorrin-8X methylmutase	Rv2065	cobH
MSMEG_3873	-	cobalamin biosynthesis protein cobIJ	Rv2066	cobI
MSMEG_3875c	cobK	cobalt-precorrin-6x reductase	Rv2070c	cobK
MSMEG_3877c	cobM	precorrin-4 C11-methyltransferase	Rv2071c	cobM
MSMEG_3878c	cobL	precorrin-6Y C5,15-methyltransferase (decarboxylating)	Rv2072c	cobL
MSMEG_3879c	-	short chain dehydrogenase	Rv2073c	-
MSMEG_3880	-	nitrilase/cyanide hydratase and apolipoprotein N-acyltransferase	Rv2074	-
MSMEG_3881c	-	proline dipeptidase	Rv2089c	pepE
MSMEG_3883	-	5'-3' exonuclease	Rv2090	-
MSMEG_3884c	-	hypothetical protein MSMEG_3884	Rv2091c	-
MSMEG_3885c	-	DEAD/DEAH box helicase	Rv2092c	helY
MSMEG_3886c	tatC	twin arginine-targeting protein translocase TatC	Rv2093c	tatC
MSMEG_3887c	tatA	twin arginine-targeting protein translocase, TatA/E family protein	Rv2094c	tatA
MSMEG_3888c	-	hypothetical protein MSMEG_3888	Rv2095c	-
MSMEG_3890c	-	proteasome component	Rv2097c	-
MSMEG_3894c	-	proteasome alpha subunit	Rv2109c	prcA
MSMEG_3895c	-	proteasome beta subunit	Rv2110c	prcB
MSMEG_3896c	-	hypothetical protein MSMEG_3896	Rv2111c	-
MSMEG_3897c	-	proteasome component	Rv2112c	-
MSMEG_3902c	-	ATPase, AAA family protein	Rv2115c	-
MSMEG_3903	-	low molecular weight antigen MTB12	Rv2376c	cfp2
MSMEG_3904	-	LppK protein	Rv2116	lppK
MSMEG_3905	-	hypothetical protein MSMEG_3905	Rv2117	-
MSMEG_3906c	-	tRNA (adenine-N(1)-)-methyltransferase	Rv2118c	-
MSMEG_3907	-	RecB family protein exonuclease	Rv2119	-
MSMEG_3926c	-	cation-transporting ATPase Pma1	Rv1997	ctpF
MSMEG_3932c	-	14 kDa antigen	Rv2031c	hspX
MSMEG_3934	-	phosphoenolpyruvate synthase	Rv1127c	ppdK
MSMEG_3935c	-	hypothetical protein MSMEG_3935	Rv0079	-
MSMEG_3939	-	universal stress protein family protein	Rv2624c	-
MSMEG_3940	-	universal stress protein family protein	Rv2026c	-
MSMEG_3942c	-	hypothetical protein MSMEG_3942	Rv2004c	-
MSMEG_3943	-	hypothetical protein MSMEG_3943	Rv2032	acg
MSMEG_3947c	-	6-phosphofructokinase isozyme 2	Rv2029c	pfkB
MSMEG_3952	-	hypothetical protein MSMEG_3952	Rv3127	-
MSMEG_3953c	-	hypothetical protein MSMEG_3953	Rv0533c	fabH
MSMEG_3954	-	trehalose 6-phosphate phosphorylase	Rv2006	otsB1
MSMEG_3955c	-	hypothetical protein MSMEG_3955	Rv3131	-
MSMEG_3957c	-	13e12 repeat-containing protein	Rv2100	-
MSMEG_3970c	-	glutamyl-tRNA(Gln) amidotransferase subunit A	Rv3175	-
MSMEG_3973c	-	N-methylhydantoinase	Rv0266c	oplA
MSMEG_3991	-	cyclase	Rv1716	-
MSMEG_4023c	-	oxidoreductase	Rv0794c	-
MSMEG_4058	-	major facilitator superfamily protein	Rv1200	-
MSMEG_4098c	-	ABC transporter ATP-binding protein	Rv3663c	dppD
MSMEG_4154	-	transposase, Mutator family protein	Rv3431c	-
MSMEG_4179c	-	integral membrane protein	Rv2120c	-
MSMEG_4180c	hisG	ATP phosphoribosyltransferase	Rv2121c	hisG
MSMEG_4181c	hisE	phosphoribosyl-ATP pyrophosphatase	Rv2122c	hisE
MSMEG_4185c	metH	B12-dependent methionine synthase	Rv2124c	metH
MSMEG_4186	-	hypothetical protein MSMEG_4186	Rv2125	-
MSMEG_4188c	-	short chain dehydrogenase	Rv2129c	-
MSMEG_4189c	cysS	cysteinyl-tRNA synthetase	Rv2130c	cysS
MSMEG_4190c	-	inositol monophosphatase family protein	Rv2131c	cysQ
MSMEG_4191c	-	hypothetical protein MSMEG_4191	Rv2133c	-
MSMEG_4192c	-	hypothetical protein MSMEG_4192	Rv2134c	-
MSMEG_4193c	-	phosphoglycerate mutase family protein	Rv2135c	-
MSMEG_4194c	-	undecaprenyl pyrophosphate phosphatase	Rv2136c	uppP
MSMEG_4195c	-	hypothetical protein MSMEG_4195	Rv2137c	-
MSMEG_4196	-	LppL protein	Rv2138	lppL
MSMEG_4198	pyrD	dihydroorotate dehydrogenase 2	Rv2139	pyrD
MSMEG_4199c	-	hypothetical protein MSMEG_4199	Rv2140c	TB18.6
MSMEG_4200c	-	hypothetical protein MSMEG_4200	Rv2141c	-
MSMEG_4215	-	phosphoribosyltransferase	Rv2143	-
MSMEG_4216c	-	hypothetical protein MSMEG_4216	Rv2144c	-
MSMEG_4217c	-	DivIVA protein	Rv2145c	wag31
MSMEG_4218c	-	transmembrane protein	Rv2146c	-
MSMEG_4219c	-	hypothetical protein MSMEG_4219	Rv2147c	-
MSMEG_4220c	-	hypothetical protein MSMEG_4220	Rv2148c	-
MSMEG_4221c	-	hypothetical protein MSMEG_4221	Rv2149c	yfiH
MSMEG_4222c	ftsZ	cell division protein FtsZ	Rv2150c	ftsZ
MSMEG_4225c	-	putative cell division protein FtsQ	Rv2151c	ftsQ
MSMEG_4226c	murC	UDP-N-acetylmuramate--L-alanine ligase	Rv2152c	murC
MSMEG_4227c	murG	N-acetylglucosaminyl transferase	Rv2153c	murG
MSMEG_4228c	ftsW	cell division protein FtsW	Rv2154c	ftsW
MSMEG_4229c	murD	UDP-N-acetylmuramoyl-L-alanyl-D-glutamate synthetase	Rv2155c	murD
MSMEG_4230c	mraY	phospho-N-acetylmuramoyl-pentapeptide-transferase	Rv2156c	mraY
MSMEG_4231c	-	UDP-N-acetylmuramoyl-tripeptide--D-alanyl-D-alanine ligase	Rv2157c	murF
MSMEG_4232c	murE	UDP-N-acetylmuramoylalanyl-D-glutamate--2,6-diaminopimelate ligase	Rv2158c	murE
MSMEG_4233c	-	penicillin binding protein transpeptidase domain-containing protein	Rv2163c	pbpB
MSMEG_4234c	-	hypothetical protein MSMEG_4234	Rv2164c	-
MSMEG_4235c	mraW	S-adenosyl-methyltransferase MraW	Rv2165c	mraW
MSMEG_4236c	mraZ	cell division protein MraZ	Rv2166c	-
MSMEG_4237c	-	transmembrane protein	Rv2169c	-
MSMEG_4238	-	hypothetical protein MSMEG_4238	Rv2170	-
MSMEG_4239	-	LppM protein	Rv2171	lppM
MSMEG_4240	-	polyprenyl synthetase	Rv2173	idsA2
MSMEG_4241	-	integral membrane protein	Rv2174	-
MSMEG_4242c	-	transcriptional regulatory protein	Rv2175c	-
MSMEG_4243	-	serine/threonine-protein kinase PK-1	Rv2176	pknL
MSMEG_4244c	-	3-deoxy-7-phosphoheptulonate synthase	Rv2178c	aroG
MSMEG_4245c	-	hypothetical protein MSMEG_4245	Rv2179c	-
MSMEG_4246c	-	integral membrane protein	Rv2180c	-
MSMEG_4247	-	integral membrane protein	Rv2181	-
MSMEG_4248c	-	1-acylglycerol-3-phosphate O-acyltransferase	Rv2182c	-
MSMEG_4249c	-	hypothetical protein MSMEG_4249	Rv2183c	-
MSMEG_4250c	-	putative membrane transport ATPase	Rv2184c	-
MSMEG_4251c	-	cyclase/dehydrase	Rv2185c	TB16.3
MSMEG_4252c	-	hypothetical protein MSMEG_4252	Rv2186c	-
MSMEG_4253c	-	glycosyl transferase, group 1 family protein	Rv2188c	-
MSMEG_4254	-	AMP-binding enzyme	Rv2187	fadD15
MSMEG_4255c	-	hypothetical protein MSMEG_4255	Rv2189c	-
MSMEG_4256c	-	NLP/P60 family protein	Rv2190c	-
MSMEG_4258c	trpD	anthranilate phosphoribosyltransferase	Rv2192c	trpD
MSMEG_4259	-	hypothetical protein MSMEG_4259	Rv2191	-
MSMEG_4260	-	cytochrome c oxidase subunit 3	Rv2193	ctaE
MSMEG_4261	-	ubiquinol-cytochrome c reductase cytochrome c subunit	Rv2194	qcrC
MSMEG_4262	-	ubiquinol-cytochrome c reductase iron-sulfur subunit	Rv2195	qcrA
MSMEG_4263	-	ubiquinol-cytochrome c reductase cytochrome b subunit	Rv2196	qcrB
MSMEG_4264c	-	hypothetical protein MSMEG_4264	Rv2197c	-
MSMEG_4265c	-	MmpS3 protein	Rv2198c	mmpS3
MSMEG_4267c	-	cytochrome c oxidase polypeptide 4	Rv2199c	-
MSMEG_4268c	-	cytochrome c oxidase subunit 2	Rv2200c	ctaC
MSMEG_4269	asnB	asparagine synthase (glutamine-hydrolyzing)	Rv2201	asnB
MSMEG_4270c	-	adenosine kinase	Rv2202c	cbhK
MSMEG_4271	-	hypothetical protein MSMEG_4271	Rv2203	-
MSMEG_4272c	-	HesB/YadR/YfhF family protein	Rv2204c	-
MSMEG_4273	-	integral membrane protein	Rv2206	-
MSMEG_4274	cobU	cobinamide kinase / cobinamide phosphate guanyltransferase	Rv0254c	cobU
MSMEG_4275	cobT	nicotinate-nucleotide--dimethylbenzimidazole phosphoribosyltransferase	Rv2207	cobT
MSMEG_4276c	ilvE	branched-chain amino acid aminotransferase	Rv2210c	ilvE
MSMEG_4277	cobS	cobalamin synthase	Rv2208	cobS
MSMEG_4278c	gcvT	glycine cleavage system aminomethyltransferase T	Rv2211c	gcvT
MSMEG_4279	-	adenylate and guanylate cyclase catalytic domain-containing protein	Rv2212	-
MSMEG_4280c	-	short chain dehydrogenase	Rv2214c	ephD
MSMEG_4281	-	leucyl aminopeptidase	Rv2213	pepB
MSMEG_4283	sucB	dihydrolipoamide acetyltransferase	Rv2215	dlaT
MSMEG_4284	-	hypothetical protein MSMEG_4284	Rv2216	-
MSMEG_4285	lipB	lipoyltransferase	Rv2217	lipB
MSMEG_4286	lipA	lipoyl synthase	Rv2218	lipA
MSMEG_4287	-	integral membrane protein	Rv2219	-
MSMEG_4288c	-	integral membrane protein	Rv2219A	-
MSMEG_4290	glnA	glutamine synthetase, type I	Rv2220	glnA1
MSMEG_4291	dtd	D-tyrosyl-tRNA deacylase	Rv1897c	-
MSMEG_4292	-	integral membrane protein	Rv3064c	-
MSMEG_4293c	-	glutamate-ammonia-ligase adenylyltransferase	Rv2221c	glnE
MSMEG_4294c	glnA	glutamine synthetase, type I	Rv2222c	glnA2
MSMEG_4295c	-	hydrolase, alpha/beta fold family protein	Rv2223c	-
MSMEG_4296c	-	protease	Rv2224c	-
MSMEG_4297c	-	acyltransferase, ws/dgat/mgat subfamily protein	Rv1760	-
MSMEG_4298	panB	3-methyl-2-oxobutanoate hydroxymethyltransferase	Rv2225	panB
MSMEG_4300c	-	transcription regulator AmtR	Rv3160c	-
MSMEG_4302	-	adenylate cyclase, putative	Rv2226	-
MSMEG_4305c	-	bifunctional RNase H/acid phosphatase	Rv2228c	-
MSMEG_4306c	-	hypothetical protein MSMEG_4306	Rv2229c	-
MSMEG_4307c	-	hypothetical protein MSMEG_4307	Rv2230c	-
MSMEG_4308	-	5'-nucleotidase	Rv2232	-
MSMEG_4309	-	low molecular weight protein-tyrosine-phosphatase	Rv2234	ptpA
MSMEG_4310c	cobD	cobalamin biosynthesis protein	Rv2236c	cobD
MSMEG_4311	-	hypothetical protein MSMEG_4311	Rv2235	-
MSMEG_4317	-	hypothetical protein MSMEG_4317	Rv2227	-
MSMEG_4320c	-	alkyl hydroperoxide reductase/ Thiol specific antioxidant/ Mal allergen	Rv2238c	ahpE
MSMEG_4321c	-	hypothetical protein MSMEG_4321	Rv2239c	-
MSMEG_4322c	-	hypothetical protein MSMEG_4322	Rv2240c	-
MSMEG_4323	aceE	pyruvate dehydrogenase subunit E1	Rv2241	aceE
MSMEG_4324	-	hypothetical protein MSMEG_4324	Rv2242	-
MSMEG_4325	-	malonyl CoA-acyl carrier protein transacylase	Rv2243	fabD
MSMEG_4326	acpP	acyl carrier protein	Rv2244	acpP
MSMEG_4327	-	3-oxoacyl-(acyl carrier protein) synthase II	Rv2245	kasA
MSMEG_4328	-	3-oxoacyl-(acyl carrier protein) synthase II	Rv2246	kasB
MSMEG_4329	-	propionyl-CoA carboxylase beta chain	Rv2247	accD6
MSMEG_4332c	-	glycerol-3-phosphate dehydrogenase 1	Rv2249c	glpD1
MSMEG_4333c	-	transcriptional regulator, TetR family protein	Rv2250c	-
MSMEG_4334	-	flavoprotein	Rv2251	-
MSMEG_4335	-	diacylglycerol kinase	Rv2252	-
MSMEG_4336c	-	hypothetical protein MSMEG_4336	Rv2256c	-
MSMEG_4337c	-	beta-lactamase	Rv2257c	-
MSMEG_4338c	-	transcriptional regulatory protein	Rv2258c	-
MSMEG_4340	-	NAD/mycothiol-dependent formaldehyde dehydrogenase	Rv2259	adhE2
MSMEG_4342	-	metallo-beta-lactamase family protein	Rv2260	-
MSMEG_4348c	-	hypothetical protein MSMEG_4348	Rv3509c	ilvX
MSMEG_4349c	-	hypothetical protein MSMEG_4349	Rv2264c	-
MSMEG_4353c	-	hypothetical protein MSMEG_4353	Rv3491	-
MSMEG_4361	-	hypothetical protein MSMEG_4361	Rv2302	-
MSMEG_4366c	-	serine/threonine-protein kinase PknD	Rv1266c	pknH
MSMEG_4380	-	ABC transporter, permease/ATP-binding protein	Rv1819c	-
MSMEG_4431c	-	putative regulatory protein	Rv0890c	-
MSMEG_4437c	ctaD	cytochrome c oxidase, subunit I	Rv3043c	ctaD
MSMEG_4456c	-	hypothetical protein MSMEG_4456	Rv2313c	-
MSMEG_4463c	-	CalR5 protein	Rv2314c	-
MSMEG_4464c	-	modulator of DNA gyrase	Rv2315c	-
MSMEG_4466	-	ABC transporter, permease protein UspA	Rv2316	uspA
MSMEG_4467	-	ABC transporter, permease protein UspE	Rv2317	uspB
MSMEG_4468	-	extracellular solute-binding protein UspC	Rv2318	uspC
MSMEG_4469c	-	cobalt transport protein	Rv2325c	-
MSMEG_4470c	-	ABC transporter	Rv2326c	-
MSMEG_4471	-	MarR-family protein transcriptional regulator	Rv2327	-
MSMEG_4475c	-	LppP protein	Rv2330c	lppP
MSMEG_4477c	-	hydrolase, alpha/beta hydrolase fold family protein	Rv1900c	lipJ
MSMEG_4479	-	hypothetical protein MSMEG_4479	Rv2342	-
MSMEG_4482c	dnaG	DNA primase	Rv2343c	dnaG
MSMEG_4483c	-	deoxyguanosinetriphosphate triphosphohydrolase-like protein	Rv2344c	dgt
MSMEG_4484	-	putative transmembrane protein	Rv2345	-
MSMEG_4485c	glyS	glycyl-tRNA synthetase	Rv2357c	glyS
MSMEG_4486	-	transcriptional regulator, ArsR family protein	Rv2358	-
MSMEG_4487	-	ferric uptake regulation protein	Rv2359	furB
MSMEG_4489c	-	hypothetical protein MSMEG_4489	Rv2360c	-
MSMEG_4490c	uppS	undecaprenyl diphosphate synthase	Rv2361c	-
MSMEG_4491c	recO	DNA repair protein RecO	Rv2362c	recO
MSMEG_4492	-	amidase	Rv2363	amiA2
MSMEG_4493c	era	GTP-binding protein Era	Rv2364c	era
MSMEG_4494c	-	hypothetical protein MSMEG_4494	Rv2365c	-
MSMEG_4495c	-	CBS domain-containing protein	Rv2366c	-
MSMEG_4496c	-	putative metalloprotease	Rv2367c	-
MSMEG_4497c	-	PhoH family protein	Rv2368c	phoH1
MSMEG_4502c	-	hypothetical protein MSMEG_4502	Rv2372c	-
MSMEG_4504c	dnaJ	chaperone protein DnaJ	Rv2373c	dnaJ2
MSMEG_4505c	hrcA	heat-inducible transcription repressor	Rv2374c	hrcA
MSMEG_4507	-	hypothetical protein MSMEG_4507	Rv2375	-
MSMEG_4509c	-	MbtG protein	Rv2378c	mbtG
MSMEG_4510c	-	peptide synthetase mbtf	Rv2379c	mbtF
MSMEG_4511c	-	linear gramicidin synthetase subunit B	Rv2380c	mbtE
MSMEG_4512c	MbtD	polyketide synthetase mbtd	Rv2381c	mbtD
MSMEG_4513c	-	polyketide synthase	Rv2382c	mbtC
MSMEG_4515c	-	putative non-ribosomal peptide synthetase	Rv2383c	mbtB
MSMEG_4516	-	2,3-dihydroxybenzoate-AMP ligase	Rv2384	mbtA
MSMEG_4524c	-	salicylate synthase MbtI	Rv2386c	mbtI
MSMEG_4525c	-	coproporphyrinogen III oxidase	Rv2388c	hemN
MSMEG_4527	-	ferredoxin sulfite reductase	Rv2391	nirA
MSMEG_4528	-	phosphoadenosine phosphosulfate reductase	Rv2392	cysH
MSMEG_4529	-	secreted protein	Rv2393	-
MSMEG_4530c	cysA	sulfate ABC transporter, ATP-binding protein	Rv2397c	cysA1
MSMEG_4531c	cysW	sulfate ABC transporter, permease protein CysW	Rv2398c	cysW
MSMEG_4532c	cysT	sulfate ABC transporter, permease protein CysT	Rv2399c	cysT
MSMEG_4533c	-	sulfate-binding protein	Rv2400c	subI
MSMEG_4534c	-	hypothetical protein MSMEG_4534	Rv2401A	-
MSMEG_4535	-	glycoside hydrolase	Rv2402	-
MSMEG_4545	-	extracellular solute-binding protein, family protein 5	Rv3666c	dppA
MSMEG_4555c	-	LppR protein	Rv2403c	lppR
MSMEG_4556c	lepA	GTP-binding protein LepA	Rv2404c	lepA
MSMEG_4558	-	hypothetical protein MSMEG_4558	Rv2405	-
MSMEG_4563c	-	puromycin N-acetyltransferase	Rv0133	-
MSMEG_4564c	-	CBS domain-containing protein	Rv2406c	-
MSMEG_4567c	-	hypothetical protein MSMEG_4567	Rv2409c	-
MSMEG_4568	-	ribonuclease Z	Rv2407	-
MSMEG_4569c	-	hypothetical protein MSMEG_4569	Rv2410c	-
MSMEG_4570c	-	hypothetical protein MSMEG_4570	Rv2411c	-
MSMEG_4571	rpsT	30S ribosomal protein S20	Rv2412	rpsT
MSMEG_4572c	-	hypothetical protein MSMEG_4572	Rv2413c	-
MSMEG_4573c	-	competence protein	Rv2414c	-
MSMEG_4574c	-	DNA-binding protein	Rv2415c	-
MSMEG_4577c	-	DegV family protein	Rv2417c	-
MSMEG_4578c	-	hypothetical protein MSMEG_4578	Rv2418c	-
MSMEG_4579c	-	phosphoglycerate mutase family protein	Rv2419c	-
MSMEG_4580c	-	hypothetical protein MSMEG_4580	Rv2420c	-
MSMEG_4581c	nadD	nicotinate (nicotinamide) nucleotide adenylyltransferase	Rv2421c	nadD
MSMEG_4582c	-	hypothetical protein MSMEG_4582	Rv2425c	-
MSMEG_4583c	-	ATPase associated with various cellular activities	Rv2426c	-
MSMEG_4584c	proA	gamma-glutamyl phosphate reductase	Rv2427c	proA
MSMEG_4585	rbsK	ribokinase	Rv2436	rbsK
MSMEG_4617c	nadE	NAD synthetase	Rv2438c	nadE
MSMEG_4621c	proB	gamma-glutamyl kinase	Rv2439c	proB
MSMEG_4623c	obgE	GTPase ObgE	Rv2440c	obgE
MSMEG_4624c	rpmA	50S ribosomal protein L27	Rv2441c	rpmA
MSMEG_4625c	rplU	50S ribosomal protein L21	Rv2442c	rplU
MSMEG_4626c	-	ribonuclease, Rne/Rng family protein	Rv2444c	rne
MSMEG_4627c	ndk	nucleoside diphosphate kinase	Rv2445c	ndk
MSMEG_4628c	-	hypothetical protein MSMEG_4628	Rv2446c	-
MSMEG_4630c	valS	valyl-tRNA synthetase	Rv2448c	valS
MSMEG_4632c	-	saccharopine dehydrogenase	Rv2449c	-
MSMEG_4640c	-	secreted protein	Rv1884c	rpfC
MSMEG_4643c	-	resuscitation-promoting factor	Rv2450c	rpfE
MSMEG_4644c	-	molybdopterin-guanine dinucleotide biosynthesis protein A	Rv2453c	mobA
MSMEG_4645c	orB	2-oxoglutarate ferredoxin oxidoreductase subunit beta	Rv2454c	-
MSMEG_4646c	-	pyruvate synthase	Rv2455c	-
MSMEG_4659c	-	GntR-family protein transcriptional regulator	Rv0792c	-
MSMEG_4668	-	oxidoreductase alpha (molybdopterin) subunit	Rv2900c	fdhF
MSMEG_4669	fdhD	formate dehydrogenase accessory protein	Rv2899c	fdhD
MSMEG_4670	-	N-glycosylation	Rv2958c	-
MSMEG_4671c	clpX	ATP-dependent protease ATP-binding subunit	Rv2457c	clpX
MSMEG_4672c	clpP	ATP-dependent Clp protease proteolytic subunit	Rv2460c	clpP2
MSMEG_4673c	clpP	ATP-dependent Clp protease proteolytic subunit	Rv2461c	clpP
MSMEG_4674c	tig	trigger factor	Rv2462c	tig
MSMEG_4680	lipP	carboxylesterase, putative	Rv2463	lipP
MSMEG_4683c	-	putative formamidopyrimidine-DNA glycosylase	Rv2464c	-
MSMEG_4684c	-	ribose-5-phosphate isomerase B	Rv2465c	-
MSMEG_4688c	-	hypothetical protein MSMEG_4688	Rv2466c	-
MSMEG_4689	-	hypothetical protein MSMEG_4689	Rv3354	-
MSMEG_4690	pepN	aminopeptidase N	Rv2467	pepN
MSMEG_4692c	-	hypothetical protein MSMEG_4692	Rv2468c	-
MSMEG_4694c	-	HNH endonuclease family protein	Rv2469c	-
MSMEG_4695	-	hypothetical protein MSMEG_4695	Rv2470	glbO
MSMEG_4696	-	alpha-amylase family protein	Rv2471	aglA
MSMEG_4697c	-	hypothetical protein MSMEG_4697	Rv2474c	-
MSMEG_4698c	-	hypothetical protein MSMEG_4698	Rv2475c	-
MSMEG_4699c	-	NAD-glutamate dehydrogenase	Rv2476c	gdh
MSMEG_4700c	-	putative ABC transporter ATP-binding protein	Rv2477c	-
MSMEG_4701c	-	hypothetical protein MSMEG_4701	Rv2478c	-
MSMEG_4702c	-	ABC-type transporter, permease components	Rv0102	-
MSMEG_4703c	-	glycerol-3-phosphate acyltransferase	Rv2482c	plsB2
MSMEG_4704c	-	acyltransferase family protein	Rv2483c	plsC
MSMEG_4705c	-	acyltransferase, ws/dgat/mgat subfamily protein	Rv2484c	-
MSMEG_4708	-	putative methyltransferase	Rv0089	-
MSMEG_4709	-	enoyl-CoA hydratase	Rv2486	echA14
MSMEG_4710c	-	branched-chain alpha-keto acid dehydrogenase subunit E2	Rv2495c	pdhC
MSMEG_4711c	-	pyruvate dehydrogenase E1 component subunit beta	Rv2496c	pdhB
MSMEG_4712c	-	pyruvate dehydrogenase E1 component, alpha subunit	Rv2497c	pdhA
MSMEG_4713c	-	HpcH/HpaI aldolase/citrate lyase family protein	Rv2498c	citE
MSMEG_4714c	-	MoaC domain-containing protein	Rv2499c	-
MSMEG_4715c	-	acyl-CoA dehydrogenase	Rv2500c	fadE19
MSMEG_4716c	-	acetyl-/propionyl-coenzyme A carboxylase alpha chain	Rv2501c	accA1
MSMEG_4717c	-	carboxyl transferase domain-containing protein	Rv2502c	accD1
MSMEG_4718	-	transcriptional regulator, TetR family protein	Rv2506	-
MSMEG_4720	-	hypothetical protein MSMEG_4720	Rv2507	-
MSMEG_4721c	-	permease of the major facilitator superfamily protein	Rv2508c	-
MSMEG_4722	-	short-chain dehydrogenase	Rv2509	-
MSMEG_4723c	-	hypothetical protein MSMEG_4723	Rv2510c	-
MSMEG_4724	-	oligoribonuclease	Rv2511	orn
MSMEG_4727	-	mycocerosic acid synthase	Rv1527c	pks5
MSMEG_4728	-	condensation domain-containing protein	Rv3820c	papA2
MSMEG_4731	-	acyl-CoA synthetase	Rv1521	fadD25
MSMEG_4733c	-	hypothetical protein MSMEG_4733	Rv1517	-
MSMEG_4734c	-	hypothetical protein MSMEG_4734	Rv2608	PPE42
MSMEG_4741	-	MmpL protein	Rv3823c	mmpL8
MSMEG_4745c	-	ErfK/YbiS/YcfS/YnhG family protein	Rv2518c	lppS
MSMEG_4752c	-	hypothetical protein MSMEG_4752	Rv2520c	-
MSMEG_4753	-	antioxidant, AhpC/TSA family protein	Rv2521	bcp
MSMEG_4755c	-	hypothetical protein MSMEG_4755	Rv2522c	-
MSMEG_4756c	acpS	4'-phosphopantetheinyl transferase	Rv2523c	acpS
MSMEG_4757c	-	fatty acid synthase	Rv2524c	fas
MSMEG_4770c	-	hypothetical protein MSMEG_4770	Rv1362c	-
MSMEG_4771c	-	hypothetical protein MSMEG_4771	Rv1363c	-
MSMEG_4772c	-	acyl-CoA synthetase	Rv3561	fadD3
MSMEG_4804	-	hypothetical protein MSMEG_4804	Rv1174c	TB8.4
MSMEG_4826	-	putative acyl-CoA dehydrogenase	Rv0131c	fadE1
MSMEG_4840	-	Rieske (2Fe-2S) domain-containing protein	Rv3161c	-
MSMEG_4890c	ahpD	alkylhydroperoxidase, AhpD family protein	Rv2429	ahpD
MSMEG_4891c	-	alkylhydroperoxide reductase	Rv2428	ahpC
MSMEG_4893	-	putative neutral zinc metallopeptidase	Rv0419	lpqM
MSMEG_4898	-	hypothetical protein MSMEG_4898	Rv1343c	lprD
MSMEG_4899c	rdgB	non-canonical purine NTP pyrophosphatase, RdgB/HAM1 family protein	Rv1341	-
MSMEG_4900	-	Pks14 protein	Rv1342c	-
MSMEG_4901c	rph	ribonuclease PH	Rv1340	rph
MSMEG_4902c	-	metal-dependent hydrolase of the beta-lactamase superfamily protein III	Rv1339	-
MSMEG_4903c	murI	glutamate racemase	Rv1338	murI
MSMEG_4904c	-	rhomboid family protein	Rv1337	-
MSMEG_4905c	cysM	cysteine synthase B	Rv1336	cysM
MSMEG_4906c	-	ThiS family protein	Rv1335	-
MSMEG_4907c	-	Mov34/MPN/PAD-1 family protein	Rv1334	-
MSMEG_4908c	-	endo-type 6-aminohexanoate oligomer hydrolase	Rv1333	-
MSMEG_4909c	-	hypothetical protein MSMEG_4909	Rv1332	-
MSMEG_4910c	clpS	ATP-dependent Clp protease adaptor protein ClpS	Rv1331	clpS
MSMEG_4911	pncB	nicotinate phosphoribosyltransferase	Rv1330c	-
MSMEG_4912	-	putative helicase	Rv1329c	dinG
MSMEG_4915c	-	alpha-glucan phosphorylase family protein	Rv1328	glgP
MSMEG_4916	-	alpha-amylase family protein	Rv1327c	glgE
MSMEG_4917c	-	TPR repeat-containing protein	Rv1324	-
MSMEG_4918	glgB	glycogen branching enzyme	Rv1326c	glgB
MSMEG_4920c	-	acetyl-CoA acetyltransferase	Rv1323	fadA4
MSMEG_4921	mce	methylmalonyl-CoA epimerase	Rv1322A	-
MSMEG_4922c	-	hypothetical protein MSMEG_4922	Rv1322	-
MSMEG_4923c	-	hypothetical protein MSMEG_4923	Rv1321	-
MSMEG_4924	-	adenylate cyclase, family protein 3	Rv1318c	-
MSMEG_4925	-	transcriptional regulator, Ada family protein/DNA-3-methyladenine glycosylase II	Rv1317c	alkA
MSMEG_4928	-	methylated-DNA--protein-cysteine methyltransferase	Rv1316c	ogt
MSMEG_4932c	murA	UDP-N-acetylglucosamine 1-carboxyvinyltransferase	Rv1315	murA
MSMEG_4933c	-	hypothetical protein MSMEG_4933	Rv1312	-
MSMEG_4934	-	ATP:cob(I)alamin adenosyltransferase	Rv1314c	-
MSMEG_4935c	atpC	F0F1 ATP synthase subunit epsilon	Rv1311	atpC
MSMEG_4936c	atpD	F0F1 ATP synthase subunit beta	Rv1310	atpD
MSMEG_4937c	atpG	F0F1 ATP synthase subunit gamma	Rv1309	atpG
MSMEG_4938c	atpA	F0F1 ATP synthase subunit alpha	Rv1308	atpA
MSMEG_4939c	-	F0F1 ATP synthase subunit delta	Rv1307	atpH
MSMEG_4940c	-	F0F1 ATP synthase subunit B	Rv1306	atpF
MSMEG_4941c	atpE	F0F1 ATP synthase subunit C	Rv1305	atpE
MSMEG_4942c	atpB	F0F1 ATP synthase subunit A	Rv1304	atpB
MSMEG_4943c	-	hypothetical protein MSMEG_4943	Rv1303	-
MSMEG_4947c	-	glycosyl trasferase	Rv1302	rfe
MSMEG_4948c	-	Sua5/YciO/YrdC/YwlC family protein	Rv1301	-
MSMEG_4949c	-	modification methylase, HemK family protein	Rv1300	hemK
MSMEG_4950c	prfA	peptide chain release factor 1	Rv1299	prfA
MSMEG_4951c	rpmE	ribosomal protein L31	Rv1298	rpmE
MSMEG_4952c	-	acyl-CoA synthetase	Rv1750c	fadD1
MSMEG_4954c	rho	transcription termination factor Rho	Rv1297	rho
MSMEG_4955c	thrB	homoserine kinase	Rv1296	thrB
MSMEG_4956c	thrC	threonine synthase	Rv1295	thrC
MSMEG_4957c	-	homoserine dehydrogenase	Rv1294	thrA
MSMEG_4958c	lysA	diaminopimelate decarboxylase	Rv1293	lysA
MSMEG_4959c	argS	arginyl-tRNA synthetase	Rv1292	argS
MSMEG_4962c	-	hypothetical protein MSMEG_4962	Rv1751	-
MSMEG_4971c	-	oxidoreductase	Rv2781c	-
MSMEG_4974c	-	rrf2 family protein (putative transcriptional regulator)	Rv1287	-
MSMEG_4978c	cysNC	bifunctional sulfate adenylyltransferase subunit 1/adenylylsulfate kinase protein	Rv1286	cysN
MSMEG_4979c	cysD	sulfate adenylyltransferase subunit 2	Rv1285	cysD
MSMEG_4982c	-	hypothetical protein MSMEG_4982	Rv3169	-
MSMEG_4984	-	hypothetical protein MSMEG_4984	Rv1532c	-
MSMEG_4985c	-	carbonic anhydrase	Rv1284	-
MSMEG_4989c	-	sensor histidine kinase	Rv3764c	-
MSMEG_4990c	-	DNA-binding response regulator	Rv3765c	-
MSMEG_4995	-	oligopeptide transport system permease protein AppB	Rv1283c	oppB
MSMEG_4996	oppC	ABC transporter, permease protein OppC	Rv1282c	oppC
MSMEG_4997	oppD	ABC transporter, ATP-binding protein OppD	Rv1281c	oppD
MSMEG_4999	-	extracellular solute-binding protein, family protein 5	Rv1280c	oppA
MSMEG_5002c	-	hypothetical protein MSMEG_5002	Rv1278	-
MSMEG_5004c	-	DNA repair exonuclease	Rv1277	-
MSMEG_5005c	-	LprC protein	Rv1275	lprC
MSMEG_5006	-	phosphohistidine phosphatase	Rv1276c	-
MSMEG_5007c	-	LprB protein	Rv1274	lprB
MSMEG_5008	-	ABC transporter, ATP-binding protein	Rv1273c	-
MSMEG_5009	-	ABC transporter	Rv1272c	-
MSMEG_5010c	-	hypothetical protein MSMEG_5010	Rv1265	-
MSMEG_5014c	-	copper-translocating P-type ATPase	Rv0092	ctpA
MSMEG_5018c	-	adenylate and guanylate cyclase catalytic domain-containing protein	Rv1264	-
MSMEG_5023	-	chitooligosaccharide deacetylase	Rv1096	-
MSMEG_5026	-	hypothetical protein MSMEG_5026	Rv0515	-
MSMEG_5028	-	HIT family protein	Rv1262c	-
MSMEG_5030	-	hypothetical protein MSMEG_5030	Rv1261c	-
MSMEG_5031c	-	uracil-DNA glycosylase superfamily protein	Rv1259	-
MSMEG_5032c	-	putative transcriptional regulator	Rv1725c	-
MSMEG_5036c	-	rhomboid family protein	Rv0110	-
MSMEG_5037	-	oxidoreductase, FAD-binding	Rv1257c	-
MSMEG_5038	-	putative cytochrome P450 123	Rv1256c	cyp130
MSMEG_5040	-	transcriptional regulator, TetR family protein	Rv1255c	-
MSMEG_5041c	-	acyltransferase	Rv1254	-
MSMEG_5042c	-	ATP-dependent rna helicase, dead/deah box family protein	Rv1253	deaD
MSMEG_5043	-	LprE protein	Rv1252c	lprE
MSMEG_5044	-	ATPase	Rv1251c	-
MSMEG_5045	-	D-2-hydroxyglutarate dehydrogenase	Rv0161	-
MSMEG_5046c	-	drug transporter	Rv1250	-
MSMEG_5048	-	hypothetical protein MSMEG_5048	Rv1249c	-
MSMEG_5049	kgd	alpha-ketoglutarate decarboxylase	Rv1248c	kgd
MSMEG_5053	-	short chain alcohol dehydrogenase	Rv1245c	-
MSMEG_5054c	-	ABC transporter, quaternary amine uptake transporter (QAT) family protein, substrate-binding protein	Rv1244	lpqZ
MSMEG_5055c	-	NAD-dependent malic enzyme	Rv2332	mez
MSMEG_5056	corA	magnesium and cobalt transport protein CorA	Rv1239c	corA
MSMEG_5058c	-	ABC transporter, ATP-binding protein SugC	Rv1238	sugC
MSMEG_5059c	-	ABC transporter, permease protein SugB	Rv1237	sugB
MSMEG_5060c	-	ABC transporter, permease protein SugA	Rv1236	sugA
MSMEG_5061c	-	extracellular solute-binding protein	Rv1235	lpqY
MSMEG_5062c	-	hypothetical protein MSMEG_5062	Rv1234	-
MSMEG_5063	-	integral membrane protein	Rv1233c	-
MSMEG_5065	-	Mg/Co/Ni transporter MgtE	Rv1232c	-
MSMEG_5066	-	integral membrane protein	Rv1231c	-
MSMEG_5067	-	secreted protein	Rv1230c	-
MSMEG_5068	-	Mrp protein	Rv1229c	mrp
MSMEG_5069c	-	sec-independent translocase	Rv1224	tatB
MSMEG_5070c	-	trypsin	Rv1223	htrA
MSMEG_5071c	-	hypothetical protein MSMEG_5071	Rv1222	-
MSMEG_5072c	-	RNA polymerase sigma factor SigE	Rv1221	sigE
MSMEG_5073	-	O-methyltransferase, family protein 3	Rv1220c	-
MSMEG_5074	-	transcriptional regulatory protein	Rv1219c	-
MSMEG_5075	-	ABC transporter ATP-binding protein	Rv1218c	-
MSMEG_5076	-	ABC transporter membrane-spanning protein	Rv1217c	-
MSMEG_5077	-	integral membrane protein	Rv1216c	-
MSMEG_5078c	glgC	glucose-1-phosphate adenylyltransferase	Rv1213	glgC
MSMEG_5080	-	glycogen synthase	Rv1212c	-
MSMEG_5081c	-	hypothetical protein MSMEG_5081	Rv1211	-
MSMEG_5082c	tag	DNA-3-methyladenine glycosylase I	Rv1210	tagA
MSMEG_5083c	-	hypothetical protein MSMEG_5083	Rv1209	-
MSMEG_5084c	-	glycosyl transferase, group 2 family protein	Rv1208	-
MSMEG_5085c	folP	dihydropteroate synthase	Rv1207	folP2
MSMEG_5086c	-	acyl-CoA synthetase	Rv1206	fadD6
MSMEG_5087c	-	hypothetical protein MSMEG_5087	Rv1205	-
MSMEG_5088	-	TPR repeat-containing protein	Rv1204c	-
MSMEG_5103c	dapE	dipeptidase	Rv1202	dapE
MSMEG_5104	-	tetrahydropicolinate succinylase	Rv1201c	-
MSMEG_5114c	-	acyl-CoA synthetase	Rv1193	fadD36
MSMEG_5117c	-	proline dehydrogenase	Rv1188	-
MSMEG_5119c	pruA	1-pyrroline-5-carboxylate dehydrogenase	Rv1187	rocA
MSMEG_5120	-	hypothetical protein MSMEG_5120	Rv1186c	-
MSMEG_5121c	-	N-succinyldiaminopimelate aminotransferase	Rv1178	-
MSMEG_5122c	-	ferredoxin	Rv1177	fdxC
MSMEG_5124	-	2,4-dienoyl-CoA reductase	Rv1175c	fadH
MSMEG_5126c	fbiC	FO synthase	Rv1173	fbiC
MSMEG_5128c	-	hypothetical protein MSMEG_5128	Rv1171	-
MSMEG_5129c	-	N-Acetyl-1-D-myo-Inosityl-2-amino-2-deoxy-alpha- D-glucopyranoside deacetylase MshB	Rv1170	mshB
MSMEG_5130c	-	extracellular solute-binding protein, family protein 5	Rv1166	lpqW
MSMEG_5132c	typA	GTP-binding protein TypA/BipA	Rv1165	typA
MSMEG_5136c	-	helix-hairpin-helix DNA-binding motif-containing protein	Rv0080	-
MSMEG_5138c	narJ	nitrate reductase molybdenum cofactor assembly chaperone	Rv1163	narJ
MSMEG_5139c	narH	nitrate reductase, beta subunit	Rv1162	narH
MSMEG_5140c	-	nitrate reductase, alpha subunit	Rv1161	narG
MSMEG_5141c	-	nitrate/nitrite transporter protein	Rv1737c	narK2
MSMEG_5148c	-	CTP pyrophosphohydrolase	Rv1160	mutT2
MSMEG_5149c	pimE	mannosyltransferase	Rv1159	pimE
MSMEG_5150	phhB	pterin-4-alpha-carbinolamine dehydratase	Rv1159A	phhB
MSMEG_5153	-	hypothetical protein MSMEG_5153	Rv1157c	-
MSMEG_5156c	-	base excision DNA repair protein, HhH-GPD family protein	Rv1156	-
MSMEG_5169c	-	hypothetical protein MSMEG_5169	Rv4012	-
MSMEG_5170c	-	pyridoxamine 5'-phosphate oxidase family protein	Rv1155	-
MSMEG_5172	-	hypothetical protein MSMEG_5172	Rv1154c	-
MSMEG_5173	-	O-methyltransferase, putative	Rv1153c	omt
MSMEG_5174c	-	regulatory protein GntR, HTH	Rv1152	-
MSMEG_5175	-	NAD-dependent deacetylase	Rv1151c	-
MSMEG_5176c	-	methyltransferase type 11	Rv1147	-
MSMEG_5178c	-	integral membrane protein	Rv1146	mmpL13b
MSMEG_5183c	-	3-hydroxyacyl-CoA dehydrogenase	Rv1144	-
MSMEG_5184c	-	alpha-methylacyl-CoA racemase, putative	Rv1143	mcr
MSMEG_5185	-	enoyl-CoA hydratase	Rv1142c	echA10
MSMEG_5187	-	tetracycline-resistance determinant TetV	Rv1258c	-
MSMEG_5188c	-	caax amino protease family protein	Rv1140	-
MSMEG_5191c	-	siderophore binding protein	Rv3525c	-
MSMEG_5196	-	fasciclin domain-containing protein	Rv2875	mpt70
MSMEG_5197c	-	long-chain specific acyl-CoA dehydrogenase	Rv2724c	fadE20
MSMEG_5201	-	regulatory protein GntR, HTH	Rv3060c	-
MSMEG_5202c	-	hypothetical protein MSMEG_5202	Rv1132	-
MSMEG_5205c	-	hypothetical protein MSMEG_5205	Rv1125	-
MSMEG_5209	-	hydrolase, alpha/beta fold family protein	Rv1123c	bpoB
MSMEG_5213	-	hypothetical protein MSMEG_5213	Rv1118c	-
MSMEG_5222c	ychF	translation-associated GTPase	Rv1112	-
MSMEG_5223	-	hypothetical protein MSMEG_5223	Rv1111c	-
MSMEG_5224c	ispH	4-hydroxy-3-methylbut-2-enyl diphosphate reductase	Rv1110	ispH
MSMEG_5225	-	hypothetical protein MSMEG_5225	Rv1109c	-
MSMEG_5226	xseA	exodeoxyribonuclease VII large subunit	Rv1108c	xseA
MSMEG_5227	xseB	exodeoxyribonuclease VII, small subunit	Rv1107c	xseB
MSMEG_5228	-	3-beta hydroxysteroid dehydrogenase/isomerase family protein	Rv1106c	-
MSMEG_5237	-	hypothetical protein MSMEG_5237	Rv1101c	-
MSMEG_5238c	-	hypothetical protein MSMEG_5238	Rv1100	-
MSMEG_5239	glpX	fructose 1,6-bisphosphatase II	Rv1099c	glpX
MSMEG_5240	fumC	fumarate hydratase	Rv1098c	fumC
MSMEG_5241c	-	GAF family protein	Rv2027c	-
MSMEG_5242c	-	acyltransferase, ws/dgat/mgat subfamily protein	Rv3130c	tgs1
MSMEG_5243c	-	helix-hairpin-helix DNA-binding motif-containing protein	Rv3129	-
MSMEG_5244c	-	two component transcriptional regulatory protein devr	Rv3133c	devR
MSMEG_5245c	-	universal stress protein family protein	Rv2028c	-
MSMEG_5247c	-	PhoH family protein	Rv1095	phoH2
MSMEG_5248c	-	acyl-	Rv1094	desA2
MSMEG_5249c	glyA	serine hydroxymethyltransferase	Rv1093	glyA
MSMEG_5252	coaA	pantothenate kinase	Rv1092c	coaA
MSMEG_5256c	uppS	undecaprenyl diphosphate synthase	Rv1086	-
MSMEG_5257	-	channel protein, hemolysin III family protein	Rv1085c	-
MSMEG_5259c	-	hypothetical protein MSMEG_5259	Rv1084	-
MSMEG_5260c	-	hypothetical protein MSMEG_5260	Rv1083	-
MSMEG_5261c	-	mycothiol conjugate amidase Mca	Rv1082	mca
MSMEG_5262	-	hypothetical protein MSMEG_5262	Rv1081c	-
MSMEG_5263	greA	transcription elongation factor GreA	Rv1080c	greA
MSMEG_5265c	-	cystathionine gamma-synthase	Rv1079	metB
MSMEG_5266c	-	RDD family protein	Rv1078	pra
MSMEG_5268c	-	hypothetical protein MSMEG_5268	Rv2560	-
MSMEG_5270c	-	cystathionine beta-synthase	Rv1077	cbs
MSMEG_5271c	-	esterase	Rv1076	lipU
MSMEG_5272	-	hypothetical protein MSMEG_5272	Rv1075c	-
MSMEG_5273	-	acetyl-CoA acetyltransferase	Rv1074c	fadA3
MSMEG_5275c	-	permease of the major facilitator superfamily protein	Rv1072	-
MSMEG_5276	-	enoyl-CoA hydratase	Rv1071c	echA9
MSMEG_5277	-	enoyl-CoA hydratase	Rv1070c	echA8
MSMEG_5278	-	membrane-spanning protein	Rv1069c	-
MSMEG_5279c	-	hypothetical protein MSMEG_5279	Rv1066	-
MSMEG_5280c	-	cysteine dioxygenase type I superfamily protein	Rv1065	-
MSMEG_5281	-	LpqV protein	Rv1064c	lpqV
MSMEG_5283	-	hydrolase, CocE/NonD family protein	Rv1215c	-
MSMEG_5284	-	patatin	Rv1063c	-
MSMEG_5285c	-	phospholipase, patatin family protein	Rv1062	-
MSMEG_5286c	dapB	dihydrodipicolinate reductase N-terminus domain-containing protein	Rv1059	-
MSMEG_5291c	-	acyl-CoA synthetase	Rv1058	fadD14
MSMEG_5295c	-	acyl-CoA synthetase	Rv0119	fadD7
MSMEG_5302c	-	aerobic C4-dicarboxylate transport protein	Rv2443	dctA
MSMEG_5308c	-	hypothetical protein MSMEG_5308	Rv1057	-
MSMEG_5310c	-	SAM-dependent methyltransferase	Rv2622	-
MSMEG_5314c	-	hypothetical protein MSMEG_5314	Rv3555c	-
MSMEG_5315c	-	gp35 protein	Rv3594	-
MSMEG_5317	-	hypothetical protein MSMEG_5317	Rv0314c	-
MSMEG_5329c	-	hypothetical protein MSMEG_5329	Rv3848	-
MSMEG_5388	-	hypothetical protein MSMEG_5388	Rv1766	-
MSMEG_5392	kdpA	potassium-transporting ATPase subunit A	Rv1029	kdpA
MSMEG_5393	kdpB	potassium-transporting ATPase subunit B	Rv1030	kdpB
MSMEG_5394	-	potassium-transporting ATPase C chain	Rv1031	kdpC
MSMEG_5395	-	sensor protein KdpD	Rv1028c	kdpD
MSMEG_5396	-	KDP operon transcriptional regulatory protein KdpE	Rv1027c	kdpE
MSMEG_5398c	-	ISMsm4, transposase	Rv3349c	-
MSMEG_5403c	cadA	cadmium-translocating P-type ATPase	Rv1469	ctpD
MSMEG_5405	-	transcriptional regulator, ArsR family protein	Rv3744	-
MSMEG_5410	-	radical SAM domain-containing protein	Rv3729	-
MSMEG_5412	-	immunogenic protein MPT63	Rv1926c	mpt63
MSMEG_5413c	-	exopolyphosphatase	Rv1026	-
MSMEG_5414c	-	septum formation initiator subfamily protein, putative	Rv1025	-
MSMEG_5415c	eno	phosphopyruvate hydratase	Rv1023	eno
MSMEG_5416c	-	LpqU protein	Rv1022	lpqU
MSMEG_5422c	-	nucleoside triphosphate pyrophosphohydrolase	Rv1021	-
MSMEG_5423c	mfd	transcription-repair coupling factor	Rv1020	mfd
MSMEG_5424c	-	transcriptional regulator, TetR family protein	Rv1019	-
MSMEG_5426	glmU	UDP-N-acetylglucosamine pyrophosphorylase	Rv1018c	glmU
MSMEG_5427	-	ribose-phosphate pyrophosphokinase	Rv1017c	prsA
MSMEG_5429	-	LpqT protein	Rv1016c	lpqT
MSMEG_5431	-	50S ribosomal protein L25/general stress protein Ctc	Rv1015c	rplY
MSMEG_5432	pth	peptidyl-tRNA hydrolase	Rv1014c	pth
MSMEG_5435c	-	acyl-CoA synthetase	Rv1013	pks16
MSMEG_5436c	ispE	4-diphosphocytidyl-2-C-methyl-D-erythritol kinase	Rv1011	ispE
MSMEG_5438c	ksgA	dimethyladenosine transferase	Rv1010	ksgA
MSMEG_5439c	-	resuscitation-promoting factor RpfB	Rv1009	rpfB
MSMEG_5440c	-	deoxyribonuclease	Rv1008	tatD
MSMEG_5441	metG	methionyl-tRNA synthetase	Rv1007c	metG
MSMEG_5445c	-	hypothetical protein MSMEG_5445	Rv1003	-
MSMEG_5446	pabB	para-aminobenzoate synthase component I	Rv1005c	pabB
[truncated: 549 more rows]

## Sheet: c
Dataset 1c: The number of insertion counts per respective TA site. wt_150Fe = wt selected on chelated Sauton's supplemented with 150 μM FeCl3, wt_0Fe = wt selected on chelated Sauton's without iron supplementation, FxbA_0Fe = ΔfxbA selected on chelated Sauton's without iron supplementation, MbtD_0Fe = ΔmbtD selected on chelated Sauton's without iron supplementation, MbtDFxbA_3Fe = ΔmbtDΔfxbA sele…
TA_site:	Start	End	Region	wt_150Fe	wt_0Fe	FxbA_0Fe	MbtD_0Fe	MbtDFxbA_3Fe
TA_site:	62	64	IG	0	0	4	0	0
TA_site:	101	103	IG	4	1	0	0	0
TA_site:	237	239	IG	0	0	0	0	0
TA_site:	240	242	IG	0	0	0	0	0
TA_site:	246	248	IG	0	0	0	0	0
TA_site:	254	256	IG	0	0	0	0	0
TA_site:	353	355	IG	0	0	0	0	0
TA_site:	380	382	IG	10	2	4	1	0
TA_site:	459	461	IG	0	0	4	2	0
TA_site:	478	480	IG	0	1	0	0	0
TA_site:	493	495	IG	0	0	0	0	0
TA_site:	578	580	MSMEG_0001	0	0	0	0	0
TA_site:	673	675	MSMEG_0001	0	0	0	0	0
TA_site:	868	870	MSMEG_0001	0	0	0	0	2
TA_site:	990	992	MSMEG_0001	0	0	0	0	0
TA_site:	1215	1217	MSMEG_0001	0	0	0	0	0
TA_site:	1507	1509	MSMEG_0001	0	0	0	0	0
TA_site:	1654	1656	MSMEG_0001	0	0	0	0	0
TA_site:	1660	1662	MSMEG_0001	0	0	0	0	0
TA_site:	1720	1722	MSMEG_0002	6	1	4	1	3
TA_site:	1805	1807	MSMEG_0002	6	0	0	1	0
TA_site:	1985	1987	MSMEG_0002	0	0	3	0	0
TA_site:	2084	2086	MSMEG_0002	4	0	0	1	0
TA_site:	2181	2183	MSMEG_0002	10	7	29	28	1
TA_site:	2210	2212	MSMEG_0002	0	7	7	0	0
TA_site:	2240	2242	MSMEG_0002	13	0	14	1	0
TA_site:	2258	2260	MSMEG_0002	7	7	1	0	0
TA_site:	2270	2272	MSMEG_0002	8	2	0	0	2
TA_site:	2367	2369	MSMEG_0002	0	0	0	0	1
TA_site:	2417	2419	MSMEG_0002	0	0	2	0	0
TA_site:	2612	2614	MSMEG_0002	0	0	0	0	0
TA_site:	2756	2758	MSMEG_0003	0	0	0	0	0
TA_site:	2928	2930	MSMEG_0003	0	0	4	0	0
TA_site:	3026	3028	MSMEG_0003	0	0	0	2	0
TA_site:	3083	3085	MSMEG_0003	0	0	0	0	0
TA_site:	3140	3142	MSMEG_0003	0	0	0	0	0
TA_site:	3154	3156	MSMEG_0003	0	0	0	0	0
TA_site:	3269	3271	MSMEG_0003	0	0	1	0	0
TA_site:	3311	3313	MSMEG_0003	0	0	0	0	0
TA_site:	3333	3335	MSMEG_0003	7	1	11	1	0
TA_site:	3368	3370	MSMEG_0003	0	1	13	5	1
TA_site:	3548	3550	MSMEG_0003	3	0	0	0	0
TA_site:	4019	4021	MSMEG_0004	0	0	0	0	0
TA_site:	4318	4320	MSMEG_0004	5	0	0	0	0
TA_site:	4351	4353	MSMEG_0004	1	1	0	4	1
TA_site:	4442	4444	IG	0	0	0	0	0
TA_site:	4454	4456	IG	0	0	0	0	0
TA_site:	4471	4473	IG	2	2	0	1	2
TA_site:	4475	4477	IG	2	0	2	0	0
TA_site:	4491	4493	IG	0	0	0	0	0
TA_site:	4511	4513	IG	0	0	0	0	0
TA_site:	4521	4523	IG	0	0	0	0	0
TA_site:	4624	4626	MSMEG_0005	0	0	0	0	0
TA_site:	4687	4689	MSMEG_0005	0	0	0	0	0
TA_site:	4930	4932	MSMEG_0005	0	0	0	0	0
TA_site:	5020	5022	MSMEG_0005	0	0	0	0	0
TA_site:	5035	5037	MSMEG_0005	0	0	0	0	0
TA_site:	5038	5040	MSMEG_0005	0	0	0	0	0
TA_site:	5143	5145	MSMEG_0005	0	0	0	0	0
TA_site:	5347	5349	MSMEG_0005	0	0	0	0	0
TA_site:	5368	5370	MSMEG_0005	0	0	0	0	0
TA_site:	5479	5481	MSMEG_0005	6	1	3	4	0
TA_site:	5532	5534	MSMEG_0005	0	0	0	0	0
TA_site:	5581	5583	MSMEG_0005	0	0	0	6	0
TA_site:	5853	5855	MSMEG_0005	2	0	0	1	0
TA_site:	5877	5879	MSMEG_0005	0	1	0	9	0
TA_site:	5956	5958	MSMEG_0005	3	1	3	10	1
TA_site:	6126	6128	MSMEG_0005	0	0	0	0	0
TA_site:	6160	6162	MSMEG_0005	0	0	1	0	0
TA_site:	6295	6297	MSMEG_0005	10	3	13	4	0
TA_site:	6334	6336	MSMEG_0005	2	1	0	0	0
TA_site:	6408	6410	MSMEG_0005	3	0	0	0	0
TA_site:	6418	6420	MSMEG_0005	0	3	0	2	0
TA_site:	6570	6572	MSMEG_0005	0	0	0	0	0
TA_site:	6616	6618	MSMEG_0005	0	0	6	0	0
TA_site:	6656	6658	MSMEG_0006	0	0	0	0	0
TA_site:	6732	6734	MSMEG_0006	0	0	0	0	0
TA_site:	6741	6743	MSMEG_0006	0	0	0	0	0
TA_site:	6819	6821	MSMEG_0006	0	0	0	0	0
TA_site:	6828	6830	MSMEG_0006	0	0	0	0	0
TA_site:	6896	6898	MSMEG_0006	0	0	0	0	0
TA_site:	6900	6902	MSMEG_0006	0	0	0	0	0
TA_site:	6927	6929	MSMEG_0006	0	0	0	0	0
TA_site:	6969	6971	MSMEG_0006	0	0	0	0	0
TA_site:	7010	7012	MSMEG_0006	0	0	0	0	0
TA_site:	7035	7037	MSMEG_0006	0	0	0	0	0
TA_site:	7116	7118	MSMEG_0006	0	0	0	0	0
TA_site:	7190	7192	MSMEG_0006	0	0	0	0	0
TA_site:	7254	7256	MSMEG_0006	0	0	0	0	0
TA_site:	7272	7274	MSMEG_0006	0	0	0	0	0
TA_site:	7367	7369	MSMEG_0006	0	0	0	0	0
TA_site:	7380	7382	MSMEG_0006	0	0	0	0	0
TA_site:	7476	7478	MSMEG_0006	0	0	0	0	0
TA_site:	7644	7646	MSMEG_0006	0	0	0	0	0
TA_site:	7743	7745	MSMEG_0006	0	0	0	0	0
TA_site:	7785	7787	MSMEG_0006	0	0	0	0	0
TA_site:	8223	8225	MSMEG_0006	0	0	0	0	0
TA_site:	8250	8252	MSMEG_0006	0	0	0	0	0
TA_site:	8379	8381	MSMEG_0006	0	0	0	0	0
TA_site:	8394	8396	MSMEG_0006	0	0	0	0	0
TA_site:	8499	8501	MSMEG_0006	0	0	0	0	0
TA_site:	8514	8516	MSMEG_0006	0	0	0	0	0
TA_site:	8810	8812	MSMEG_0006	0	0	0	0	0
TA_site:	8814	8816	MSMEG_0006	0	0	0	0	0
TA_site:	8841	8843	MSMEG_0006	0	0	0	0	0
TA_site:	8868	8870	MSMEG_0006	0	0	0	0	0
TA_site:	8913	8915	MSMEG_0006	0	0	0	0	0
TA_site:	8973	8975	MSMEG_0006	0	0	0	0	0
TA_site:	9216	9218	IG	15	5	10	2	11
TA_site:	9226	9228	IG	60	4	6	5	12
TA_site:	9253	9255	MSMEG_0007	0	2	0	1	0
TA_site:	9517	9519	MSMEG_0007	13	8	15	1	6
TA_site:	9737	9739	MSMEG_0007	30	2	4	12	2
TA_site:	9763	9765	MSMEG_0007	20	18	19	46	5
TA_site:	9952	9954	MSMEG_0007	20	11	43	6	153
TA_site:	9981	9983	MSMEG_0007	0	0	0	0	0
TA_site:	10042	10044	IG	0	0	0	0	0
TA_site:	10067	10069	IG	0	0	0	0	0
TA_site:	10077	10079	IG	0	0	0	0	0
TA_site:	10079	10081	IG	0	0	0	0	0
TA_site:	10092	10094	IG	0	0	0	0	0
TA_site:	10108	10110	IG	0	0	0	0	0
TA_site:	10138	10140	IG	0	0	0	0	0
TA_site:	10291	10293	IG	17	8	77	104	1
TA_site:	10300	10302	IG	0	0	0	0	0
TA_site:	10312	10314	IG	0	0	0	0	0
TA_site:	10357	10359	IG	0	0	0	0	0
TA_site:	10393	10395	IG	0	1	16	35	0
TA_site:	10398	10400	IG	0	0	6	0	0
TA_site:	10423	10425	MSMEG_0011	18	15	44	2	4
TA_site:	10570	10572	MSMEG_0011	17	0	27	1	14
TA_site:	10577	10579	MSMEG_0011	6	0	24	1	6
TA_site:	10702	10704	MSMEG_0011	0	5	3	0	1
TA_site:	10846	10848	MSMEG_0011	21	16	0	3	5
TA_site:	10896	10898	MSMEG_0011	4	0	0	0	0
TA_site:	10963	10965	MSMEG_0011	1	0	7	0	0
TA_site:	11011	11013	MSMEG_0011	23	11	11	19	6
TA_site:	11029	11031	MSMEG_0011	2	0	6	0	0
TA_site:	11059	11061	MSMEG_0011	4	0	4	0	0
TA_site:	11128	11130	MSMEG_0011	28	9	17	78	11
TA_site:	11212	11214	IG	21	6	20	1	7
TA_site:	11256	11258	MSMEG_0012	0	2	0	0	0
TA_site:	11377	11379	MSMEG_0012	4	0	0	0	1
TA_site:	11427	11429	MSMEG_0012	27	0	4	0	4
TA_site:	11496	11498	MSMEG_0012	4	0	3	0	1
TA_site:	11596	11598	MSMEG_0012	1	0	2	0	0
TA_site:	11644	11646	MSMEG_0012	4	0	9	0	0
TA_site:	11946	11948	MSMEG_0012	3	1	0	0	0
TA_site:	12088	12090	MSMEG_0012	7	0	1	0	2
TA_site:	12203	12205	MSMEG_0012	19	0	1	0	1
TA_site:	12390	12392	MSMEG_0013	18	1	25	0	6
TA_site:	12597	12599	MSMEG_0013	0	0	7	0	4
TA_site:	12654	12656	MSMEG_0013	1	0	1	0	3
TA_site:	12657	12659	MSMEG_0013	3	0	3	0	4
TA_site:	12711	12713	MSMEG_0013	27	0	28	0	10
TA_site:	12723	12725	MSMEG_0013	8	0	12	0	1
TA_site:	12744	12746	MSMEG_0013	0	0	0	0	0
TA_site:	12781	12783	MSMEG_0013	4	0	3	1	1
TA_site:	12952	12954	MSMEG_0013	5	0	0	0	2
TA_site:	13023	13025	MSMEG_0013	8	4	2	0	5
TA_site:	13225	13227	MSMEG_0013	0	0	2	0	4
TA_site:	13246	13248	MSMEG_0013	0	0	0	0	0
TA_site:	13263	13265	MSMEG_0013	0	1	27	0	2
TA_site:	13270	13272	MSMEG_0013	21	0	8	1	8
TA_site:	13272	13274	MSMEG_0013	7	0	21	0	5
TA_site:	13309	13311	MSMEG_0015	10	0	21	0	6
TA_site:	13373	13375	MSMEG_0015	0	0	0	0	0
TA_site:	13437	13439	MSMEG_0015	2	0	2	0	1
TA_site:	13609	13611	MSMEG_0015	0	0	0	0	2
TA_site:	13841	13843	MSMEG_0015	1	3	4	0	10
TA_site:	13952	13954	MSMEG_0015	0	0	0	0	1
TA_site:	14045	14047	MSMEG_0015	0	0	10	0	2
TA_site:	14138	14140	MSMEG_0014c	0	0	0	0	0
TA_site:	14164	14166	MSMEG_0014c	1	0	0	0	0
TA_site:	14185	14187	MSMEG_0014c	0	0	0	0	0
TA_site:	14332	14334	MSMEG_0014c	17	2	0	0	0
TA_site:	14367	14369	MSMEG_0014c	13	0	0	0	0
TA_site:	14386	14388	MSMEG_0014c	1	0	0	0	0
TA_site:	14392	14394	MSMEG_0014c	30	2	0	19	0
TA_site:	14404	14406	MSMEG_0014c	0	3	0	0	0
TA_site:	14599	14601	MSMEG_0014c	4	6	0	37	0
TA_site:	14794	14796	MSMEG_0014c	4	0	0	0	0
TA_site:	14831	14833	MSMEG_0014c	0	0	0	0	0
TA_site:	14974	14976	MSMEG_0014c	2	0	0	0	0
TA_site:	15067	15069	MSMEG_0014c	0	0	0	0	0
TA_site:	15147	15149	IG	0	0	0	0	0
TA_site:	15154	15156	IG	0	0	8	0	0
TA_site:	15163	15165	IG	0	0	9	1	0
TA_site:	15180	15182	IG	0	4	4	0	3
TA_site:	15206	15208	IG	0	0	8	0	0
TA_site:	15249	15251	IG	0	0	0	0	0
TA_site:	15252	15254	IG	15	6	5	0	0
TA_site:	15504	15506	MSMEG_0016	8	0	1	1	1
TA_site:	15571	15573	MSMEG_0017	0	0	0	0	2
TA_site:	15617	15619	MSMEG_0017	0	0	0	0	0
TA_site:	15658	15660	MSMEG_0017	0	0	0	0	0
TA_site:	15771	15773	MSMEG_0017	9	1	2	0	1
TA_site:	15866	15868	MSMEG_0017	0	0	3	0	0
TA_site:	15879	15881	MSMEG_0017	0	0	8	1	16
TA_site:	15895	15897	MSMEG_0017	5	1	12	1	9
TA_site:	15933	15935	MSMEG_0017	4	6	16	0	3
TA_site:	15945	15947	MSMEG_0017	10	1	1	1	8
TA_site:	15961	15963	MSMEG_0017	3	6	4	0	2
TA_site:	16015	16017	MSMEG_0017	4	1	13	17	2
TA_site:	16209	16211	MSMEG_0017	0	0	0	0	0
TA_site:	16335	16337	MSMEG_0017	1	0	3	3	2
TA_site:	16444	16446	MSMEG_0017	0	0	0	0	0
TA_site:	16624	16626	MSMEG_0017	0	2	2	7	0
TA_site:	16677	16679	MSMEG_0017	0	0	0	0	0
TA_site:	16870	16872	MSMEG_0017	4	9	10	17	9
TA_site:	17077	17079	MSMEG_0017	12	5	34	1	12
TA_site:	17229	17231	MSMEG_0017	0	0	0	0	1
TA_site:	17408	17410	MSMEG_0018	45	9	50	4	34
TA_site:	17531	17533	MSMEG_0018	11	5	22	7	9
TA_site:	17700	17702	MSMEG_0018	0	0	4	0	1
TA_site:	17804	17806	MSMEG_0018	9	0	6	0	2
TA_site:	17825	17827	MSMEG_0018	14	7	20	1	3
TA_site:	17849	17851	MSMEG_0018	0	2	0	0	0
TA_site:	17930	17932	MSMEG_0018	6	5	3	2	1
TA_site:	18179	18181	MSMEG_0018	24	4	5	1	4
TA_site:	18329	18331	MSMEG_0018	0	0	2	0	0
TA_site:	18372	18374	MSMEG_0018	1	0	5	0	0
TA_site:	18980	18982	MSMEG_0018	1	0	5	0	2
TA_site:	19016	19018	MSMEG_0018	39	21	29	11	13
TA_site:	19208	19210	MSMEG_0019	6	4	1	0	1
TA_site:	19362	19364	MSMEG_0019	3	5	0	0	3
TA_site:	19559	19561	MSMEG_0019	0	9	8	0	6
TA_site:	19805	19807	MSMEG_0019	11	6	0	0	3
TA_site:	19847	19849	MSMEG_0019	1	0	11	5	2
TA_site:	20012	20014	MSMEG_0019	10	3	3	0	0
TA_site:	20021	20023	MSMEG_0019	0	0	0	0	0
TA_site:	20063	20065	MSMEG_0019	8	3	4	0	2
TA_site:	20126	20128	MSMEG_0019	4	16	14	2	2
TA_site:	20141	20143	MSMEG_0019	1	2	11	4	2
TA_site:	20180	20182	MSMEG_0019	18	0	13	0	2
TA_site:	20210	20212	MSMEG_0019	14	0	1	0	0
TA_site:	20282	20284	MSMEG_0019	0	12	13	0	0
TA_site:	20477	20479	MSMEG_0019	1	11	0	0	2
TA_site:	20561	20563	MSMEG_0019	11	4	10	24	9
TA_site:	20825	20827	MSMEG_0019	6	5	4	0	7
TA_site:	21145	21147	MSMEG_0019	0	1	0	0	0
TA_site:	21368	21370	MSMEG_0019	0	0	9	0	1
TA_site:	21451	21453	MSMEG_0019	0	0	0	0	0
TA_site:	21556	21558	MSMEG_0019	0	0	0	0	0
TA_site:	21677	21679	MSMEG_0019	2	6	5	2	1
TA_site:	21830	21832	MSMEG_0019	1	0	0	0	0
TA_site:	21956	21958	MSMEG_0019	15	2	14	3	5
TA_site:	21971	21973	MSMEG_0019	5	8	4	0	1
TA_site:	22025	22027	MSMEG_0019	5	3	7	1	12
TA_site:	22355	22357	MSMEG_0019	0	6	0	0	0
TA_site:	22406	22408	MSMEG_0019	7	1	18	8	3
TA_site:	22442	22444	MSMEG_0019	7	9	8	11	2
TA_site:	22718	22720	MSMEG_0019	0	1	0	0	0
TA_site:	22829	22831	MSMEG_0019	0	0	0	0	1
TA_site:	22990	22992	MSMEG_0019	4	7	1	4	5
TA_site:	23407	23409	MSMEG_0019	1	0	1	0	3
TA_site:	23459	23461	MSMEG_0019	0	0	0	0	0
TA_site:	23716	23718	MSMEG_0019	0	0	0	0	0
TA_site:	23750	23752	MSMEG_0019	3	0	0	0	0
TA_site:	23897	23899	MSMEG_0019	1	3	3	6	1
TA_site:	23918	23920	MSMEG_0019	1	0	0	0	0
TA_site:	23932	23934	MSMEG_0019	0	0	0	0	0
TA_site:	23939	23941	MSMEG_0019	16	11	2	10	1
TA_site:	24110	24112	MSMEG_0019	9	19	18	25	6
TA_site:	24375	24377	MSMEG_0019	0	0	0	0	0
TA_site:	24521	24523	MSMEG_0019	4	0	5	0	6
TA_site:	24668	24670	MSMEG_0019	1	2	5	0	0
TA_site:	24698	24700	MSMEG_0019	0	0	0	0	0
TA_site:	24761	24763	MSMEG_0019	13	2	7	0	7
TA_site:	25179	25181	MSMEG_0019	1	0	0	2	0
TA_site:	25280	25282	MSMEG_0019	0	0	0	0	0
TA_site:	25484	25486	MSMEG_0019	2	1	2	0	5
TA_site:	25487	25489	MSMEG_0019	3	8	7	3	7
TA_site:	25520	25522	MSMEG_0019	12	3	10	25	9
TA_site:	25815	25817	MSMEG_0019	1	0	0	0	2
TA_site:	25836	25838	MSMEG_0019	0	0	0	0	0
TA_site:	25868	25870	MSMEG_0019	8	0	4	24	9
TA_site:	25931	25933	MSMEG_0019	2	0	0	0	0
TA_site:	26252	26254	MSMEG_0019	5	0	0	0	0
TA_site:	26588	26590	MSMEG_0019	1	5	0	0	3
TA_site:	26743	26745	MSMEG_0019	0	0	0	0	0
TA_site:	26918	26920	MSMEG_0019	0	0	7	0	2
TA_site:	27065	27067	MSMEG_0019	2	7	4	0	0
TA_site:	27241	27243	MSMEG_0019	2	0	1	0	0
TA_site:	27317	27319	MSMEG_0019	8	0	1	0	0
TA_site:	27326	27328	MSMEG_0019	8	2	7	0	1
TA_site:	27371	27373	MSMEG_0019	0	0	0	0	0
TA_site:	27392	27394	MSMEG_0019	2	7	6	10	4
TA_site:	27456	27458	MSMEG_0019	3	8	13	1	3
TA_site:	27584	27586	MSMEG_0019	9	3	0	24	2
TA_site:	27629	27631	MSMEG_0019	34	5	39	3	5
TA_site:	27690	27692	MSMEG_0019	4	1	2	0	2
TA_site:	27761	27763	MSMEG_0019	3	4	2	0	0
TA_site:	27770	27772	MSMEG_0019	1	4	1	1	4
TA_site:	27785	27787	MSMEG_0019	10	1	3	1	3
TA_site:	27866	27868	MSMEG_0019	8	0	5	0	1
TA_site:	27920	27922	MSMEG_0019	1	0	2	0	2
TA_site:	27950	27952	MSMEG_0019	8	0	0	0	0
TA_site:	27998	28000	MSMEG_0019	14	16	21	6	4
TA_site:	28019	28021	MSMEG_0019	14	7	16	1	3
TA_site:	28073	28075	MSMEG_0019	2	4	6	3	2
TA_site:	28112	28114	MSMEG_0019	0	0	0	0	0
TA_site:	28229	28231	MSMEG_0019	1	0	3	1	2
TA_site:	28313	28315	MSMEG_0019	0	6	5	0	6
TA_site:	28331	28333	MSMEG_0019	0	0	5	0	0
TA_site:	28748	28750	MSMEG_0019	6	6	2	0	4
TA_site:	29004	29006	MSMEG_0019	0	0	0	0	0
TA_site:	29228	29230	MSMEG_0019	0	1	1	0	0
TA_site:	29564	29566	MSMEG_0019	0	0	0	0	1
TA_site:	29670	29672	MSMEG_0019	0	0	0	0	0
TA_site:	29690	29692	MSMEG_0019	0	0	0	0	0
TA_site:	29753	29755	MSMEG_0019	4	0	8	0	1
TA_site:	30131	30133	MSMEG_0019	23	18	65	10	4
TA_site:	30170	30172	MSMEG_0019	23	1	6	1	2
TA_site:	30226	30228	MSMEG_0019	0	2	11	0	0
TA_site:	30277	30279	MSMEG_0019	1	0	0	8	0
TA_site:	30425	30427	MSMEG_0019	19	23	6	1	0
TA_site:	30503	30505	MSMEG_0019	6	0	0	0	1
TA_site:	30536	30538	MSMEG_0019	0	1	9	1	4
TA_site:	31187	31189	MSMEG_0019	0	2	0	0	0
TA_site:	31208	31210	MSMEG_0019	0	0	6	0	0
TA_site:	31241	31243	MSMEG_0019	8	2	11	0	4
TA_site:	31280	31282	MSMEG_0019	3	1	0	0	0
TA_site:	31451	31453	MSMEG_0019	3	0	2	0	0
TA_site:	31496	31498	MSMEG_0019	0	1	0	0	0
TA_site:	31639	31641	MSMEG_0019	19	1	6	7	5
TA_site:	31643	31645	MSMEG_0019	39	32	68	43	33
TA_site:	31829	31831	MSMEG_0019	13	11	15	27	11
TA_site:	31838	31840	MSMEG_0019	4	6	4	3	3
TA_site:	31928	31930	MSMEG_0019	6	12	0	1	0
TA_site:	32129	32131	MSMEG_0019	15	4	0	0	12
TA_site:	32180	32182	MSMEG_0019	12	0	8	0	2
TA_site:	32231	32233	MSMEG_0019	1	4	0	0	0
TA_site:	32273	32275	MSMEG_0019	9	11	50	30	5
TA_site:	32435	32437	MSMEG_0019	4	5	0	3	4
TA_site:	32465	32467	MSMEG_0019	2	3	0	0	1
TA_site:	32537	32539	MSMEG_0019	0	2	1	0	1
TA_site:	32585	32587	MSMEG_0019	7	0	0	5	3
TA_site:	32624	32626	MSMEG_0019	0	0	0	0	0
TA_site:	32735	32737	MSMEG_0019	0	0	0	0	1
TA_site:	32801	32803	MSMEG_0019	20	2	6	3	3
TA_site:	33423	33425	MSMEG_0019	1	0	0	0	0
TA_site:	33641	33643	MSMEG_0019	1	3	1	0	0
TA_site:	33704	33706	MSMEG_0019	23	0	11	20	3
TA_site:	34005	34007	MSMEG_0019	0	1	3	0	0
TA_site:	34196	34198	MSMEG_0019	5	0	1	0	0
TA_site:	34259	34261	MSMEG_0019	8	9	1	0	14
TA_site:	34358	34360	MSMEG_0019	11	0	6	6	5
TA_site:	34427	34429	MSMEG_0019	14	7	6	0	0
TA_site:	34618	34620	MSMEG_0019	3	0	3	0	2
TA_site:	34652	34654	MSMEG_0019	5	9	22	20	4
TA_site:	34667	34669	MSMEG_0019	0	0	0	0	0
TA_site:	34685	34687	MSMEG_0019	11	2	0	27	1
TA_site:	34748	34750	MSMEG_0019	1	0	0	0	1
TA_site:	34875	34877	MSMEG_0019	0	4	0	0	0
TA_site:	34981	34983	MSMEG_0019	0	0	0	3	1
TA_site:	35012	35014	MSMEG_0019	1	2	4	19	1
TA_site:	35075	35077	MSMEG_0019	2	4	0	0	3
TA_site:	35138	35140	MSMEG_0019	8	5	7	0	2
TA_site:	35229	35231	MSMEG_0019	0	8	0	0	0
TA_site:	35381	35383	MSMEG_0019	0	0	0	0	0
TA_site:	35449	35451	MSMEG_0019	0	0	0	0	0
TA_site:	35576	35578	MSMEG_0019	18	2	3	1	6
TA_site:	35642	35644	MSMEG_0019	17	5	3	11	4
TA_site:	35696	35698	MSMEG_0019	1	0	8	1	0
TA_site:	35735	35737	MSMEG_0019	16	1	0	0	0
TA_site:	35789	35791	MSMEG_0019	0	3	1	0	0
TA_site:	35850	35852	MSMEG_0019	9	1	24	1	8
TA_site:	35961	35963	MSMEG_0019	0	3	0	3	2
TA_site:	36053	36055	MSMEG_0019	1	0	0	0	0
TA_site:	36200	36202	MSMEG_0019	0	2	1	22	4
TA_site:	36221	36223	MSMEG_0019	1	0	5	0	0
TA_site:	36392	36394	MSMEG_0019	0	2	0	0	1
TA_site:	36419	36421	MSMEG_0019	4	0	5	11	4
TA_site:	36428	36430	MSMEG_0019	2	3	12	2	9
TA_site:	36683	36685	MSMEG_0019	6	0	13	0	1
TA_site:	36728	36730	MSMEG_0019	20	16	17	1	4
TA_site:	36854	36856	MSMEG_0019	2	1	1	0	1
TA_site:	36860	36862	MSMEG_0019	21	10	23	1	4
TA_site:	36869	36871	MSMEG_0019	3	7	3	5	4
TA_site:	36884	36886	MSMEG_0019	12	2	1	1	3
TA_site:	37019	37021	MSMEG_0019	8	11	3	5	4
TA_site:	37049	37051	MSMEG_0019	1	0	0	5	1
TA_site:	37115	37117	MSMEG_0019	5	2	1	1	4
TA_site:	37202	37204	MSMEG_0019	3	0	2	0	1
TA_site:	37313	37315	MSMEG_0019	23	21	22	16	11
TA_site:	37388	37390	MSMEG_0019	37	9	38	8	15
TA_site:	37856	37858	MSMEG_0019	6	5	7	2	3
TA_site:	37862	37864	MSMEG_0019	10	2	15	0	10
TA_site:	37982	37984	MSMEG_0019	9	8	7	1	5
TA_site:	38112	38114	MSMEG_0019	0	0	0	0	0
TA_site:	38228	38230	MSMEG_0019	0	10	4	0	0
TA_site:	38262	38264	MSMEG_0019	0	0	0	0	0
TA_site:	38282	38284	MSMEG_0019	5	1	4	1	2
TA_site:	38353	38355	MSMEG_0019	2	0	1	5	0
TA_site:	38822	38824	MSMEG_0019	8	0	0	0	0
TA_site:	38966	38968	MSMEG_0019	9	0	0	0	2
TA_site:	39209	39211	MSMEG_0019	4	0	1	0	1
TA_site:	39230	39232	MSMEG_0019	1	3	0	3	0
TA_site:	39398	39400	MSMEG_0019	0	0	0	0	0
TA_site:	39419	39421	MSMEG_0019	10	5	18	8	4
TA_site:	39533	39535	MSMEG_0019	12	21	7	0	9
TA_site:	39542	39544	MSMEG_0019	7	1	18	3	8
TA_site:	39629	39631	MSMEG_0019	3	0	0	0	1
TA_site:	39640	39642	MSMEG_0019	0	0	0	0	0
TA_site:	39767	39769	MSMEG_0019	9	0	0	0	1
TA_site:	39816	39818	MSMEG_0019	0	0	0	0	0
TA_site:	39962	39964	MSMEG_0019	6	0	0	0	2
TA_site:	40055	40057	MSMEG_0019	0	6	4	11	2
TA_site:	40070	40072	MSMEG_0019	0	7	4	0	0
TA_site:	40109	40111	MSMEG_0019	8	0	7	1	2
TA_site:	40139	40141	MSMEG_0019	5	1	0	0	2
TA_site:	40208	40210	MSMEG_0019	3	5	2	24	3
TA_site:	40256	40258	MSMEG_0019	2	14	5	1	0
TA_site:	40391	40393	MSMEG_0019	15	1	30	3	4
TA_site:	40394	40396	MSMEG_0019	36	31	41	28	7
TA_site:	40431	40433	MSMEG_0019	12	0	0	4	1
TA_site:	40551	40553	MSMEG_0019	0	0	0	0	1
TA_site:	40792	40794	MSMEG_0019	0	0	0	0	0
TA_site:	40867	40869	MSMEG_0019	0	0	0	0	0
TA_site:	40959	40961	MSMEG_0019	2	0	0	0	0
TA_site:	40961	40963	MSMEG_0019	14	15	19	18	6
TA_site:	41030	41032	MSMEG_0019	0	0	0	0	0
TA_site:	41366	41368	MSMEG_0019	35	0	5	0	6
TA_site:	41402	41404	MSMEG_0019	0	0	1	0	0
TA_site:	41411	41413	MSMEG_0019	0	0	0	1	0
TA_site:	41621	41623	MSMEG_0019	0	0	1	0	0
TA_site:	41764	41766	MSMEG_0020c	0	0	3	0	0
TA_site:	41788	41790	MSMEG_0020c	4	1	0	0	0
TA_site:	41827	41829	MSMEG_0020c	13	1	29	1	0
TA_site:	42031	42033	MSMEG_0020c	0	0	9	0	0
TA_site:	42074	42076	MSMEG_0020c	2	1	2	0	2
TA_site:	42158	42160	MSMEG_0020c	0	0	0	0	0
TA_site:	42217	42219	MSMEG_0020c	1	0	2	0	1
TA_site:	42265	42267	MSMEG_0020c	1	0	0	0	0
TA_site:	42289	42291	MSMEG_0020c	3	0	0	0	0
TA_site:	42409	42411	MSMEG_0020c	8	0	11	0	2
TA_site:	42727	42729	IG	1	0	15	0	1
TA_site:	42731	42733	IG	1	1	4	8	0
TA_site:	42736	42738	IG	0	0	10	2	0
TA_site:	42747	42749	IG	0	1	2	2	0
TA_site:	42750	42752	IG	0	0	0	0	0
TA_site:	42856	42858	IG	0	0	0	0	0
TA_site:	42860	42862	IG	0	0	1	0	0
TA_site:	42865	42867	IG	0	0	0	0	0
TA_site:	42875	42877	IG	0	0	0	0	0
TA_site:	42925	42927	IG	11	2	12	10	4
TA_site:	43006	43008	MSMEG_0021	14	6	16	3	8
TA_site:	43019	43021	MSMEG_0021	0	0	1	0	0
TA_site:	43114	43116	MSMEG_0021	10	2	5	10	2
TA_site:	43214	43216	MSMEG_0021	0	2	27	2	4
TA_site:	43316	43318	MSMEG_0021	1	0	0	0	0
TA_site:	43476	43478	MSMEG_0022	2	13	15	9	0
TA_site:	43641	43643	MSMEG_0022	3	0	0	0	0
TA_site:	43719	43721	MSMEG_0022	20	9	3	5	1
TA_site:	43761	43763	MSMEG_0022	4	3	3	11	3
TA_site:	43783	43785	MSMEG_0022	1	2	0	0	0
TA_site:	43790	43792	MSMEG_0022	0	0	0	0	0
TA_site:	43977	43979	MSMEG_0022	22	11	15	28	4
TA_site:	44022	44024	MSMEG_0022	0	1	4	20	3
TA_site:	44073	44075	MSMEG_0022	4	24	9	0	10
TA_site:	44079	44081	MSMEG_0022	0	1	0	1	1
TA_site:	44184	44186	MSMEG_0022	10	2	15	6	2
TA_site:	44202	44204	MSMEG_0022	25	5	46	10	13
TA_site:	44238	44240	MSMEG_0022	5	2	24	3	6
TA_site:	44250	44252	MSMEG_0022	1	0	2	0	5
TA_site:	44400	44402	MSMEG_0022	12	5	29	37	1
TA_site:	44451	44453	MSMEG_0022	1	4	1	0	3
TA_site:	44499	44501	MSMEG_0022	0	0	0	0	0
TA_site:	44538	44540	MSMEG_0022	3	4	4	1	0
TA_site:	44750	44752	MSMEG_0023c	0	0	0	9	0
TA_site:	44947	44949	MSMEG_0023c	0	2	0	1	2
TA_site:	44958	44960	MSMEG_0023c	3	3	0	0	2
TA_site:	45040	45042	MSMEG_0023c	25	0	12	11	7
TA_site:	45128	45130	IG	35	15	28	1	8
TA_site:	45233	45235	MSMEG_0024	18	7	15	8	5
TA_site:	45354	45356	MSMEG_0024	50	18	23	38	7
TA_site:	45396	45398	MSMEG_0024	17	6	2	17	10
TA_site:	45483	45485	MSMEG_0024	14	1	2	4	1
TA_site:	45531	45533	MSMEG_0024	18	5	8	2	4
TA_site:	45698	45700	MSMEG_0024	2	2	0	0	0
TA_site:	45782	45784	IG	12	7	4	12	0
TA_site:	45805	45807	IG	8	2	1	3	4
TA_site:	45841	45843	IG	14	5	8	18	4
TA_site:	45844	45846	IG	14	6	7	0	1
TA_site:	45854	45856	MSMEG_0025c	13	30	14	15	9
TA_site:	45857	45859	MSMEG_0025c	5	0	0	0	1
TA_site:	46096	46098	MSMEG_0025c	10	0	3	0	0
TA_site:	46188	46190	MSMEG_0025c	0	1	0	0	0
TA_site:	46197	46199	MSMEG_0025c	5	0	12	6	1
TA_site:	46207	46209	MSMEG_0025c	0	1	0	0	0
TA_site:	46265	46267	IG	13	0	0	0	0
TA_site:	46279	46281	IG	16	1	5	2	0
TA_site:	46285	46287	IG	0	0	1	0	0
TA_site:	46297	46299	IG	4	4	2	14	0
TA_site:	46310	46312	IG	14	3	6	0	0
TA_site:	46385	46387	IG	3	2	0	0	0
TA_site:	46399	46401	IG	3	0	3	0	2
TA_site:	46474	46476	MSMEG_0026c	0	0	0	0	0
TA_site:	46557	46559	MSMEG_0026c	0	0	0	0	0
TA_site:	46704	46706	IG	0	0	0	0	0
TA_site:	46765	46767	IG	13	2	26	11	4
TA_site:	46770	46772	IG	52	20	36	15	6
TA_site:	46776	46778	IG	24	10	23	8	5
TA_site:	47333	47335	MSMEG_0027	38	23	26	15	7
TA_site:	47345	47347	MSMEG_0027	20	2	4	5	8
TA_site:	47352	47354	MSMEG_0027	6	12	2	10	7
TA_site:	47417	47419	MSMEG_0027	25	12	21	11	7
TA_site:	47426	47428	MSMEG_0027	69	18	33	25	13
TA_site:	47450	47452	MSMEG_0027	28	0	11	2	3
TA_site:	47513	47515	MSMEG_0027	3	0	0	0	0
TA_site:	47540	47542	MSMEG_0027	8	0	7	8	0
TA_site:	47551	47553	IG	0	0	4	0	0
TA_site:	47587	47589	MSMEG_0029	0	0	0	0	0
TA_site:	47617	47619	MSMEG_0029	0	0	0	0	1
TA_site:	47690	47692	MSMEG_0029	0	0	0	0	0
TA_site:	47962	47964	MSMEG_0029	0	0	0	0	0
TA_site:	48216	48218	MSMEG_0028c	9	0	0	2	5
TA_site:	48372	48374	MSMEG_0028c	0	0	0	0	0
TA_site:	48437	48439	MSMEG_0028c	0	0	0	0	0
TA_site:	48487	48489	MSMEG_0028c	0	0	0	0	0
TA_site:	49134	49136	MSMEG_0028c	0	0	0	0	0
TA_site:	49305	49307	MSMEG_0028c	0	0	0	0	0
TA_site:	49416	49418	MSMEG_0028c	0	0	0	0	0
TA_site:	49473	49475	MSMEG_0028c	0	0	0	0	0
TA_site:	49494	49496	MSMEG_0028c	0	0	0	0	0
TA_site:	49548	49550	MSMEG_0028c	0	0	0	0	1
TA_site:	49812	49814	MSMEG_0028c	0	0	0	0	0
TA_site:	49827	49829	MSMEG_0028c	0	0	0	0	0
TA_site:	49869	49871	MSMEG_0028c	0	0	0	0	0
TA_site:	49935	49937	MSMEG_0028c	0	0	0	0	0
TA_site:	50061	50063	MSMEG_0028c	0	0	0	0	0
TA_site:	50098	50100	MSMEG_0030c	17	17	23	18	12
TA_site:	50180	50182	MSMEG_0030c	9	1	14	12	1
TA_site:	50317	50319	MSMEG_0030c	0	0	0	0	0
TA_site:	50567	50569	MSMEG_0030c	0	0	0	0	0
TA_site:	50726	50728	MSMEG_0030c	0	0	0	0	0
TA_site:	50747	50749	MSMEG_0030c	0	0	0	0	0
TA_site:	50801	50803	MSMEG_0030c	0	0	0	0	1
TA_site:	51074	51076	MSMEG_0030c	0	0	0	0	0
TA_site:	51113	51115	MSMEG_0030c	0	0	0	0	0
TA_site:	51119	51121	MSMEG_0030c	0	0	0	0	0
TA_site:	51279	51281	MSMEG_0030c	0	0	0	0	0
TA_site:	51311	51313	MSMEG_0030c	0	0	0	0	0
TA_site:	51528	51530	MSMEG_0031c	0	1	0	0	0
TA_site:	51550	51552	MSMEG_0031c	0	0	0	0	0
TA_site:	51577	51579	MSMEG_0031c	0	0	0	0	0
TA_site:	51659	51661	MSMEG_0031c	2	0	0	0	0
TA_site:	51664	51666	MSMEG_0031c	0	0	0	0	0
TA_site:	51721	51723	MSMEG_0031c	2	0	0	0	0
TA_site:	51724	51726	MSMEG_0031c	0	0	3	0	0
TA_site:	51759	51761	MSMEG_0031c	0	0	1	1	0
TA_site:	51773	51775	MSMEG_0031c	4	0	0	0	1
TA_site:	52203	52205	MSMEG_0031c	0	0	0	0	1
TA_site:	52314	52316	MSMEG_0031c	0	0	0	0	0
TA_site:	52430	52432	MSMEG_0031c	0	0	0	2	0
TA_site:	52572	52574	MSMEG_0031c	0	0	0	0	0
TA_site:	52584	52586	MSMEG_0031c	0	0	0	0	0
TA_site:	52605	52607	MSMEG_0031c	1	0	0	0	1
TA_site:	52623	52625	MSMEG_0031c	0	0	0	0	0
TA_site:	52635	52637	MSMEG_0031c	0	0	1	0	0
TA_site:	52665	52667	MSMEG_0031c	5	1	1	0	0
TA_site:	52713	52715	MSMEG_0031c	0	0	2	0	0
TA_site:	52855	52857	MSMEG_0032c	20	20	14	6	1
TA_site:	52875	52877	MSMEG_0032c	0	9	12	1	0
TA_site:	52973	52975	MSMEG_0032c	1	0	2	0	0
TA_site:	53000	53002	MSMEG_0032c	0	0	0	0	0
TA_site:	53171	53173	MSMEG_0032c	0	0	0	0	0
TA_site:	53336	53338	MSMEG_0032c	0	0	0	0	0
TA_site:	53411	53413	MSMEG_0032c	0	0	0	0	0
TA_site:	53483	53485	MSMEG_0032c	0	0	0	0	0
TA_site:	53507	53509	MSMEG_0032c	0	0	0	3	0
TA_site:	53756	53758	MSMEG_0032c	0	0	0	0	0
TA_site:	53768	53770	MSMEG_0032c	0	0	0	0	0
TA_site:	53828	53830	MSMEG_0032c	0	0	0	0	0
TA_site:	53834	53836	MSMEG_0032c	0	0	0	0	0
TA_site:	54041	54043	MSMEG_0032c	0	0	0	0	0
TA_site:	54092	54094	MSMEG_0032c	8	0	0	0	0
TA_site:	54104	54106	MSMEG_0032c	1	0	2	0	1
TA_site:	54240	54242	MSMEG_0032c	0	0	0	0	0
TA_site:	54748	54750	MSMEG_0033c	0	0	0	0	0
TA_site:	54829	54831	MSMEG_0033c	0	0	0	0	0
TA_site:	54832	54834	MSMEG_0033c	2	0	1	1	1
TA_site:	54839	54841	MSMEG_0033c	0	0	0	0	0
TA_site:	55084	55086	MSMEG_0033c	0	0	2	0	0
TA_site:	55090	55092	MSMEG_0033c	0	0	0	0	0
TA_site:	55255	55257	MSMEG_0033c	0	0	0	0	0
TA_site:	55447	55449	MSMEG_0033c	0	0	0	0	0
TA_site:	55729	55731	MSMEG_0033c	0	0	0	0	0
TA_site:	55783	55785	MSMEG_0033c	0	0	0	0	0
TA_site:	55843	55845	MSMEG_0034c	0	0	0	0	0
TA_site:	55885	55887	MSMEG_0034c	0	0	3	0	0
TA_site:	55916	55918	MSMEG_0034c	0	0	0	0	0
TA_site:	55936	55938	MSMEG_0034c	0	0	0	0	3
TA_site:	55949	55951	MSMEG_0034c	0	0	0	0	0
TA_site:	55997	55999	MSMEG_0034c	0	0	0	0	2
TA_site:	56195	56197	MSMEG_0034c	1	0	0	0	0
TA_site:	56199	56201	MSMEG_0034c	0	2	0	0	0
TA_site:	56242	56244	MSMEG_0034c	0	0	0	0	0
TA_site:	56281	56283	MSMEG_0034c	0	0	3	0	0
TA_site:	56323	56325	IG	0	0	0	0	1
TA_site:	56342	56344	IG	15	7	44	13	9
TA_site:	56357	56359	IG	30	3	39	4	4
TA_site:	56669	56671	MSMEG_0035c	0	0	0	0	0
TA_site:	56726	56728	MSMEG_0035c	0	0	0	0	0
TA_site:	56738	56740	MSMEG_0035c	0	0	0	0	0
TA_site:	56750	56752	MSMEG_0035c	0	0	0	0	0
TA_site:	56777	56779	MSMEG_0035c	0	0	0	0	0
TA_site:	56789	56791	MSMEG_0035c	0	0	0	0	0
TA_site:	56795	56797	MSMEG_0035c	0	0	0	0	0
TA_site:	56819	56821	MSMEG_0035c	0	0	0	0	0
TA_site:	56837	56839	MSMEG_0035c	0	0	0	0	0
TA_site:	56855	56857	MSMEG_0035c	0	0	0	0	0
TA_site:	56879	56881	MSMEG_0035c	0	0	0	0	0
TA_site:	56894	56896	MSMEG_0035c	0	0	0	0	0
TA_site:	56909	56911	MSMEG_0035c	0	0	0	0	0
TA_site:	56924	56926	MSMEG_0035c	0	0	0	0	0
TA_site:	56942	56944	MSMEG_0035c	0	0	0	0	0
TA_site:	56960	56962	MSMEG_0035c	0	0	0	0	0
TA_site:	56987	56989	MSMEG_0035c	0	0	0	0	0
TA_site:	57017	57019	MSMEG_0035c	0	0	0	0	0
TA_site:	57023	57025	MSMEG_0035c	0	0	0	0	0
TA_site:	57038	57040	MSMEG_0035c	0	0	0	0	0
TA_site:	57089	57091	MSMEG_0035c	0	0	0	0	0
TA_site:	57110	57112	MSMEG_0035c	0	0	0	0	0
TA_site:	57122	57124	MSMEG_0035c	0	0	0	0	0
TA_site:	57149	57151	MSMEG_0035c	0	0	0	0	0
TA_site:	57173	57175	MSMEG_0035c	0	0	0	0	0
TA_site:	57188	57190	MSMEG_0035c	0	0	0	0	0
TA_site:	57206	57208	MSMEG_0035c	0	0	0	0	0
TA_site:	57224	57226	MSMEG_0035c	0	0	0	0	0
TA_site:	57242	57244	MSMEG_0035c	0	0	0	0	0
TA_site:	57260	57262	MSMEG_0035c	0	0	0	0	0
TA_site:	57281	57283	MSMEG_0035c	0	0	0	0	0
TA_site:	57305	57307	MSMEG_0035c	0	0	0	0	0
TA_site:	57326	57328	MSMEG_0035c	0	0	0	0	0
TA_site:	57359	57361	MSMEG_0035c	0	0	0	0	0
TA_site:	57371	57373	MSMEG_0035c	0	0	0	0	2
TA_site:	57374	57376	MSMEG_0035c	0	0	0	0	0
TA_site:	57413	57415	MSMEG_0035c	0	0	0	0	0
TA_site:	57423	57425	MSMEG_0035c	0	0	0	0	0
TA_site:	57432	57434	MSMEG_0035c	0	0	0	0	0
TA_site:	57584	57586	MSMEG_0035c	0	4	7	0	0
TA_site:	57611	57613	MSMEG_0035c	3	3	0	0	0
TA_site:	57654	57656	MSMEG_0035c	0	0	0	0	0
TA_site:	57664	57666	MSMEG_0035c	3	0	2	0	0
TA_site:	57674	57676	MSMEG_0035c	0	0	0	2	0
TA_site:	57693	57695	MSMEG_0035c	0	0	0	3	0
TA_site:	57697	57699	MSMEG_0035c	8	5	0	0	0
TA_site:	57701	57703	MSMEG_0035c	0	0	0	0	0
TA_site:	57862	57864	MSMEG_0035c	1	2	1	1	0
TA_site:	57961	57963	IG	2	1	0	3	1
TA_site:	57973	57975	IG	1	0	0	0	0
TA_site:	57986	57988	IG	15	6	7	16	3
TA_site:	58123	58125	MSMEG_0036c	0	0	0	0	0
TA_site:	58369	58371	IG	15	1	5	6	8
TA_site:	58398	58400	IG	32	22	11	5	5
TA_site:	58444	58446	IG	3	3	16	0	4
TA_site:	58453	58455	IG	2	8	0	1	2
TA_site:	58506	58508	IG	1	1	3	5	3
TA_site:	58655	58657	MSMEG_0039c	1	4	2	3	3
TA_site:	58886	58888	MSMEG_0039c	16	3	9	8	1
TA_site:	58928	58930	MSMEG_0039c	0	0	1	0	0
TA_site:	59008	59010	MSMEG_0039c	48	33	84	50	18
TA_site:	59012	59014	MSMEG_0039c	19	14	27	10	8
TA_site:	59182	59184	MSMEG_0040c	1	0	0	0	0
TA_site:	59243	59245	MSMEG_0040c	1	0	0	11	1
TA_site:	59293	59295	MSMEG_0040c	1	3	4	0	3
TA_site:	59326	59328	MSMEG_0040c	16	15	28	6	4
TA_site:	59395	59397	MSMEG_0041c	0	0	0	0	0
TA_site:	59516	59518	MSMEG_0041c	5	0	12	0	4
TA_site:	59566	59568	MSMEG_0041c	3	0	1	2	2
TA_site:	59759	59761	MSMEG_0041c	6	0	15	4	12
TA_site:	59788	59790	MSMEG_0041c	0	0	0	0	1
TA_site:	59826	59828	IG	0	0	0	0	0
TA_site:	59835	59837	IG	0	0	0	0	0
TA_site:	59860	59862	IG	0	0	0	0	0
TA_site:	59869	59871	IG	0	0	0	0	0
TA_site:	59878	59880	IG	0	0	0	0	0
TA_site:	59887	59889	IG	0	0	0	0	0
TA_site:	60031	60033	MSMEG_0042	0	0	0	0	0
TA_site:	60049	60051	MSMEG_0042	0	0	0	0	0
TA_site:	60066	60068	MSMEG_0042	0	0	0	0	0
TA_site:	60187	60189	MSMEG_0042	0	0	0	0	0
TA_site:	60220	60222	MSMEG_0042	0	0	0	0	0
TA_site:	60339	60341	MSMEG_0042	0	0	0	0	0
TA_site:	60479	60481	MSMEG_0043c	2	3	10	0	0
TA_site:	60500	60502	MSMEG_0043c	7	0	11	0	2
TA_site:	60524	60526	MSMEG_0043c	13	9	17	1	6
TA_site:	60530	60532	MSMEG_0043c	0	1	0	0	0
TA_site:	60561	60563	MSMEG_0043c	0	0	0	0	0
TA_site:	60587	60589	MSMEG_0043c	0	0	0	0	0
TA_site:	60632	60634	MSMEG_0043c	3	0	1	0	0
TA_site:	60722	60724	MSMEG_0043c	0	2	1	0	0
TA_site:	60842	60844	MSMEG_0043c	14	9	32	0	4
TA_site:	61028	61030	MSMEG_0043c	8	3	7	1	3
TA_site:	61061	61063	MSMEG_0043c	5	6	31	6	17
TA_site:	61118	61120	MSMEG_0043c	19	9	29	0	8
TA_site:	61193	61195	MSMEG_0043c	7	7	20	1	2
TA_site:	61275	61277	MSMEG_0043c	11	4	1	6	3
TA_site:	61361	61363	IG	4	1	1	0	1
TA_site:	61417	61419	IG	7	2	11	50	5
TA_site:	61680	61682	MSMEG_0044	0	0	0	0	0
TA_site:	61961	61963	MSMEG_0044	0	0	0	0	0
TA_site:	62009	62011	MSMEG_0044	0	0	0	0	3
TA_site:	62042	62044	MSMEG_0044	2	0	0	0	1
TA_site:	62129	62131	MSMEG_0044	10	0	1	0	0
TA_site:	62192	62194	MSMEG_0044	4	7	9	3	1
TA_site:	62205	62207	MSMEG_0044	0	0	2	0	0
TA_site:	62345	62347	MSMEG_0044	8	1	5	1	2
TA_site:	62414	62416	MSMEG_0044	3	0	0	2	0
TA_site:	62420	62422	MSMEG_0044	1	0	0	0	0
TA_site:	62600	62602	MSMEG_0044	1	1	10	3	8
TA_site:	62786	62788	MSMEG_0044	6	8	5	19	0
TA_site:	62885	62887	MSMEG_0044	9	11	1	0	3
TA_site:	62945	62947	MSMEG_0044	20	18	3	1	3
TA_site:	63017	63019	MSMEG_0044	15	5	5	1	1
TA_site:	63026	63028	MSMEG_0044	0	0	3	0	0
TA_site:	63140	63142	MSMEG_0044	0	5	0	0	0
TA_site:	63164	63166	MSMEG_0044	2	0	10	0	1
TA_site:	63543	63545	MSMEG_0045	12	6	7	9	3
TA_site:	63571	63573	MSMEG_0045	15	4	61	7	8
TA_site:	63709	63711	MSMEG_0045	1	2	0	0	0
TA_site:	63754	63756	MSMEG_0045	10	5	3	3	2
TA_site:	63775	63777	MSMEG_0045	44	17	50	35	24
TA_site:	63928	63930	MSMEG_0045	2	16	7	9	5
TA_site:	64366	64368	MSMEG_0045	4	0	0	14	0
TA_site:	64726	64728	MSMEG_0045	11	5	34	4	4
TA_site:	64778	64780	MSMEG_0045	0	0	0	0	0
TA_site:	64901	64903	MSMEG_0045	14	1	1	4	7
TA_site:	65193	65195	MSMEG_0045	0	0	0	0	0
TA_site:	65488	65490	MSMEG_0045	2	13	10	0	4
TA_site:	65512	65514	MSMEG_0045	6	18	2	4	6
TA_site:	65626	65628	MSMEG_0045	0	10	0	0	0
TA_site:	65926	65928	MSMEG_0045	0	0	0	0	0
TA_site:	65990	65992	MSMEG_0045	0	0	0	0	0
TA_site:	66054	66056	MSMEG_0046	3	2	5	0	1
TA_site:	66086	66088	MSMEG_0046	0	0	0	0	0
TA_site:	66093	66095	MSMEG_0046	0	0	0	0	1
TA_site:	66117	66119	MSMEG_0046	2	0	6	3	3
TA_site:	66150	66152	MSMEG_0046	10	0	0	6	1
TA_site:	66174	66176	MSMEG_0046	1	1	2	0	4
TA_site:	66217	66219	MSMEG_0046	1	3	3	10	2
TA_site:	66336	66338	MSMEG_0046	8	3	8	4	4
TA_site:	66426	66428	MSMEG_0046	5	0	0	1	1
TA_site:	66438	66440	MSMEG_0046	9	7	28	3	7
TA_site:	66453	66455	MSMEG_0046	16	13	14	13	10
TA_site:	66823	66825	MSMEG_0046	14	5	10	3	2
TA_site:	66891	66893	MSMEG_0046	1	9	9	0	11
TA_site:	66921	66923	MSMEG_0046	5	0	12	0	2
TA_site:	67164	67166	MSMEG_0046	3	3	11	1	2
TA_site:	67695	67697	MSMEG_0047c	25	9	18	11	13
TA_site:	68010	68012	MSMEG_0047c	4	0	0	1	0
TA_site:	68043	68045	MSMEG_0047c	0	1	0	3	0
TA_site:	68067	68069	MSMEG_0047c	0	1	0	0	1
TA_site:	68180	68182	IG	12	18	8	23	9
TA_site:	68182	68184	IG	15	5	15	1	1
TA_site:	68196	68198	IG	0	0	0	0	0
TA_site:	68228	68230	IG	16	6	30	30	6
TA_site:	68268	68270	MSMEG_0048	3	4	9	0	2
TA_site:	68354	68356	MSMEG_0048	11	3	12	35	2
TA_site:	68392	68394	MSMEG_0048	14	0	5	0	7
TA_site:	68503	68505	MSMEG_0048	52	18	40	38	17
TA_site:	68599	68601	MSMEG_0048	2	0	0	0	1
TA_site:	68611	68613	MSMEG_0048	0	0	11	9	6
TA_site:	68685	68687	MSMEG_0048	1	0	0	0	0
TA_site:	68706	68708	MSMEG_0048	33	9	36	24	6
TA_site:	68715	68717	MSMEG_0048	6	3	9	4	0
TA_site:	68752	68754	MSMEG_0048	6	1	2	10	2
TA_site:	68847	68849	MSMEG_0049c	0	1	0	0	2
TA_site:	68898	68900	MSMEG_0049c	4	1	0	0	0
TA_site:	69045	69047	MSMEG_0049c	8	8	26	14	5
TA_site:	69279	69281	MSMEG_0049c	10	2	11	8	2
TA_site:	69428	69430	MSMEG_0049c	14	0	5	20	1
TA_site:	69497	69499	MSMEG_0049c	2	1	0	0	4
TA_site:	69529	69531	MSMEG_0049c	0	0	2	0	0
TA_site:	69561	69563	MSMEG_0049c	0	0	6	9	2
TA_site:	69623	69625	MSMEG_0049c	10	0	6	0	0
TA_site:	69744	69746	IG	1	2	1	1	1
TA_site:	69760	69762	IG	0	1	0	0	0
TA_site:	69774	69776	IG	5	0	0	6	3
TA_site:	69859	69861	MSMEG_0050	6	6	17	3	2
TA_site:	69948	69950	MSMEG_0050	6	2	5	15	0
TA_site:	69985	69987	MSMEG_0050	0	0	0	3	3
TA_site:	70144	70146	IG	24	11	6	17	3
TA_site:	70152	70154	IG	0	0	0	0	0
TA_site:	70165	70167	IG	1	3	14	4	0
TA_site:	70276	70278	MSMEG_0051c	10	0	0	0	0
TA_site:	70541	70543	IG	6	0	0	15	2
TA_site:	70561	70563	IG	0	3	11	2	3
TA_site:	70581	70583	IG	7	0	9	2	8
TA_site:	70583	70585	IG	27	24	33	1	8
TA_site:	70595	70597	IG	0	0	0	0	1
TA_site:	70637	70639	IG	0	0	0	0	0
TA_site:	70655	70657	IG	11	1	1	0	2
TA_site:	70693	70695	IG	0	0	0	0	0
TA_site:	70720	70722	IG	4	11	1	0	0
TA_site:	70738	70740	IG	0	0	0	0	0
TA_site:	70768	70770	IG	0	0	0	0	0
TA_site:	70772	70774	IG	0	7	0	0	1
TA_site:	70815	70817	IG	5	0	0	0	4
TA_site:	70829	70831	IG	0	0	0	0	0
TA_site:	70837	70839	IG	6	0	3	2	1
TA_site:	70843	70845	IG	13	2	5	7	3
TA_site:	71151	71153	MSMEG_0052	0	0	0	0	0
TA_site:	71537	71539	MSMEG_0052	0	1	2	0	1
TA_site:	71630	71632	MSMEG_0052	0	0	0	0	0
TA_site:	71692	71694	IG	23	13	31	23	8
TA_site:	71708	71710	IG	0	0	0	0	0
TA_site:	71719	71721	IG	1	0	0	0	0
TA_site:	71726	71728	IG	0	0	0	0	0
TA_site:	71731	71733	IG	25	7	20	5	2
TA_site:	71814	71816	MSMEG_0054	10	8	17	15	4
TA_site:	71880	71882	MSMEG_0054	5	2	4	14	1
TA_site:	72226	72228	MSMEG_0054	17	5	6	12	0
TA_site:	72352	72354	MSMEG_0054	24	18	38	19	1
TA_site:	72379	72381	MSMEG_0054	7	1	11	4	0
TA_site:	72545	72547	MSMEG_0054	1	0	0	0	0
TA_site:	72742	72744	MSMEG_0054	8	8	16	13	0
TA_site:	72790	72792	MSMEG_0054	1	0	1	0	0
TA_site:	72804	72806	MSMEG_0054	0	0	0	0	0
TA_site:	72820	72822	MSMEG_0053c	17	18	20	40	11
TA_site:	73273	73275	MSMEG_0053c	0	5	11	0	1
TA_site:	73411	73413	MSMEG_0053c	2	0	14	8	4
TA_site:	73579	73581	MSMEG_0053c	37	18	20	26	10
TA_site:	73678	73680	MSMEG_0053c	6	1	0	0	1
TA_site:	73756	73758	MSMEG_0053c	19	21	7	0	2
TA_site:	73838	73840	MSMEG_0053c	0	0	0	1	0
TA_site:	73855	73857	MSMEG_0053c	6	5	1	0	2
TA_site:	74088	74090	MSMEG_0053c	0	0	0	0	0
TA_site:	74132	74134	MSMEG_0053c	0	1	1	0	0
TA_site:	74180	74182	MSMEG_0053c	10	5	56	23	3
TA_site:	74184	74186	MSMEG_0053c	10	21	77	50	10
TA_site:	74211	74213	IG	14	10	11	15	2
TA_site:	74260	74262	IG	26	18	30	16	20
TA_site:	74267	74269	IG	22	14	23	16	16
TA_site:	74294	74296	IG	2	0	4	0	0
TA_site:	74319	74321	IG	1	0	0	0	0
TA_site:	74332	74334	IG	0	0	0	0	0
TA_site:	74438	74440	IG	3	6	6	0	12
TA_site:	74442	74444	IG	0	0	0	0	1
TA_site:	74567	74569	IG	2	0	0	0	0
TA_site:	74591	74593	IG	0	0	0	0	0
TA_site:	74766	74768	MSMEG_0055	13	15	23	19	2
TA_site:	74962	74964	MSMEG_0055	4	8	0	4	1
TA_site:	75001	75003	MSMEG_0055	66	42	65	44	15
TA_site:	75184	75186	MSMEG_0055	25	32	7	46	6
TA_site:	75322	75324	MSMEG_0055	15	13	18	14	3
TA_site:	75591	75593	MSMEG_0055	5	1	4	2	4
TA_site:	75915	75917	MSMEG_0055	4	1	2	0	1
TA_site:	76109	76111	MSMEG_0055	19	4	7	1	6
TA_site:	76128	76130	MSMEG_0055	7	0	6	3	3
TA_site:	76133	76135	MSMEG_0055	28	8	16	21	9
TA_site:	76143	76145	MSMEG_0055	3	7	9	3	4
TA_site:	76246	76248	MSMEG_0056	42	33	75	32	39
TA_site:	76361	76363	MSMEG_0056	0	0	2	0	0
TA_site:	76470	76472	MSMEG_0056	1	0	1	0	0
TA_site:	76527	76529	MSMEG_0056	24	13	4	11	9
TA_site:	76756	76758	MSMEG_0057	10	5	11	13	5
TA_site:	76881	76883	MSMEG_0057	13	4	11	9	7
TA_site:	77071	77073	MSMEG_0057	1	0	0	0	0
TA_site:	77101	77103	MSMEG_0057	11	7	34	4	11
TA_site:	77260	77262	MSMEG_0057	5	0	12	2	3
TA_site:	77371	77373	MSMEG_0057	23	6	6	21	3
TA_site:	77415	77417	MSMEG_0058	9	26	18	2	2
TA_site:	77427	77429	MSMEG_0058	7	3	14	1	4
TA_site:	77643	77645	MSMEG_0058	4	2	12	4	1
TA_site:	77769	77771	MSMEG_0058	13	5	1	3	0
TA_site:	77904	77906	MSMEG_0058	1	0	0	0	0
TA_site:	77922	77924	MSMEG_0059	0	0	0	0	2
TA_site:	78013	78015	MSMEG_0059	16	2	12	7	9
TA_site:	78094	78096	MSMEG_0059	16	3	1	7	1
TA_site:	78177	78179	MSMEG_0059	24	2	11	9	9
TA_site:	78181	78183	MSMEG_0059	47	17	35	48	4
TA_site:	78199	78201	MSMEG_0059	21	10	8	4	1
TA_site:	78242	78244	MSMEG_0059	0	6	5	0	1
TA_site:	78265	78267	MSMEG_0059	33	26	36	12	3
TA_site:	78332	78334	MSMEG_0059	2	0	0	0	1
TA_site:	78346	78348	MSMEG_0059	44	6	3	8	16
TA_site:	78550	78552	MSMEG_0059	3	7	0	3	6
TA_site:	78667	78669	MSMEG_0059	0	0	0	0	0
TA_site:	78835	78837	MSMEG_0059	3	0	0	0	1
TA_site:	78930	78932	MSMEG_0059	0	0	0	0	0
TA_site:	78936	78938	MSMEG_0059	7	11	2	0	1
TA_site:	79039	79041	MSMEG_0059	17	3	12	2	3
TA_site:	79117	79119	MSMEG_0059	31	15	13	14	3
TA_site:	79234	79236	MSMEG_0059	0	1	0	1	1
TA_site:	79315	79317	MSMEG_0059	1	0	0	0	0
TA_site:	79477	79479	MSMEG_0059	3	2	0	0	0
TA_site:	79631	79633	MSMEG_0059	14	13	11	1	2
TA_site:	79639	79641	MSMEG_0059	7	0	1	0	1
TA_site:	79769	79771	MSMEG_0060	0	3	3	0	3
TA_site:	79800	79802	MSMEG_0060	18	1	3	0	2
TA_site:	79838	79840	MSMEG_0060	1	4	4	5	7
TA_site:	79904	79906	MSMEG_0060	23	5	25	12	3
TA_site:	79943	79945	MSMEG_0060	13	1	5	15	1
TA_site:	80026	80028	MSMEG_0060	2	0	0	0	0
TA_site:	80044	80046	MSMEG_0060	0	0	0	0	0
TA_site:	80060	80062	MSMEG_0060	5	0	1	0	0
TA_site:	80196	80198	MSMEG_0060	3	0	0	2	0
TA_site:	80225	80227	MSMEG_0060	25	9	7	3	9
TA_site:	80489	80491	MSMEG_0060	25	23	21	19	8
TA_site:	80561	80563	MSMEG_0060	7	1	5	2	1
TA_site:	80624	80626	MSMEG_0060	1	0	0	0	0
TA_site:	80816	80818	MSMEG_0060	9	0	1	0	6
TA_site:	80879	80881	MSMEG_0060	55	13	14	16	12
TA_site:	80882	80884	MSMEG_0060	49	10	12	69	4
TA_site:	80906	80908	MSMEG_0060	0	0	0	0	0
TA_site:	81177	81179	MSMEG_0061	0	0	1	8	0
TA_site:	81289	81291	MSMEG_0061	20	25	3	3	2
TA_site:	81397	81399	MSMEG_0061	11	1	19	22	3
TA_site:	81406	81408	MSMEG_0061	4	3	9	16	8
TA_site:	81469	81471	MSMEG_0061	10	0	0	0	0
TA_site:	81857	81859	MSMEG_0061	0	0	0	14	2
TA_site:	81961	81963	MSMEG_0061	8	1	36	14	6
TA_site:	82036	82038	MSMEG_0061	12	1	9	6	4
TA_site:	82138	82140	MSMEG_0061	11	0	7	0	1
TA_site:	82277	82279	MSMEG_0061	0	0	0	0	0
TA_site:	82393	82395	MSMEG_0061	19	4	37	24	6
TA_site:	82462	82464	MSMEG_0061	44	14	41	32	4
TA_site:	82536	82538	MSMEG_0061	0	0	1	0	2
TA_site:	82773	82775	MSMEG_0061	0	4	3	0	1
TA_site:	82816	82818	MSMEG_0061	1	2	2	0	0
TA_site:	82958	82960	MSMEG_0061	14	15	1	3	2
TA_site:	83038	83040	MSMEG_0061	2	0	0	0	0
TA_site:	83091	83093	MSMEG_0061	0	0	0	0	0
TA_site:	83107	83109	MSMEG_0061	4	6	9	5	3
TA_site:	83182	83184	MSMEG_0061	0	2	2	0	0
TA_site:	83197	83199	MSMEG_0061	24	2	10	4	1
TA_site:	83268	83270	MSMEG_0061	2	1	4	0	0
TA_site:	83301	83303	MSMEG_0061	0	0	0	0	1
TA_site:	83314	83316	MSMEG_0061	23	20	19	1	5
TA_site:	83392	83394	MSMEG_0062	6	2	1	13	3
TA_site:	83455	83457	MSMEG_0062	0	0	4	1	1
TA_site:	83586	83588	MSMEG_0062	3	0	2	3	2
TA_site:	83656	83658	MSMEG_0062	12	7	8	39	15
TA_site:	83689	83691	MSMEG_0062	3	10	20	8	5
TA_site:	83809	83811	MSMEG_0062	7	0	1	0	0
TA_site:	83833	83835	MSMEG_0062	3	1	0	0	0
TA_site:	83983	83985	MSMEG_0062	8	4	1	1	1
TA_site:	84046	84048	MSMEG_0062	4	0	4	0	3
TA_site:	84302	84304	MSMEG_0062	21	5	8	4	5
TA_site:	84304	84306	MSMEG_0062	49	13	27	62	19
TA_site:	84349	84351	MSMEG_0062	1	0	0	0	2
TA_site:	84406	84408	MSMEG_0062	34	13	31	36	23
TA_site:	84544	84546	MSMEG_0062	0	5	0	0	0
TA_site:	84907	84909	MSMEG_0062	7	1	8	0	3
TA_site:	85045	85047	MSMEG_0062	3	9	10	11	1
TA_site:	85096	85098	MSMEG_0062	13	12	48	4	3
TA_site:	85099	85101	IG	4	0	10	0	0
TA_site:	85218	85220	IG	3	2	7	3	1
TA_site:	85240	85242	IG	1	0	0	0	0
TA_site:	85297	85299	MSMEG_0063	2	2	0	1	0
TA_site:	85502	85504	MSMEG_0063	35	42	58	34	26
TA_site:	85538	85540	MSMEG_0063	32	18	41	24	15
TA_site:	85573	85575	IG	5	21	42	0	3
TA_site:	85605	85607	IG	3	4	3	4	3
TA_site:	85628	85630	MSMEG_0064	0	2	22	4	6
TA_site:	85897	85899	MSMEG_0064	5	2	21	1	1
TA_site:	86026	86028	MSMEG_0064	40	45	24	22	3
TA_site:	86071	86073	MSMEG_0064	12	12	15	5	3
TA_site:	86219	86221	MSMEG_0064	0	3	0	0	2
TA_site:	86875	86877	MSMEG_0064	58	11	30	32	7
TA_site:	86982	86984	IG	4	8	0	0	4
TA_site:	87010	87012	MSMEG_0065	7	0	13	0	7
TA_site:	87242	87244	MSMEG_0065	73	14	92	36	9
TA_site:	87343	87345	MSMEG_0066	10	7	0	0	1
TA_site:	87359	87361	MSMEG_0066	0	0	0	0	0
TA_site:	87480	87482	MSMEG_0066	31	4	22	20	4
TA_site:	87646	87648	IG	0	0	0	0	0
TA_site:	87721	87723	IG	6	2	4	12	3
TA_site:	87749	87751	MSMEG_0067	7	11	3	0	6
TA_site:	88228	88230	MSMEG_0067	19	1	1	1	4
TA_site:	88316	88318	MSMEG_0067	20	9	28	13	11
TA_site:	88361	88363	MSMEG_0067	1	10	18	20	2
TA_site:	88409	88411	MSMEG_0067	6	3	3	0	0
TA_site:	88613	88615	MSMEG_0067	3	2	17	0	1
TA_site:	88631	88633	MSMEG_0067	1	0	1	0	3
TA_site:	88679	88681	MSMEG_0067	6	8	26	0	14
TA_site:	88745	88747	MSMEG_0067	1	2	7	0	2
TA_site:	88748	88750	MSMEG_0067	27	2	11	18	6
TA_site:	88904	88906	MSMEG_0067	0	0	0	0	1
TA_site:	89036	89038	MSMEG_0067	6	0	3	0	8
TA_site:	89290	89292	MSMEG_0068	8	4	9	0	3
TA_site:	89497	89499	MSMEG_0068	2	0	0	0	0
TA_site:	89734	89736	MSMEG_0068	3	4	5	10	7
TA_site:	89810	89812	MSMEG_0068	0	0	0	0	0
TA_site:	89983	89985	MSMEG_0068	0	0	0	0	0
TA_site:	90075	90077	MSMEG_0068	0	0	2	0	0
TA_site:	90391	90393	MSMEG_0068	5	0	0	0	1
TA_site:	90508	90510	MSMEG_0068	30	35	29	17	11
TA_site:	90658	90660	MSMEG_0068	4	2	10	1	3
TA_site:	90688	90690	MSMEG_0068	3	0	8	5	0
TA_site:	90720	90722	IG	6	0	0	0	0
TA_site:	90734	90736	IG	2	0	4	0	2
TA_site:	90767	90769	IG	16	14	17	21	3
TA_site:	90771	90773	IG	38	14	31	25	8
TA_site:	90820	90822	IG	10	13	16	10	2
TA_site:	90830	90832	IG	5	1	4	3	0
TA_site:	90842	90844	IG	1	0	0	0	0
TA_site:	90902	90904	IG	9	12	4	2	2
TA_site:	90985	90987	IG	3	1	0	0	0
TA_site:	91055	91057	IG	3	4	5	1	3
TA_site:	91081	91083	IG	57	24	156	60	24
TA_site:	91085	91087	IG	60	44	93	63	9
TA_site:	91171	91173	MSMEG_0069	4	2	6	5	1
TA_site:	91216	91218	MSMEG_0069	15	1	28	5	3
TA_site:	91296	91298	MSMEG_0069	22	5	29	11	2
TA_site:	91336	91338	MSMEG_0069	2	2	2	11	1
TA_site:	91338	91340	MSMEG_0069	20	15	24	6	2
TA_site:	91358	91360	MSMEG_0069	6	13	13	31	0
TA_site:	91378	91380	MSMEG_0069	28	17	10	53	2
TA_site:	91464	91466	MSMEG_0069	13	5	46	12	4
TA_site:	91621	91623	MSMEG_0069	9	4	5	4	2
TA_site:	91669	91671	MSMEG_0069	12	4	5	22	1
TA_site:	91735	91737	MSMEG_0069	2	0	13	6	1
TA_site:	91752	91754	MSMEG_0069	5	1	0	12	0
TA_site:	91995	91997	IG	0	0	0	0	0
TA_site:	92009	92011	IG	1	2	20	6	1
TA_site:	92063	92065	IG	4	4	0	6	0
TA_site:	92152	92154	IG	6	1	19	25	1
TA_site:	92155	92157	IG	8	1	16	0	1
TA_site:	92170	92172	IG	4	1	0	0	0
TA_site:	92195	92197	IG	9	0	1	5	2
TA_site:	92261	92263	IG	2	0	2	17	0
TA_site:	92303	92305	IG	0	3	4	13	0
TA_site:	92313	92315	IG	2	1	26	0	1
TA_site:	92362	92364	IG	4	0	3	1	0
TA_site:	92400	92402	IG	42	1	57	4	5
TA_site:	92426	92428	IG	0	2	6	0	0
TA_site:	92441	92443	IG	2	0	1	0	0
TA_site:	92452	92454	IG	9	1	5	0	0
TA_site:	92456	92458	IG	0	0	0	0	0
TA_site:	92471	92473	IG	0	0	0	1	0
TA_site:	92490	92492	IG	0	0	3	0	0
TA_site:	92508	92510	IG	0	0	1	0	0
TA_site:	92530	92532	IG	0	0	1	0	0
TA_site:	92541	92543	IG	0	1	1	0	0
TA_site:	92555	92557	IG	0	0	0	3	0
TA_site:	92575	92577	IG	0	0	9	0	1
TA_site:	92605	92607	IG	8	4	7	1	0
TA_site:	92609	92611	IG	17	4	27	1	1
TA_site:	92615	92617	IG	0	1	1	0	0
TA_site:	92617	92619	IG	6	0	0	0	0
TA_site:	92812	92814	MSMEG_0070	5	4	10	7	0
TA_site:	92918	92920	MSMEG_0070	0	0	0	0	0
TA_site:	92924	92926	MSMEG_0070	8	13	19	15	4
TA_site:	92958	92960	MSMEG_0070	1	0	0	0	0
TA_site:	92970	92972	MSMEG_0070	0	2	15	3	2
TA_site:	92991	92993	MSMEG_0070	8	1	15	29	3
TA_site:	93118	93120	MSMEG_0071	6	0	0	0	0
TA_site:	93166	93168	MSMEG_0071	0	0	0	0	0
TA_site:	93207	93209	MSMEG_0071	0	0	0	0	0
TA_site:	93245	93247	MSMEG_0071	4	4	0	0	0
TA_site:	93249	93251	MSMEG_0071	4	8	3	11	1
TA_site:	93253	93255	MSMEG_0071	20	2	16	9	3
TA_site:	93396	93398	MSMEG_0071	11	0	0	6	0
TA_site:	93409	93411	MSMEG_0071	0	0	0	0	0
TA_site:	93415	93417	MSMEG_0071	0	0	0	0	0
TA_site:	93439	93441	MSMEG_0071	3	0	0	0	0
TA_site:	93442	93444	MSMEG_0071	0	2	0	0	1
TA_site:	93518	93520	MSMEG_0071	0	0	0	0	0
TA_site:	93577	93579	MSMEG_0071	0	0	1	0	0
TA_site:	93579	93581	MSMEG_0071	0	0	6	13	0
TA_site:	93583	93585	MSMEG_0071	0	0	6	0	0
TA_site:	93600	93602	MSMEG_0071	0	0	0	0	0
TA_site:	93616	93618	MSMEG_0071	0	0	0	0	0
TA_site:	93640	93642	MSMEG_0071	0	0	0	0	0
TA_site:	93681	93683	MSMEG_0071	9	0	3	0	0
TA_site:	93685	93687	MSMEG_0071	0	0	0	3	0
TA_site:	93733	93735	MSMEG_0071	8	0	4	25	0
TA_site:	93739	93741	MSMEG_0071	4	0	6	0	0
TA_site:	93750	93752	MSMEG_0071	5	0	1	1	0
TA_site:	93802	93804	MSMEG_0071	0	0	0	0	0
TA_site:	93819	93821	MSMEG_0071	24	12	7	19	2
TA_site:	93849	93851	MSMEG_0071	0	0	0	0	0
TA_site:	93898	93900	MSMEG_0071	11	12	26	14	1
TA_site:	93900	93902	MSMEG_0071	4	0	0	0	0
TA_site:	93915	93917	MSMEG_0071	22	4	12	17	6
TA_site:	94003	94005	MSMEG_0071	16	10	1	0	1
TA_site:	94131	94133	MSMEG_0071	3	1	9	7	2
TA_site:	94260	94262	MSMEG_0071	0	0	0	0	0
TA_site:	94336	94338	MSMEG_0071	12	2	2	3	11
TA_site:	94393	94395	MSMEG_0071	8	3	13	5	9
TA_site:	94458	94460	MSMEG_0071	11	0	5	1	4
TA_site:	94730	94732	MSMEG_0071	4	0	10	6	0
TA_site:	94742	94744	MSMEG_0071	21	10	47	1	4
TA_site:	94780	94782	MSMEG_0071	41	70	72	44	3
TA_site:	94935	94937	MSMEG_0071	43	25	22	17	3
TA_site:	95050	95052	MSMEG_0071	0	0	0	0	0
TA_site:	95118	95120	MSMEG_0071	0	0	4	0	0
TA_site:	95161	95163	MSMEG_0071	2	0	6	0	1
TA_site:	95198	95200	MSMEG_0071	9	2	3	0	1
TA_site:	95228	95230	MSMEG_0071	1	5	6	15	1
TA_site:	95239	95241	MSMEG_0071	0	0	5	1	0
TA_site:	95288	95290	MSMEG_0071	21	5	15	16	7
TA_site:	95374	95376	IG	2	0	3	0	0
TA_site:	95418	95420	IG	12	9	14	37	2
TA_site:	95440	95442	IG	14	3	17	10	1
TA_site:	95481	95483	IG	30	23	29	48	5
TA_site:	95493	95495	IG	0	0	0	0	0
TA_site:	95548	95550	IG	0	0	0	0	0
TA_site:	95664	95666	IG	17	4	6	1	0
TA_site:	95674	95676	IG	25	16	27	19	2
TA_site:	95743	95745	IG	16	8	22	28	4
TA_site:	95791	95793	IG	18	12	25	21	2
TA_site:	95872	95874	IG	22	6	16	8	2
TA_site:	95980	95982	IG	16	2	1	2	0
TA_site:	96139	96141	IG	83	59	115	75	3
TA_site:	96342	96344	IG	0	0	0	0	0
TA_site:	96398	96400	IG	24	21	19	20	3
TA_site:	96411	96413	IG	12	2	9	1	3
TA_site:	96429	96431	IG	18	10	23	11	4
TA_site:	96690	96692	MSMEG_0074	2	2	5	1	0
TA_site:	96828	96830	MSMEG_0074	14	15	36	13	5
TA_site:	96858	96860	MSMEG_0074	16	10	10	14	4
TA_site:	96937	96939	MSMEG_0074	19	9	10	4	5
TA_site:	96957	96959	MSMEG_0074	3	8	23	18	1
TA_site:	97046	97048	MSMEG_0074	9	1	3	4	2
TA_site:	97233	97235	MSMEG_0074	90	51	106	77	9
TA_site:	97392	97394	MSMEG_0074	18	2	2	2	0
TA_site:	97500	97502	MSMEG_0074	19	9	18	13	2
TA_site:	97581	97583	MSMEG_0074	22	13	30	23	2
TA_site:	97629	97631	MSMEG_0074	20	14	27	21	6
TA_site:	97698	97700	MSMEG_0074	20	14	24	15	2
TA_site:	97708	97710	MSMEG_0074	11	6	3	3	0
TA_site:	97824	97826	MSMEG_0074	0	0	1	0	0
TA_site:	97879	97881	MSMEG_0074	0	0	0	0	0
TA_site:	97891	97893	MSMEG_0074	30	22	39	54	6
TA_site:	97932	97934	MSMEG_0074	13	6	13	12	1
TA_site:	98026	98028	IG	21	10	18	11	8
TA_site:	98134	98136	IG	12	2	3	1	2
TA_site:	98293	98295	IG	84	53	91	64	8
TA_site:	98480	98482	IG	11	0	2	6	1
TA_site:	98569	98571	IG	7	5	13	20	1
TA_site:	98589	98591	IG	16	10	10	2	1
TA_site:	98668	98670	IG	15	5	12	11	5
TA_site:	98698	98700	IG	15	13	26	3	3
TA_site:	98836	98838	IG	7	1	4	0	0
TA_site:	99097	99099	IG	14	3	15	15	2
TA_site:	99115	99117	IG	11	1	8	2	4
TA_site:	99128	99130	IG	23	11	21	22	3
TA_site:	99184	99186	IG	0	0	0	0	0
TA_site:	99296	99298	MSMEG_0075	0	0	0	0	0
TA_site:	99364	99366	MSMEG_0075	0	0	1	0	0
TA_site:	99407	99409	MSMEG_0075	6	0	6	0	1
TA_site:	99444	99446	MSMEG_0075	14	0	1	0	0
TA_site:	99474	99476	MSMEG_0075	1	4	5	12	3
TA_site:	99485	99487	MSMEG_0075	0	0	5	0	1
TA_site:	99534	99536	MSMEG_0075	19	5	16	6	3
TA_site:	99620	99622	IG	1	2	4	0	0
TA_site:	99664	99666	IG	8	5	21	52	0
TA_site:	99674	99676	IG	5	0	1	1	1
TA_site:	99699	99701	IG	3	0	0	0	0
TA_site:	99730	99732	IG	5	7	3	3	1
TA_site:	99732	99734	IG	6	0	18	0	1
TA_site:	99770	99772	IG	2	0	0	0	0
TA_site:	99796	99798	MSMEG_0076	0	0	0	0	0
TA_site:	99815	99817	MSMEG_0076	2	11	0	0	2
TA_site:	99923	99925	MSMEG_0076	0	0	0	2	1
TA_site:	99994	99996	MSMEG_0076	6	12	14	0	0
TA_site:	100028	100030	MSMEG_0076	11	0	6	0	0
TA_site:	100132	100134	MSMEG_0076	0	0	0	0	0
TA_site:	100166	100168	MSMEG_0076	7	5	7	2	8
TA_site:	100228	100230	MSMEG_0076	1	5	1	0	0
TA_site:	100237	100239	MSMEG_0076	13	6	31	0	7
TA_site:	100259	100261	MSMEG_0076	8	3	13	1	2
TA_site:	100283	100285	MSMEG_0076	9	7	8	8	2
TA_site:	100402	100404	MSMEG_0076	0	1	3	0	0
TA_site:	100483	100485	MSMEG_0076	3	3	20	1	7
TA_site:	100592	100594	MSMEG_0076	2	1	2	0	0
TA_site:	101279	101281	MSMEG_0076	9	10	5	6	5
TA_site:	101357	101359	MSMEG_0076	19	24	10	6	5
TA_site:	101400	101402	IG	0	6	9	15	2
TA_site:	101423	101425	IG	2	0	3	1	0
TA_site:	101438	101440	IG	21	6	9	26	0
TA_site:	101442	101444	IG	40	38	50	41	17
TA_site:	101458	101460	IG	2	15	20	0	1
TA_site:	101486	101488	IG	60	16	67	25	21
TA_site:	101490	101492	IG	19	13	53	15	6
TA_site:	101583	101585	IG	34	10	12	16	3
TA_site:	101605	101607	IG	12	7	11	10	0
TA_site:	101622	101624	IG	14	13	43	4	4
TA_site:	101625	101627	IG	7	2	19	0	3
TA_site:	101658	101660	IG	2	0	2	9	2
TA_site:	101660	101662	IG	15	0	11	6	3
TA_site:	101748	101750	IG	1	4	0	2	3
TA_site:	101752	101754	IG	5	5	3	1	3
TA_site:	101833	101835	MSMEG_0077c	0	2	27	0	2
TA_site:	101873	101875	MSMEG_0077c	5	12	6	3	1
TA_site:	101888	101890	MSMEG_0077c	2	8	11	0	3
TA_site:	101987	101989	MSMEG_0077c	11	13	29	3	3
TA_site:	102072	102074	MSMEG_0077c	6	4	2	3	2
TA_site:	102119	102121	IG	4	2	0	0	4
TA_site:	102127	102129	MSMEG_0078c	7	5	11	20	3
TA_site:	102152	102154	MSMEG_0078c	7	2	17	2	1
TA_site:	102160	102162	MSMEG_0078c	19	12	33	45	4
TA_site:	102220	102222	MSMEG_0078c	36	8	13	5	3
TA_site:	102339	102341	MSMEG_0078c	1	4	7	7	0
TA_site:	102490	102492	MSMEG_0078c	3	0	1	1	3
TA_site:	102583	102585	MSMEG_0078c	1	0	0	0	2
TA_site:	102772	102774	IG	1	0	13	2	0
TA_site:	102791	102793	IG	7	1	24	35	2
TA_site:	102795	102797	IG	29	24	40	37	7
TA_site:	102808	102810	IG	0	0	0	0	1
TA_site:	102817	102819	IG	0	2	0	0	0
TA_site:	102831	102833	IG	9	9	7	1	1
TA_site:	102838	102840	IG	4	3	11	40	2
TA_site:	102894	102896	IG	10	3	11	0	0
TA_site:	102936	102938	MSMEG_0079c	1	12	4	0	2
TA_site:	103038	103040	MSMEG_0079c	4	5	7	2	0
TA_site:	103056	103058	MSMEG_0079c	10	2	5	0	0
TA_site:	103080	103082	MSMEG_0079c	7	9	27	49	3
TA_site:	103140	103142	MSMEG_0079c	30	10	9	36	4
TA_site:	103260	103262	MSMEG_0079c	2	1	0	5	0
TA_site:	103289	103291	MSMEG_0079c	0	0	0	0	1
TA_site:	103424	103426	MSMEG_0079c	3	4	3	4	0
TA_site:	103605	103607	MSMEG_0079c	37	4	23	27	4
TA_site:	103609	103611	MSMEG_0079c	16	7	5	0	0
TA_site:	103731	103733	MSMEG_0080c	5	0	0	1	0
TA_site:	103743	103745	MSMEG_0080c	9	9	4	1	1
TA_site:	103848	103850	MSMEG_0080c	1	1	14	0	2
TA_site:	103863	103865	MSMEG_0080c	11	5	2	3	5
TA_site:	103973	103975	MSMEG_0080c	14	4	4	1	1
TA_site:	103989	103991	MSMEG_0080c	3	0	3	0	0
TA_site:	103996	103998	MSMEG_0080c	2	3	0	0	0
TA_site:	104133	104135	MSMEG_0080c	12	11	21	2	6
TA_site:	104150	104152	MSMEG_0080c	10	3	2	0	4
TA_site:	104407	104409	MSMEG_0081c	4	2	8	6	1
TA_site:	104544	104546	MSMEG_0081c	5	0	0	8	0
TA_site:	104594	104596	MSMEG_0082c	9	1	1	0	3
TA_site:	104615	104617	MSMEG_0082c	0	0	1	26	0
TA_site:	104729	104731	MSMEG_0082c	18	8	41	1	11
TA_site:	104918	104920	MSMEG_0082c	23	5	18	37	8
TA_site:	104927	104929	MSMEG_0082c	0	0	0	0	0
TA_site:	104981	104983	MSMEG_0082c	4	1	9	1	4
TA_site:	105188	105190	MSMEG_0082c	1	3	11	2	3
TA_site:	105242	105244	MSMEG_0082c	5	3	4	0	5
TA_site:	105266	105268	MSMEG_0082c	3	9	0	5	1
TA_site:	105350	105352	MSMEG_0082c	6	0	9	0	0
TA_site:	105458	105460	MSMEG_0082c	0	0	0	0	0
TA_site:	105479	105481	MSMEG_0082c	7	0	1	1	4
TA_site:	105521	105523	MSMEG_0082c	0	0	0	0	0
TA_site:	105680	105682	MSMEG_0082c	0	9	15	0	2
TA_site:	105799	105801	MSMEG_0082c	5	3	8	0	0
TA_site:	105870	105872	MSMEG_0082c	2	0	0	0	1
TA_site:	106025	106027	MSMEG_0083c	0	0	0	0	0
TA_site:	106099	106101	MSMEG_0083c	4	15	41	13	7
TA_site:	106204	106206	MSMEG_0083c	40	18	26	7	24
TA_site:	106318	106320	MSMEG_0083c	28	27	105	43	15
TA_site:	106350	106352	MSMEG_0083c	1	0	0	0	0
TA_site:	106396	106398	MSMEG_0083c	2	0	1	0	1
TA_site:	106516	106518	MSMEG_0083c	8	18	4	21	2
TA_site:	106663	106665	MSMEG_0083c	11	6	2	37	6
TA_site:	106714	106716	MSMEG_0083c	25	11	21	78	9
TA_site:	106904	106906	MSMEG_0083c	5	0	0	1	0
TA_site:	107122	107124	MSMEG_0083c	5	2	4	12	0
TA_site:	107232	107234	MSMEG_0083c	9	0	8	6	0
TA_site:	107322	107324	MSMEG_0083c	0	1	0	0	0
TA_site:	107463	107465	IG	30	4	33	2	2
TA_site:	107497	107499	IG	6	0	0	1	0
TA_site:	107547	107549	IG	1	0	0	0	0
TA_site:	107565	107567	MSMEG_0084c	11	7	22	10	3
TA_site:	107723	107725	MSMEG_0084c	0	6	0	1	0
TA_site:	107729	107731	MSMEG_0084c	16	4	4	4	5
TA_site:	107834	107836	MSMEG_0085c	23	25	22	4	14
TA_site:	108004	108006	MSMEG_0085c	29	7	25	17	10
TA_site:	108030	108032	MSMEG_0085c	2	0	0	1	0
TA_site:	108302	108304	MSMEG_0085c	18	13	9	1	5
TA_site:	108648	108650	MSMEG_0085c	0	0	0	0	0
TA_site:	108680	108682	MSMEG_0085c	0	0	0	0	0
TA_site:	108749	108751	MSMEG_0085c	12	0	7	3	3
TA_site:	108851	108853	MSMEG_0085c	0	0	1	0	0
TA_site:	108914	108916	MSMEG_0085c	8	3	7	1	4
TA_site:	109107	109109	MSMEG_0085c	0	0	0	0	1
TA_site:	109280	109282	MSMEG_0085c	69	44	73	34	25
TA_site:	109321	109323	MSMEG_0085c	14	0	0	1	2
TA_site:	109634	109636	MSMEG_0085c	19	2	26	12	7
TA_site:	109654	109656	MSMEG_0085c	0	0	0	0	0
TA_site:	109960	109962	MSMEG_0086c	4	0	15	0	0
TA_site:	110020	110022	MSMEG_0086c	1	9	0	0	1
TA_site:	110054	110056	MSMEG_0086c	5	1	2	0	1
TA_site:	110392	110394	MSMEG_0086c	8	1	2	15	7
TA_site:	110789	110791	MSMEG_0086c	24	9	4	18	0
TA_site:	110982	110984	MSMEG_0087c	3	0	2	0	5
TA_site:	111437	111439	MSMEG_0087c	0	1	1	0	0
TA_site:	111507	111509	MSMEG_0087c	14	5	11	7	11
TA_site:	111588	111590	MSMEG_0087c	22	9	16	1	4
TA_site:	111646	111648	IG	0	0	0	0	0
TA_site:	111682	111684	IG	0	0	0	0	0
TA_site:	111720	111722	IG	9	5	8	0	0
TA_site:	111752	111754	MSMEG_0088	1	1	10	0	0
TA_site:	111982	111984	MSMEG_0088	17	2	2	0	2
TA_site:	112005	112007	MSMEG_0088	25	16	20	3	5
TA_site:	112130	112132	MSMEG_0088	2	1	1	8	1
TA_site:	112296	112298	MSMEG_0088	10	6	19	28	14
TA_site:	112345	112347	MSMEG_0088	99	22	94	47	36
TA_site:	112634	112636	MSMEG_0088	11	9	14	7	9
TA_site:	112950	112952	MSMEG_0088	0	0	0	0	0
TA_site:	113030	113032	MSMEG_0088	3	11	3	0	3
TA_site:	113113	113115	MSMEG_0088	0	0	0	0	0
TA_site:	113374	113376	IG	0	0	0	0	0
TA_site:	113394	113396	IG	0	0	0	0	0
TA_site:	113396	113398	IG	0	0	0	0	0
TA_site:	113402	113404	IG	37	13	18	3	1
TA_site:	113414	113416	IG	0	3	3	0	0
TA_site:	113427	113429	IG	16	6	22	9	7
TA_site:	113537	113539	MSMEG_0089	3	3	3	5	1
TA_site:	113636	113638	MSMEG_0089	1	0	1	12	2
TA_site:	113699	113701	MSMEG_0089	51	21	37	10	13
TA_site:	113906	113908	MSMEG_0089	0	0	0	0	0
TA_site:	114017	114019	MSMEG_0089	10	12	12	7	8
TA_site:	114104	114106	MSMEG_0089	40	13	24	16	14
TA_site:	114287	114289	MSMEG_0089	0	0	0	0	2
TA_site:	114341	114343	MSMEG_0089	3	1	11	0	4
TA_site:	114474	114476	MSMEG_0090c	2	1	1	4	1
TA_site:	114521	114523	MSMEG_0090c	2	0	0	10	0
TA_site:	114681	114683	MSMEG_0090c	14	1	2	10	5
TA_site:	114701	114703	MSMEG_0090c	7	1	3	14	6
TA_site:	114807	114809	MSMEG_0090c	1	0	0	0	0
TA_site:	115157	115159	MSMEG_0090c	19	45	2	28	3
TA_site:	115161	115163	MSMEG_0090c	73	44	113	129	44
TA_site:	115698	115700	MSMEG_0090c	9	20	42	5	21
TA_site:	115712	115714	MSMEG_0090c	15	5	14	0	2
TA_site:	115877	115879	MSMEG_0090c	0	0	0	0	0
TA_site:	115944	115946	MSMEG_0090c	4	6	7	10	1
TA_site:	115968	115970	MSMEG_0090c	21	5	18	33	11
TA_site:	116025	116027	MSMEG_0090c	0	1	0	1	1
TA_site:	116063	116065	MSMEG_0090c	8	9	9	5	4
TA_site:	116170	116172	MSMEG_0090c	9	11	6	11	10
TA_site:	116380	116382	MSMEG_0090c	0	0	0	0	0
TA_site:	116526	116528	MSMEG_0090c	1	0	1	8	7
TA_site:	116604	116606	MSMEG_0091c	31	14	22	3	14
TA_site:	116610	116612	MSMEG_0091c	17	26	24	38	9
TA_site:	116726	116728	MSMEG_0091c	13	5	29	6	4
TA_site:	116741	116743	MSMEG_0091c	109	51	113	87	57
TA_site:	116762	116764	MSMEG_0091c	8	0	0	6	2
TA_site:	116819	116821	MSMEG_0091c	33	14	6	5	14
TA_site:	116852	116854	MSMEG_0091c	94	80	73	61	39
TA_site:	117029	117031	MSMEG_0091c	61	36	38	11	10
TA_site:	117050	117052	MSMEG_0091c	63	29	58	64	7
TA_site:	117056	117058	MSMEG_0091c	48	42	77	74	11
TA_site:	117091	117093	MSMEG_0091c	92	60	130	37	15
TA_site:	117116	117118	MSMEG_0091c	15	0	9	47	2
TA_site:	117141	117143	MSMEG_0091c	13	0	2	0	1
TA_site:	117155	117157	MSMEG_0091c	15	16	19	11	8
TA_site:	117195	117197	IG	49	48	100	17	7
TA_site:	117247	117249	IG	17	26	37	3	5
TA_site:	117269	117271	IG	4	8	6	3	1
TA_site:	117313	117315	MSMEG_0092	5	4	0	0	0
TA_site:	117319	117321	MSMEG_0092	0	3	0	0	0
TA_site:	117349	117351	MSMEG_0092	7	7	1	1	0
TA_site:	117375	117377	MSMEG_0092	3	1	0	1	0
TA_site:	117413	117415	MSMEG_0092	15	4	5	0	0
TA_site:	117479	117481	MSMEG_0092	15	3	12	8	13
TA_site:	117487	117489	MSMEG_0092	22	0	6	1	2
TA_site:	117490	117492	MSMEG_0092	46	20	94	31	7
TA_site:	117503	117505	MSMEG_0092	37	8	48	44	1
TA_site:	117787	117789	MSMEG_0092	0	0	0	0	0
TA_site:	117793	117795	MSMEG_0092	0	0	0	0	0
TA_site:	117845	117847	MSMEG_0092	22	7	9	18	4
TA_site:	117854	117856	MSMEG_0092	4	12	2	0	0
TA_site:	117983	117985	IG	0	0	0	0	0
TA_site:	117987	117989	IG	4	0	0	0	0
TA_site:	117996	117998	IG	0	0	0	0	0
TA_site:	118046	118048	MSMEG_0093	3	2	0	1	0
TA_site:	118263	118265	MSMEG_0093	15	7	7	28	9
TA_site:	118277	118279	MSMEG_0093	19	7	9	7	2
TA_site:	118284	118286	MSMEG_0093	10	1	18	1	9
TA_site:	118296	118298	MSMEG_0093	20	1	12	2	7
TA_site:	118322	118324	MSMEG_0093	13	16	2	11	1
TA_site:	118431	118433	MSMEG_0093	20	21	19	23	13
TA_site:	118479	118481	MSMEG_0093	8	12	10	6	5
TA_site:	118587	118589	MSMEG_0093	14	7	18	2	26
TA_site:	118655	118657	MSMEG_0093	0	7	2	0	0
TA_site:	118692	118694	MSMEG_0093	4	5	2	12	4
TA_site:	118782	118784	MSMEG_0093	119	79	70	85	31
TA_site:	118960	118962	MSMEG_0095	24	14	63	29	11
TA_site:	118975	118977	MSMEG_0095	9	0	0	3	4
TA_site:	119087	119089	MSMEG_0095	8	4	12	0	2
TA_site:	119213	119215	MSMEG_0095	43	6	80	16	3
TA_site:	119227	119229	MSMEG_0095	34	15	34	5	14
TA_site:	119246	119248	MSMEG_0095	31	36	44	6	7
TA_site:	119249	119251	MSMEG_0095	27	8	11	0	6
TA_site:	119318	119320	MSMEG_0095	1	3	11	0	2
TA_site:	119351	119353	MSMEG_0095	9	5	15	10	12
TA_site:	119381	119383	MSMEG_0095	33	27	34	40	9
TA_site:	119537	119539	MSMEG_0095	59	33	52	37	32
TA_site:	119605	119607	MSMEG_0095	6	1	0	1	0
TA_site:	119726	119728	MSMEG_0095	7	2	9	1	2
TA_site:	119894	119896	MSMEG_0094c	23	4	29	6	8
TA_site:	120029	120031	MSMEG_0094c	1	2	3	3	1
TA_site:	120105	120107	IG	0	0	0	0	0
TA_site:	120115	120117	IG	0	0	0	0	0
TA_site:	120207	120209	IG	7	2	12	9	0
TA_site:	120209	120211	IG	22	11	18	13	2
TA_site:	120311	120313	MSMEG_0096	28	37	7	17	10
TA_site:	120455	120457	MSMEG_0096	26	16	13	23	8
TA_site:	120584	120586	MSMEG_0096	31	14	49	4	8
TA_site:	120603	120605	MSMEG_0096	7	0	11	0	2
TA_site:	120620	120622	MSMEG_0096	4	4	2	0	3
TA_site:	120629	120631	MSMEG_0096	26	9	15	15	2
TA_site:	120737	120739	MSMEG_0096	18	15	63	71	14
TA_site:	120800	120802	MSMEG_0096	25	40	45	0	8
TA_site:	120896	120898	MSMEG_0096	15	4	5	12	1
TA_site:	120917	120919	MSMEG_0096	0	7	8	0	2
TA_site:	121112	121114	MSMEG_0096	0	0	0	0	1
TA_site:	121131	121133	MSMEG_0097	0	0	4	1	0
TA_site:	121150	121152	MSMEG_0097	0	0	0	0	0
TA_site:	121166	121168	MSMEG_0097	1	0	0	0	0
TA_site:	121265	121267	MSMEG_0097	3	6	4	3	2
TA_site:	121391	121393	MSMEG_0097	0	0	0	0	0
TA_site:	121481	121483	MSMEG_0097	10	3	28	11	8
TA_site:	121484	121486	MSMEG_0097	37	8	4	2	8
TA_site:	122003	122005	MSMEG_0097	0	0	0	2	0
TA_site:	122081	122083	MSMEG_0097	0	0	0	1	0
TA_site:	122092	122094	IG	5	2	2	0	2
TA_site:	122176	122178	MSMEG_0098	3	7	4	2	2
TA_site:	122269	122271	MSMEG_0098	5	9	8	10	1
TA_site:	122364	122366	MSMEG_0098	0	0	0	0	0
TA_site:	122711	122713	MSMEG_0098	11	8	1	0	1
TA_site:	123023	123025	MSMEG_0099	16	4	54	33	5
TA_site:	123138	123140	MSMEG_0099	10	2	14	4	3
TA_site:	123158	123160	MSMEG_0099	0	4	14	1	1
TA_site:	123274	123276	MSMEG_0099	13	0	5	8	0
TA_site:	123569	123571	MSMEG_0101	0	1	14	12	2
TA_site:	123720	123722	MSMEG_0101	1	16	0	0	1
TA_site:	123769	123771	MSMEG_0101	2	1	8	1	3
TA_site:	123784	123786	MSMEG_0101	6	15	12	1	4
TA_site:	123915	123917	MSMEG_0100c	13	5	12	19	4
TA_site:	123951	123953	MSMEG_0100c	6	11	34	7	9
TA_site:	124269	124271	MSMEG_0100c	11	11	23	3	2
TA_site:	124284	124286	MSMEG_0100c	24	22	10	12	5
TA_site:	124548	124550	MSMEG_0100c	13	1	2	1	0
TA_site:	124757	124759	MSMEG_0102c	4	5	15	7	1
TA_site:	125390	125392	MSMEG_0102c	20	12	33	24	11
TA_site:	125636	125638	MSMEG_0102c	1	0	2	1	0
TA_site:	125765	125767	MSMEG_0102c	1	1	8	0	2
TA_site:	125774	125776	MSMEG_0102c	12	0	3	0	2
TA_site:	125831	125833	MSMEG_0102c	11	5	14	1	1
TA_site:	125877	125879	IG	3	1	6	16	1
TA_site:	125900	125902	MSMEG_0103c	2	0	3	0	0
TA_site:	126029	126031	MSMEG_0103c	1	1	9	6	4
TA_site:	126032	126034	MSMEG_0103c	24	5	13	48	7
TA_site:	126044	126046	MSMEG_0103c	11	7	4	29	20
TA_site:	126290	126292	MSMEG_0103c	18	6	8	10	8
TA_site:	126368	126370	MSMEG_0103c	2	3	10	17	6
TA_site:	126644	126646	MSMEG_0103c	33	5	18	34	20
TA_site:	126695	126697	MSMEG_0103c	12	9	12	34	10
TA_site:	126767	126769	MSMEG_0103c	14	21	45	21	11
TA_site:	126829	126831	MSMEG_0103c	14	3	13	12	9
TA_site:	126980	126982	MSMEG_0103c	16	10	8	9	13
TA_site:	127037	127039	MSMEG_0103c	3	0	4	0	2
TA_site:	127107	127109	IG	31	21	28	5	8
TA_site:	127159	127161	MSMEG_0104c	8	4	0	1	0
TA_site:	127162	127164	MSMEG_0104c	5	0	0	0	0
TA_site:	127166	127168	MSMEG_0104c	0	0	0	0	0
TA_site:	127269	127271	MSMEG_0104c	10	9	4	2	3
TA_site:	127548	127550	MSMEG_0104c	11	6	26	13	3
TA_site:	127845	127847	MSMEG_0104c	0	0	5	0	0
TA_site:	128023	128025	IG	30	14	14	46	4
TA_site:	128034	128036	IG	0	0	0	2	1
TA_site:	128266	128268	MSMEG_0105	13	1	0	1	1
TA_site:	128374	128376	MSMEG_0105	5	2	7	2	1
TA_site:	128620	128622	MSMEG_0105	12	10	37	3	4
TA_site:	128662	128664	MSMEG_0105	0	1	0	1	4
TA_site:	128753	128755	MSMEG_0106	0	0	0	0	0
TA_site:	128798	128800	MSMEG_0106	0	0	0	0	0
TA_site:	128884	128886	MSMEG_0106	16	8	5	6	3
TA_site:	128905	128907	MSMEG_0106	15	2	14	14	3
TA_site:	128942	128944	MSMEG_0106	0	0	1	0	0
TA_site:	129071	129073	MSMEG_0106	0	0	0	0	0
TA_site:	129136	129138	MSMEG_0106	0	1	0	35	2
TA_site:	129157	129159	MSMEG_0106	2	0	0	0	3
TA_site:	129199	129201	MSMEG_0106	25	11	1	1	4
TA_site:	129574	129576	MSMEG_0106	0	0	0	0	0
TA_site:	129649	129651	MSMEG_0106	0	4	1	0	7
TA_site:	129913	129915	MSMEG_0106	0	0	0	0	0
TA_site:	129986	129988	MSMEG_0107c	19	16	36	4	10
TA_site:	130052	130054	MSMEG_0107c	26	8	16	2	3
TA_site:	130095	130097	MSMEG_0107c	2	2	9	1	1
TA_site:	130109	130111	MSMEG_0107c	6	2	1	2	2
TA_site:	130131	130133	MSMEG_0107c	0	0	0	0	0
TA_site:	130162	130164	MSMEG_0107c	0	0	0	0	3
TA_site:	130238	130240	MSMEG_0107c	1	1	0	0	0
TA_site:	130343	130345	MSMEG_0107c	14	0	11	0	3
TA_site:	130499	130501	MSMEG_0107c	2	2	3	0	0
TA_site:	130535	130537	MSMEG_0107c	25	4	17	5	4
TA_site:	130810	130812	MSMEG_0107c	17	8	32	11	4
TA_site:	130838	130840	MSMEG_0107c	15	0	2	8	1
TA_site:	130867	130869	MSMEG_0107c	43	21	31	67	16
TA_site:	131060	131062	MSMEG_0107c	6	10	4	1	1
TA_site:	131072	131074	MSMEG_0107c	9	3	6	0	1
TA_site:	131129	131131	MSMEG_0107c	20	30	45	48	7
TA_site:	131210	131212	MSMEG_0107c	1	3	0	0	0
TA_site:	131249	131251	MSMEG_0107c	11	3	12	42	9
TA_site:	131390	131392	MSMEG_0107c	17	4	27	9	2
TA_site:	131454	131456	MSMEG_0107c	3	0	5	8	1
TA_site:	131484	131486	MSMEG_0107c	4	0	0	0	0
TA_site:	131540	131542	IG	30	4	27	3	9
TA_site:	131574	131576	MSMEG_0108c	0	0	0	0	2
TA_site:	131654	131656	MSMEG_0108c	16	5	41	32	4
TA_site:	131681	131683	MSMEG_0108c	2	13	9	38	6
TA_site:	131774	131776	MSMEG_0108c	3	0	5	1	1
TA_site:	131813	131815	MSMEG_0108c	17	7	38	22	28
TA_site:	131866	131868	MSMEG_0108c	6	4	2	2	3
TA_site:	131918	131920	MSMEG_0108c	7	0	10	3	0
TA_site:	132054	132056	MSMEG_0108c	8	0	6	0	0
TA_site:	132068	132070	MSMEG_0108c	6	2	3	20	4
TA_site:	132206	132208	MSMEG_0108c	31	10	19	20	14
TA_site:	132335	132337	MSMEG_0108c	40	8	19	11	16
TA_site:	132494	132496	MSMEG_0108c	18	19	12	45	20
TA_site:	132503	132505	MSMEG_0108c	15	12	27	20	16
TA_site:	132590	132592	MSMEG_0108c	0	5	6	2	7
TA_site:	132688	132690	MSMEG_0108c	9	26	32	30	18
TA_site:	132825	132827	MSMEG_0109c	0	1	2	0	0
TA_site:	133020	133022	MSMEG_0109c	7	5	16	10	3
TA_site:	133146	133148	MSMEG_0109c	3	3	0	0	4
TA_site:	133173	133175	MSMEG_0109c	2	0	0	0	0
TA_site:	133254	133256	MSMEG_0109c	4	14	8	5	7
TA_site:	133347	133349	MSMEG_0109c	36	24	46	56	7
TA_site:	133356	133358	MSMEG_0109c	41	27	44	38	8
TA_site:	133446	133448	MSMEG_0109c	10	0	15	22	6
TA_site:	133747	133749	MSMEG_0109c	0	0	0	0	1
TA_site:	133815	133817	MSMEG_0109c	1	4	7	9	2
TA_site:	134035	134037	MSMEG_0109c	0	0	0	0	0
TA_site:	134118	134120	MSMEG_0109c	17	11	17	4	1
TA_site:	134172	134174	MSMEG_0110c	37	4	7	2	0
TA_site:	134233	134235	MSMEG_0110c	8	13	22	12	4
TA_site:	134388	134390	MSMEG_0110c	45	38	61	27	13
TA_site:	134391	134393	MSMEG_0110c	9	5	4	3	0
TA_site:	134727	134729	MSMEG_0110c	1	6	10	6	3
TA_site:	134772	134774	MSMEG_0110c	0	6	12	2	2
TA_site:	134982	134984	MSMEG_0110c	44	30	59	25	6
TA_site:	135006	135008	MSMEG_0110c	47	15	35	10	14
TA_site:	135030	135032	MSMEG_0110c	0	1	0	0	1
TA_site:	135081	135083	MSMEG_0110c	10	13	13	5	4
TA_site:	135297	135299	MSMEG_0110c	0	0	0	0	0
TA_site:	135394	135396	MSMEG_0110c	15	9	1	0	3
TA_site:	135564	135566	MSMEG_0110c	16	3	26	15	4
TA_site:	135608	135610	MSMEG_0110c	20	20	11	3	4
TA_site:	135621	135623	MSMEG_0110c	3	2	9	3	8
TA_site:	135698	135700	MSMEG_0110c	5	1	6	6	1
TA_site:	135783	135785	MSMEG_0111c	17	17	16	46	8
TA_site:	135813	135815	MSMEG_0111c	102	36	126	110	11
TA_site:	135815	135817	MSMEG_0111c	64	10	32	64	3
TA_site:	135875	135877	MSMEG_0111c	0	2	0	0	2
TA_site:	135885	135887	MSMEG_0111c	13	10	23	1	6
TA_site:	135903	135905	MSMEG_0111c	23	5	18	27	2
TA_site:	136071	136073	MSMEG_0111c	15	5	5	8	11
TA_site:	136083	136085	MSMEG_0111c	1	10	24	1	7
TA_site:	136353	136355	MSMEG_0111c	29	25	17	10	5
TA_site:	136536	136538	MSMEG_0111c	49	30	19	40	10
TA_site:	136563	136565	MSMEG_0111c	23	13	35	1	2
TA_site:	136671	136673	MSMEG_0111c	43	25	19	33	4
TA_site:	136710	136712	MSMEG_0111c	14	6	4	31	2
TA_site:	136855	136857	MSMEG_0112c	10	11	0	0	0
TA_site:	136861	136863	MSMEG_0112c	4	0	6	0	0
TA_site:	136966	136968	MSMEG_0113	0	0	0	0	0
TA_site:	137132	137134	MSMEG_0113	0	0	0	0	0
TA_site:	137195	137197	MSMEG_0113	0	9	0	0	1
TA_site:	137204	137206	MSMEG_0113	4	4	1	0	2
TA_site:	137225	137227	MSMEG_0113	55	53	39	41	21
TA_site:	137372	137374	MSMEG_0113	13	12	11	10	0
TA_site:	137615	137617	MSMEG_0113	7	1	12	13	2
TA_site:	137690	137692	MSMEG_0113	28	5	3	10	4
TA_site:	137760	137762	MSMEG_0113	4	0	8	1	1
TA_site:	137807	137809	MSMEG_0113	12	0	8	3	2
TA_site:	137815	137817	MSMEG_0114	3	5	14	2	4
TA_site:	137927	137929	MSMEG_0114	1	0	1	0	1
TA_site:	137996	137998	MSMEG_0114	4	2	4	2	6
TA_site:	138128	138130	MSMEG_0114	37	2	26	13	27
TA_site:	138260	138262	MSMEG_0114	0	1	0	0	1
TA_site:	138377	138379	MSMEG_0114	0	3	5	0	1
TA_site:	138653	138655	MSMEG_0114	5	0	0	8	0
TA_site:	138809	138811	MSMEG_0114	4	0	3	1	0
TA_site:	138897	138899	MSMEG_0116	4	0	1	0	0
TA_site:	139164	139166	MSMEG_0116	8	3	9	0	4
TA_site:	139415	139417	MSMEG_0116	13	2	0	0	0
TA_site:	139675	139677	MSMEG_0115c	0	0	0	0	0
TA_site:	139730	139732	MSMEG_0115c	0	0	0	0	0
TA_site:	139826	139828	MSMEG_0115c	1	10	10	41	2
TA_site:	139886	139888	MSMEG_0115c	0	0	0	0	0
TA_site:	139961	139963	MSMEG_0115c	0	0	0	0	0
TA_site:	139975	139977	MSMEG_0115c	0	0	0	0	0
TA_site:	140006	140008	MSMEG_0115c	0	0	0	1	1
TA_site:	140126	140128	MSMEG_0115c	11	11	10	3	9
TA_site:	140477	140479	MSMEG_0117c	6	11	10	7	2
TA_site:	140485	140487	MSMEG_0117c	7	14	4	3	0
TA_site:	140503	140505	MSMEG_0117c	0	1	0	0	1
TA_site:	140524	140526	MSMEG_0117c	3	0	12	21	0
TA_site:	140638	140640	MSMEG_0117c	20	13	15	1	4
TA_site:	140713	140715	MSMEG_0117c	36	15	79	54	3
TA_site:	140758	140760	MSMEG_0117c	14	3	7	3	4
TA_site:	140839	140841	MSMEG_0117c	11	8	28	25	3
TA_site:	140851	140853	MSMEG_0117c	46	23	66	21	16
TA_site:	140860	140862	MSMEG_0117c	9	5	24	9	0
TA_site:	140923	140925	MSMEG_0117c	6	13	13	18	5
TA_site:	141097	141099	MSMEG_0117c	40	13	17	40	3
TA_site:	141127	141129	MSMEG_0117c	11	0	0	0	0
TA_site:	141150	141152	IG	0	0	0	0	0
TA_site:	141158	141160	IG	0	0	0	0	0
TA_site:	141172	141174	IG	0	0	0	0	0
TA_site:	141176	141178	IG	0	0	0	0	0
TA_site:	141198	141200	IG	1	0	0	0	0
TA_site:	141200	141202	IG	0	0	0	0	1
TA_site:	141211	141213	IG	0	0	0	0	0
TA_site:	141226	141228	IG	0	0	0	0	0
TA_site:	141586	141588	MSMEG_0118	0	0	0	0	0
TA_site:	141699	141701	MSMEG_0118	28	9	28	3	12
TA_site:	141702	141704	MSMEG_0118	14	4	5	6	1
TA_site:	141729	141731	MSMEG_0118	14	2	24	7	2
TA_site:	141740	141742	MSMEG_0119c	2	2	8	0	3
TA_site:	141752	141754	MSMEG_0119c	1	0	11	7	2
TA_site:	141767	141769	MSMEG_0119c	5	2	0	2	2
TA_site:	141830	141832	MSMEG_0119c	2	16	17	4	4
TA_site:	141860	141862	IG	11	0	26	33	0
TA_site:	141895	141897	IG	32	6	15	16	8
TA_site:	141913	141915	IG	1	0	1	0	0
TA_site:	141953	141955	IG	4	0	2	3	4
TA_site:	142049	142051	MSMEG_0120	0	7	0	0	1
TA_site:	142109	142111	MSMEG_0120	19	8	39	0	1
TA_site:	142115	142117	MSMEG_0120	21	8	25	5	6
TA_site:	142118	142120	MSMEG_0120	35	11	23	20	5
TA_site:	142142	142144	MSMEG_0120	7	1	3	2	3
TA_site:	142151	142153	MSMEG_0120	62	17	55	24	15
TA_site:	142223	142225	MSMEG_0120	19	13	37	82	5
TA_site:	142283	142285	MSMEG_0120	20	2	29	12	4
TA_site:	142301	142303	MSMEG_0120	45	29	31	3	4
TA_site:	142337	142339	MSMEG_0120	10	23	42	20	5
TA_site:	142364	142366	MSMEG_0120	21	3	16	25	6
TA_site:	142415	142417	MSMEG_0120	8	1	16	1	1
TA_site:	142448	142450	MSMEG_0120	18	5	23	7	2
TA_site:	142472	142474	MSMEG_0120	0	4	14	0	0
TA_site:	142732	142734	MSMEG_0121	18	6	19	33	11
TA_site:	142924	142926	MSMEG_0121	4	0	2	8	1
TA_site:	142960	142962	MSMEG_0121	24	31	39	22	28
TA_site:	143113	143115	MSMEG_0121	8	5	3	0	1
TA_site:	143310	143312	MSMEG_0121	0	0	0	0	0
TA_site:	143344	143346	MSMEG_0121	62	61	116	90	27
TA_site:	143398	143400	IG	0	0	0	0	0
TA_site:	143419	143421	IG	0	0	0	0	0
TA_site:	143429	143431	IG	0	3	0	0	0
TA_site:	143451	143453	IG	0	0	10	0	0
TA_site:	143466	143468	IG	13	7	22	1	1
TA_site:	143473	143475	IG	0	0	0	0	0
TA_site:	143479	143481	IG	0	0	0	0	0
TA_site:	143541	143543	MSMEG_0122	0	5	0	0	0
TA_site:	143557	143559	MSMEG_0122	2	1	0	0	0
TA_site:	143619	143621	MSMEG_0122	37	5	1	0	3
TA_site:	143654	143656	MSMEG_0122	9	3	5	6	2
TA_site:	143678	143680	MSMEG_0122	60	9	41	41	11
TA_site:	143933	143935	MSMEG_0122	15	9	23	2	2
TA_site:	143954	143956	MSMEG_0122	31	12	84	29	14
TA_site:	143984	143986	MSMEG_0122	1	3	2	3	6
TA_site:	144029	144031	MSMEG_0122	1	0	0	1	0
TA_site:	144111	144113	MSMEG_0122	0	0	0	0	0
TA_site:	144257	144259	MSMEG_0122	21	6	16	2	5
TA_site:	144314	144316	MSMEG_0122	3	5	9	1	5
TA_site:	144404	144406	MSMEG_0122	12	10	6	46	2
TA_site:	144494	144496	MSMEG_0122	10	0	0	14	1
TA_site:	144619	144621	MSMEG_0123	4	0	0	7	1
TA_site:	144685	144687	MSMEG_0123	3	1	0	0	0
TA_site:	144991	144993	MSMEG_0123	16	0	4	1	1
TA_site:	145006	145008	MSMEG_0123	2	0	0	0	1
TA_site:	145045	145047	MSMEG_0123	0	0	0	0	0
TA_site:	145126	145128	MSMEG_0125	13	1	3	0	2
TA_site:	145219	145221	MSMEG_0125	8	2	24	13	6
TA_site:	145235	145237	MSMEG_0125	0	0	0	0	0
TA_site:	145264	145266	MSMEG_0125	15	17	19	21	5
TA_site:	145267	145269	MSMEG_0125	3	4	6	6	6
TA_site:	145279	145281	MSMEG_0125	0	0	1	0	0
TA_site:	145501	145503	MSMEG_0125	0	0	1	0	0
TA_site:	145723	145725	MSMEG_0125	3	0	5	10	2
TA_site:	145757	145759	MSMEG_0125	9	0	0	0	0
TA_site:	145897	145899	MSMEG_0125	0	0	0	0	1
TA_site:	146028	146030	MSMEG_0125	5	0	0	0	0
TA_site:	146149	146151	MSMEG_0125	14	3	6	5	2
TA_site:	146272	146274	MSMEG_0125	8	5	11	1	1
TA_site:	146332	146334	MSMEG_0125	10	0	12	1	2
TA_site:	146489	146491	MSMEG_0125	1	0	0	0	0
TA_site:	146580	146582	MSMEG_0124c	1	0	2	0	4
TA_site:	146590	146592	MSMEG_0124c	8	0	6	1	2
TA_site:	146768	146770	MSMEG_0124c	0	6	11	1	0
TA_site:	146868	146870	MSMEG_0124c	0	0	0	0	0
TA_site:	147028	147030	MSMEG_0124c	0	0	0	0	0
TA_site:	147397	147399	MSMEG_0126c	1	17	4	0	3
TA_site:	147433	147435	MSMEG_0126c	18	1	0	0	1
TA_site:	147538	147540	MSMEG_0126c	0	0	0	0	0
TA_site:	147614	147616	MSMEG_0126c	16	9	29	26	3
TA_site:	147922	147924	MSMEG_0126c	3	0	5	1	1
TA_site:	148081	148083	MSMEG_0126c	10	3	26	12	0
TA_site:	148147	148149	MSMEG_0126c	3	5	10	5	3
TA_site:	148177	148179	MSMEG_0126c	0	2	3	16	1
TA_site:	148296	148298	MSMEG_0126c	0	0	0	0	0
TA_site:	148346	148348	IG	0	1	0	0	0
TA_site:	148357	148359	IG	0	1	0	0	0
TA_site:	148369	148371	IG	0	0	0	0	0
TA_site:	148371	148373	IG	0	0	4	2	0
TA_site:	148561	148563	MSMEG_0127c	10	2	1	2	0
TA_site:	149001	149003	MSMEG_0127c	0	0	0	0	0
TA_site:	149428	149430	MSMEG_0127c	1	2	15	0	0
TA_site:	149624	149626	MSMEG_0128	37	21	20	7	3
TA_site:	149627	149629	MSMEG_0128	21	10	17	26	5
TA_site:	149732	149734	MSMEG_0128	1	0	9	5	10
TA_site:	149810	149812	MSMEG_0128	21	7	34	5	7
TA_site:	149882	149884	MSMEG_0128	28	10	18	23	14
TA_site:	149960	149962	MSMEG_0128	6	5	2	1	2
TA_site:	149968	149970	IG	13	1	4	0	0
TA_site:	150058	150060	MSMEG_0129	0	0	0	0	0
TA_site:	150106	150108	MSMEG_0129	0	0	0	0	0
TA_site:	150184	150186	MSMEG_0129	0	0	0	0	0
TA_site:	150187	150189	MSMEG_0129	0	0	0	0	0
TA_site:	150431	150433	MSMEG_0130c	13	4	10	27	4
TA_site:	150508	150510	MSMEG_0130c	12	2	1	6	5
TA_site:	150599	150601	MSMEG_0130c	3	2	0	0	2
TA_site:	150617	150619	MSMEG_0130c	26	9	3	1	1
TA_site:	151137	151139	IG	20	5	4	14	5
TA_site:	151183	151185	IG	0	0	0	0	0
TA_site:	151217	151219	IG	1	2	35	40	5
TA_site:	151251	151253	IG	35	29	28	41	10
TA_site:	151305	151307	MSMEG_0131	5	2	13	1	1
TA_site:	151593	151595	MSMEG_0131	2	0	1	0	1
TA_site:	151726	151728	MSMEG_0131	10	12	7	0	3
TA_site:	151734	151736	MSMEG_0131	0	2	2	0	1
TA_site:	151812	151814	MSMEG_0131	24	16	18	36	15
TA_site:	152013	152015	MSMEG_0131	2	0	6	6	0
TA_site:	152400	152402	MSMEG_0131	3	1	1	0	0
TA_site:	152427	152429	MSMEG_0131	0	0	0	1	0
TA_site:	152514	152516	MSMEG_0131	20	1	2	15	1
TA_site:	152571	152573	MSMEG_0131	10	11	20	1	6
TA_site:	152662	152664	MSMEG_0131	2	4	4	2	2
TA_site:	152754	152756	MSMEG_0131	6	1	5	3	4
TA_site:	152939	152941	IG	1	14	0	0	2
TA_site:	152954	152956	IG	4	2	18	1	0
TA_site:	152994	152996	IG	0	0	9	1	1
TA_site:	153014	153016	IG	0	1	8	5	0
TA_site:	153017	153019	IG	0	0	0	0	0
TA_site:	153027	153029	IG	0	0	0	0	0
TA_site:	153129	153131	MSMEG_0132	0	0	4	37	0
TA_site:	153403	153405	MSMEG_0132	9	11	5	18	8
TA_site:	153633	153635	MSMEG_0132	66	20	82	26	8
TA_site:	153635	153637	MSMEG_0132	1	13	6	0	3
TA_site:	153660	153662	MSMEG_0132	20	15	10	14	0
TA_site:	153759	153761	MSMEG_0132	0	5	0	0	0
TA_site:	153826	153828	MSMEG_0132	49	22	30	20	6
TA_site:	153900	153902	MSMEG_0133	22	5	22	10	6
TA_site:	153906	153908	MSMEG_0133	50	12	5	17	5
TA_site:	154057	154059	MSMEG_0133	3	0	4	1	1
TA_site:	154390	154392	MSMEG_0133	22	2	12	0	0
TA_site:	154441	154443	MSMEG_0133	16	33	36	4	4
TA_site:	154498	154500	MSMEG_0133	7	12	4	0	2
TA_site:	154519	154521	MSMEG_0133	48	11	74	18	4
TA_site:	154528	154530	MSMEG_0133	18	17	50	20	2
TA_site:	154618	154620	MSMEG_0133	14	3	27	12	6
TA_site:	154627	154629	MSMEG_0133	2	1	4	0	0
TA_site:	154683	154685	MSMEG_0133	32	8	48	13	5
TA_site:	154735	154737	MSMEG_0133	3	0	4	0	1
TA_site:	154768	154770	MSMEG_0133	16	9	21	35	0
TA_site:	154829	154831	MSMEG_0134	16	7	8	10	5
TA_site:	155078	155080	MSMEG_0134	12	15	28	3	2
TA_site:	155144	155146	MSMEG_0134	70	22	78	53	7
TA_site:	155395	155397	MSMEG_0134	2	7	5	0	0
TA_site:	155447	155449	MSMEG_0134	19	11	36	24	4
TA_site:	155566	155568	MSMEG_0134	1	0	0	0	0
TA_site:	155603	155605	MSMEG_0134	9	1	6	0	6
TA_site:	155657	155659	MSMEG_0134	1	4	0	1	0
TA_site:	155690	155692	MSMEG_0134	4	1	0	0	0
TA_site:	155738	155740	MSMEG_0134	0	0	0	0	0
TA_site:	155783	155785	MSMEG_0134	18	15	70	24	7
TA_site:	155789	155791	MSMEG_0134	2	2	1	0	1
TA_site:	155885	155887	MSMEG_0134	0	0	1	1	0
TA_site:	155921	155923	MSMEG_0134	17	7	16	3	6
TA_site:	155960	155962	MSMEG_0134	10	18	16	1	4
TA_site:	156006	156008	MSMEG_0135	17	1	8	8	2
TA_site:	156115	156117	MSMEG_0135	0	1	0	0	0
TA_site:	156295	156297	MSMEG_0135	5	0	0	0	1
TA_site:	156319	156321	MSMEG_0135	6	0	0	0	0
TA_site:	156799	156801	MSMEG_0135	0	0	0	0	0
TA_site:	156907	156909	MSMEG_0135	6	2	4	7	4
TA_site:	156928	156930	MSMEG_0135	11	3	6	0	0
TA_site:	157014	157016	MSMEG_0135	1	0	0	0	0
TA_site:	157061	157063	MSMEG_0136	13	0	18	0	0
TA_site:	157152	157154	MSMEG_0136	12	19	21	0	4
TA_site:	157155	157157	MSMEG_0136	10	1	7	0	3
TA_site:	157205	157207	MSMEG_0136	15	0	2	0	8
TA_site:	157272	157274	MSMEG_0136	3	0	0	2	4
TA_site:	157328	157330	MSMEG_0136	0	0	0	0	0
TA_site:	157425	157427	MSMEG_0136	0	0	0	0	1
TA_site:	157434	157436	MSMEG_0136	0	0	7	1	1
TA_site:	157935	157937	MSMEG_0136	0	0	1	0	2
TA_site:	158181	158183	MSMEG_0136	0	2	3	13	2
TA_site:	158253	158255	MSMEG_0136	2	0	0	0	0
TA_site:	158274	158276	MSMEG_0136	0	0	0	0	0
TA_site:	158601	158603	MSMEG_0136	8	5	0	1	1
TA_site:	158724	158726	MSMEG_0137	2	0	1	0	0
TA_site:	158742	158744	MSMEG_0137	0	0	0	0	0
TA_site:	158775	158777	MSMEG_0137	7	0	37	11	0
TA_site:	158799	158801	MSMEG_0137	7	0	0	0	2
TA_site:	158904	158906	MSMEG_0137	5	1	15	3	2
TA_site:	158985	158987	MSMEG_0137	3	5	0	0	6
TA_site:	159054	159056	MSMEG_0137	0	0	0	0	0
TA_site:	159537	159539	MSMEG_0137	0	0	0	0	0
TA_site:	159684	159686	MSMEG_0137	0	0	1	0	2
TA_site:	159714	159716	MSMEG_0137	6	7	6	0	0
TA_site:	159750	159752	MSMEG_0137	11	3	4	1	8
TA_site:	159810	159812	MSMEG_0137	0	0	0	0	0
TA_site:	159843	159845	MSMEG_0137	1	0	3	0	0
TA_site:	160119	160121	MSMEG_0137	1	0	4	0	0
TA_site:	160297	160299	MSMEG_0138	8	3	0	3	3
TA_site:	160378	160380	MSMEG_0138	1	0	0	0	0
TA_site:	160436	160438	MSMEG_0138	10	11	9	1	0
TA_site:	160715	160717	MSMEG_0138	0	0	0	0	1
TA_site:	160771	160773	MSMEG_0138	0	0	0	0	0
TA_site:	161159	161161	MSMEG_0138	3	0	0	0	4
TA_site:	161237	161239	MSMEG_0138	19	2	4	2	5
TA_site:	161523	161525	MSMEG_0139	11	13	6	25	5
TA_site:	161559	161561	MSMEG_0139	50	39	39	51	15
TA_site:	161598	161600	MSMEG_0139	2	14	30	16	8
TA_site:	161619	161621	MSMEG_0139	19	5	0	33	5
TA_site:	161694	161696	MSMEG_0139	24	10	14	5	18
TA_site:	161703	161705	MSMEG_0139	6	11	2	3	1
TA_site:	161799	161801	MSMEG_0139	18	10	75	42	17
TA_site:	162273	162275	MSMEG_0139	14	6	35	4	0
TA_site:	162446	162448	MSMEG_0139	5	0	0	0	0
TA_site:	162477	162479	MSMEG_0139	12	5	6	7	5
TA_site:	162524	162526	MSMEG_0139	33	31	30	40	11
TA_site:	162528	162530	MSMEG_0139	33	8	40	19	13
TA_site:	162581	162583	MSMEG_0139	6	0	3	32	0
TA_site:	162594	162596	MSMEG_0139	20	1	2	1	0
TA_site:	162621	162623	MSMEG_0139	1	0	1	0	0
TA_site:	162824	162826	MSMEG_0139	35	22	35	49	9
TA_site:	162852	162854	MSMEG_0139	42	15	9	29	7
TA_site:	162882	162884	MSMEG_0139	31	33	48	19	13
TA_site:	162927	162929	MSMEG_0139	21	15	68	9	10
TA_site:	162947	162949	MSMEG_0139	0	4	13	0	1
TA_site:	163050	163052	MSMEG_0140	9	6	20	1	13
TA_site:	163151	163153	MSMEG_0140	32	23	26	16	3
TA_site:	163331	163333	MSMEG_0140	52	16	34	79	4
TA_site:	163355	163357	MSMEG_0140	25	2	3	11	4
TA_site:	163455	163457	MSMEG_0140	13	6	9	68	2
TA_site:	163468	163470	MSMEG_0140	5	1	2	0	0
TA_site:	163496	163498	MSMEG_0140	0	7	0	0	0
TA_site:	163538	163540	MSMEG_0140	7	3	11	44	3
TA_site:	163753	163755	MSMEG_0141	25	13	7	10	20
TA_site:	163977	163979	MSMEG_0141	1	8	0	4	6
TA_site:	164007	164009	MSMEG_0141	2	0	0	0	0
TA_site:	164113	164115	MSMEG_0141	2	8	16	2	8
TA_site:	164206	164208	MSMEG_0141	18	0	7	0	3
TA_site:	164266	164268	MSMEG_0141	18	31	25	28	8
TA_site:	164329	164331	MSMEG_0141	7	6	4	11	0
TA_site:	164574	164576	MSMEG_0142	6	0	0	0	0
TA_site:	164736	164738	MSMEG_0142	7	12	3	0	1
TA_site:	164760	164762	MSMEG_0142	13	13	14	18	2
TA_site:	164793	164795	MSMEG_0142	4	1	10	9	1
TA_site:	165314	165316	MSMEG_0143	0	0	0	0	0
TA_site:	165446	165448	MSMEG_0143	0	3	0	0	0
TA_site:	165515	165517	MSMEG_0143	4	0	1	2	5
TA_site:	165596	165598	MSMEG_0143	26	8	9	0	9
TA_site:	165668	165670	MSMEG_0143	1	3	0	0	0
TA_site:	165742	165744	MSMEG_0143	0	0	0	0	0
TA_site:	165788	165790	MSMEG_0143	1	3	1	0	0
TA_site:	165842	165844	MSMEG_0143	2	8	12	1	5
TA_site:	165851	165853	MSMEG_0143	16	9	0	1	0
TA_site:	165938	165940	MSMEG_0143	3	2	1	1	1
TA_site:	166294	166296	MSMEG_0145	9	2	7	0	0
TA_site:	166347	166349	MSMEG_0145	0	0	0	0	0
TA_site:	166477	166479	MSMEG_0145	29	2	14	0	0
TA_site:	166609	166611	MSMEG_0144c	0	8	0	0	3
TA_site:	166748	166750	MSMEG_0144c	0	0	0	0	0
TA_site:	166767	166769	MSMEG_0144c	1	0	6	3	0
TA_site:	166840	166842	MSMEG_0144c	8	6	8	8	3
TA_site:	166866	166868	MSMEG_0144c	8	3	4	1	2
TA_site:	166990	166992	MSMEG_0144c	0	0	0	0	0
TA_site:	167074	167076	MSMEG_0144c	6	4	14	5	0
TA_site:	167101	167103	MSMEG_0144c	29	12	33	11	4
TA_site:	167179	167181	MSMEG_0144c	6	3	1	0	1
TA_site:	167187	167189	MSMEG_0144c	3	4	2	0	0
TA_site:	167384	167386	MSMEG_0144c	0	0	0	0	0
TA_site:	167767	167769	MSMEG_0144c	13	5	0	17	4
TA_site:	167848	167850	MSMEG_0144c	2	5	1	0	0
TA_site:	168382	168384	MSMEG_0144c	0	0	0	1	1
TA_site:	168386	168388	MSMEG_0144c	1	0	0	4	0
TA_site:	168398	168400	MSMEG_0144c	0	0	0	0	0
TA_site:	168435	168437	MSMEG_0144c	1	1	2	0	0
TA_site:	168463	168465	MSMEG_0144c	0	0	4	0	0
TA_site:	168503	168505	IG	1	3	0	0	1
TA_site:	168505	168507	IG	17	1	10	27	0
TA_site:	168534	168536	IG	0	0	0	0	2
TA_site:	168543	168545	MSMEG_0146c	2	4	6	0	0
TA_site:	168600	168602	MSMEG_0146c	24	1	1	0	0
TA_site:	168798	168800	MSMEG_0146c	0	0	0	0	0
TA_site:	168807	168809	MSMEG_0146c	0	0	0	1	0
TA_site:	168843	168845	MSMEG_0146c	0	0	0	0	0
TA_site:	169156	169158	MSMEG_0146c	13	0	1	10	2
TA_site:	169272	169274	MSMEG_0146c	21	8	18	19	4
TA_site:	169320	169322	MSMEG_0146c	0	0	0	0	0
TA_site:	169360	169362	IG	4	0	0	0	1
TA_site:	169371	169373	IG	1	0	1	0	0
TA_site:	169433	169435	MSMEG_0147c	0	0	0	14	3
TA_site:	169494	169496	MSMEG_0147c	1	0	9	0	1
TA_site:	169560	169562	MSMEG_0147c	7	0	2	0	3
TA_site:	169608	169610	MSMEG_0147c	0	0	0	0	0
TA_site:	169635	169637	MSMEG_0147c	7	3	3	0	0
TA_site:	169677	169679	MSMEG_0147c	5	8	17	1	0
TA_site:	169692	169694	MSMEG_0147c	10	1	1	0	0
TA_site:	169800	169802	MSMEG_0147c	2	18	10	0	0
TA_site:	169910	169912	MSMEG_0147c	3	4	0	2	2
TA_site:	169916	169918	MSMEG_0147c	1	0	1	0	1
TA_site:	169938	169940	MSMEG_0147c	1	0	6	20	2
TA_site:	169996	169998	MSMEG_0147c	0	0	0	0	0
TA_site:	170010	170012	MSMEG_0147c	1	0	0	4	0
TA_site:	170013	170015	MSMEG_0147c	1	1	2	2	0
TA_site:	170157	170159	MSMEG_0147c	7	0	8	0	1
TA_site:	170244	170246	MSMEG_0147c	13	4	3	49	0
TA_site:	170250	170252	MSMEG_0147c	9	3	3	1	2
TA_site:	170253	170255	MSMEG_0147c	5	0	4	0	0
TA_site:	170292	170294	MSMEG_0147c	0	0	0	0	0
TA_site:	170626	170628	MSMEG_0148c	0	0	0	0	0
TA_site:	170838	170840	MSMEG_0148c	2	0	0	16	2
TA_site:	170856	170858	MSMEG_0148c	0	1	0	0	0
TA_site:	170898	170900	MSMEG_0148c	0	0	0	0	0
TA_site:	171013	171015	IG	0	0	0	0	0
TA_site:	171017	171019	IG	0	0	0	0	0
TA_site:	171021	171023	IG	0	0	0	0	0
TA_site:	171031	171033	IG	0	0	0	0	0
TA_site:	171040	171042	IG	0	0	0	0	0
TA_site:	171049	171051	IG	0	0	0	0	0
TA_site:	171061	171063	IG	0	0	0	0	0
TA_site:	171070	171072	IG	0	0	0	0	0
TA_site:	171092	171094	MSMEG_0149c	18	2	51	20	4
TA_site:	171348	171350	MSMEG_0149c	0	0	0	0	0
TA_site:	171407	171409	MSMEG_0149c	13	2	4	0	5
TA_site:	171598	171600	MSMEG_0149c	6	5	1	0	0
TA_site:	171629	171631	MSMEG_0149c	0	0	0	0	1
TA_site:	171668	171670	MSMEG_0149c	4	3	8	1	1
TA_site:	171896	171898	MSMEG_0149c	0	0	0	0	0
TA_site:	171909	171911	MSMEG_0149c	0	0	7	0	0
TA_site:	172038	172040	MSMEG_0149c	0	0	0	0	0
TA_site:	172307	172309	MSMEG_0149c	0	4	0	0	0
TA_site:	172325	172327	MSMEG_0149c	0	5	0	0	1
TA_site:	172357	172359	MSMEG_0149c	2	0	4	19	3
TA_site:	172406	172408	MSMEG_0149c	0	0	0	0	0
TA_site:	172426	172428	MSMEG_0149c	0	0	0	0	0
TA_site:	172606	172608	MSMEG_0150c	1	0	0	0	0
TA_site:	172801	172803	MSMEG_0150c	0	1	4	2	0
TA_site:	172873	172875	MSMEG_0150c	11	0	0	1	5
TA_site:	172954	172956	MSMEG_0150c	0	0	0	0	0
TA_site:	172984	172986	MSMEG_0150c	8	7	3	3	1
TA_site:	173351	173353	MSMEG_0150c	0	0	0	0	0
TA_site:	173371	173373	MSMEG_0150c	18	1	9	1	0
TA_site:	173488	173490	MSMEG_0150c	0	0	0	0	0
TA_site:	173721	173723	MSMEG_0150c	6	0	0	0	0
TA_site:	173816	173818	MSMEG_0150c	0	0	0	0	0
TA_site:	173908	173910	MSMEG_0150c	9	3	0	1	0
TA_site:	173926	173928	MSMEG_0150c	4	8	0	0	2
TA_site:	174249	174251	MSMEG_0151c	34	10	16	6	4
TA_site:	174375	174377	MSMEG_0152c	12	4	30	6	1
TA_site:	174529	174531	MSMEG_0152c	1	3	0	2	0
TA_site:	174675	174677	MSMEG_0152c	0	0	1	0	0
TA_site:	174765	174767	MSMEG_0152c	0	0	0	0	0
TA_site:	174793	174795	MSMEG_0152c	0	0	0	0	0
TA_site:	174836	174838	MSMEG_0152c	5	2	0	0	3
TA_site:	174930	174932	MSMEG_0152c	0	3	2	22	1
TA_site:	174983	174985	MSMEG_0152c	0	0	0	0	0
TA_site:	175082	175084	MSMEG_0152c	0	4	0	0	0
TA_site:	175188	175190	MSMEG_0152c	3	1	3	0	0
TA_site:	175435	175437	IG	6	0	0	0	0
TA_site:	175448	175450	IG	0	0	0	0	0
TA_site:	175453	175455	IG	2	0	0	0	0
TA_site:	175464	175466	IG	0	0	0	0	0
TA_site:	175475	175477	IG	0	0	0	0	0
TA_site:	175502	175504	IG	0	0	0	0	2
TA_site:	175529	175531	IG	0	1	0	0	0
TA_site:	175536	175538	IG	2	6	6	1	0
TA_site:	175538	175540	IG	1	5	0	2	0
TA_site:	175593	175595	MSMEG_0153	3	0	7	0	2
TA_site:	175657	175659	MSMEG_0153	16	17	19	1	24
TA_site:	175761	175763	MSMEG_0153	1	10	8	9	5
TA_site:	175791	175793	MSMEG_0153	4	7	7	2	1
TA_site:	175875	175877	MSMEG_0153	10	8	0	7	11
TA_site:	175899	175901	MSMEG_0153	2	0	0	0	1
TA_site:	175986	175988	MSMEG_0153	0	0	0	0	0
TA_site:	176084	176086	MSMEG_0153	3	1	1	0	1
TA_site:	176241	176243	MSMEG_0153	2	0	0	0	0
TA_site:	176565	176567	MSMEG_0153	1	0	4	0	3
TA_site:	176639	176641	MSMEG_0154	0	2	0	3	0
TA_site:	176722	176724	MSMEG_0154	7	12	8	2	0
TA_site:	176831	176833	MSMEG_0154	3	9	10	0	8
TA_site:	176905	176907	MSMEG_0154	8	0	10	2	4
TA_site:	177050	177052	MSMEG_0154	0	0	0	0	0
TA_site:	177263	177265	MSMEG_0154	0	0	0	0	0
TA_site:	177976	177978	MSMEG_0154	4	1	0	0	0
TA_site:	178273	178275	MSMEG_0155c	13	2	18	0	4
TA_site:	178306	178308	MSMEG_0155c	3	0	0	0	0
TA_site:	178530	178532	IG	19	2	25	25	0
TA_site:	178557	178559	IG	6	20	13	7	4
TA_site:	178570	178572	IG	0	0	0	0	0
[truncated: 75,757 more rows]

## Sheet: d
Dataset 1d: Genes involved in iron acquistion in Msmeg and/or Mtb according to literature (refs. 7-10).
MSMEG number	GENE	Rv number	Relevance
MSMEG_0012	fxuC	-	exochelin import
MSMEG_0013	fxuA	-	exochelin import
MSMEG_0015	fxuB	-	exochelin import
MSMEG_0014	fxbA	-	exochelin synthesis
MSMEG_0017	exiT	-	exochelin export
MSMEG_0018	exiT	-	exochelin export
MSMEG_0019	fxbB and fxbC	-	exochelin synthesis
MSMEG_0020	fxuD	-	exochelin receptor?
MSMEG_4508	mbtH	Rv2377	mycobactin synthesis – mbt1
MSMEG_4509	mbtG	Rv2378	mycobactin synthesis – mbt1
MSMEG_4510	mbtF	Rv2379	mycobactin synthesis – mbt1
MSMEG_4511	mbtE	Rv2380	mycobactin synthesis – mbt1
MSMEG_4512	mbtD	Rv2381	mycobactin synthesis – mbt1
MSMEG_4513	mbtC	Rv2382	mycobactin synthesis – mbt1
MSMEG_4514	mbtT	Rv2383	mycobactin synthesis – mbt1
MSMEG_4515	mbtB	Rv2383	mycobactin synthesis – mbt1
MSMEG_4516	mbtA	Rv2384	mycobactin synthesis – mbt1
MSMEG_4524	mbtI	Rv2386	mycobactin synthesis – mbt1
-	mbtJ	Rv2385	mycobactin synthesis – mbt1
MSMEG_2128	mbtK	Rv1347	mycobactin synthesis – mbt2
MSMEG_2130	mbtN	Rv1346	mycobactin synthesis – mbt2
MSMEG_2131	mbtM	Rv1345	mycobactin synthesis – mbt2
MSMEG_2132	mbtL	Rv1344	mycobactin synthesis – mbt2
MSMEG_0615	eccA3	Rv0282	ESX-3 mycobactin utilization
MSMEG_0616	eccB3	Rv0283	ESX-3 mycobactin utilization
MSMEG_0617	eccC3	Rv0284	ESX-3 mycobactin utilization
MSMEG_0618	pe	Rv0285	ESX-3 mycobactin utilization
MSMEG_0619	ppe	Rv0286	ESX-3 mycobactin utilization
MSMEG_0620	esxG	Rv0287	ESX-3 mycobactin utilization
MSMEG_0621	esxH	Rv0288	ESX-3 mycobactin utilization
MSMEG_0622	espG3	Rv0289	ESX-3 mycobactin utilization
MSMEG_0623	eccD3	Rv0290	ESX-3 mycobactin utilization
MSMEG_0624	mycP3	Rv0291	ESX-3 mycobactin utilization
MSMEG_0626	eccE3	Rv0292	ESX-3 mycobactin utilization
MSMEG_6553	irtB	Rv1349	mycobactin import
MSMEG_6554	irtA	Rv1348	mycobactin import and assimilation
MSMEG_0380	mmpS4*	Rv0451	mycobactin export
MSMEG_0382	mmpL4*	Rv0450	mycobactin export
MSMEG_0226	mmpS5*	Rv0677	mycobactin export
MSMEG_3495	mmpS5*	Rv0677	mycobactin export
MSMEG_0225	mmpL5*	Rv0676	mycobactin export
MSMEG_3496	mmpL5*	Rv0676	mycobactin export
MSMEG_0241	mmpL11	Rv0202	Heme acquisition
MSMEG_0242	(hemophore)	Rv0203	Heme acquisition
MSMEG_0250	mmpL3	Rv0206	Heme acquisition
MSMEG_0965	mspA	-	Porin
MSMEG_0520	mspB	-	Porin
MSMEG_5483	mspC	-	Porin
MSMEG_6057	mspD	-	Porin
* These proteins were not included in the group of mycoabctin genes depicted in Figure 4, as they show redundant functions in Mtb and have more than one homologue in Msmeg.

## Sheet: e
Dataset 1e: List of genes under-represented when comparing wt high iron library to wt low iron library. In peach: genes with a known role in mycobactin-mediated iron uptake. In yellow: genes with a known role in exochelin-mediated iron uptake.
MSMEG number	GENE	Rv number	P-value	Ratio	Predicted product/function
MSMEG_0012	fxuC	-	0.004	10.797	exochelin transport
MSMEG_0013	fxuA	-	0.006	8.657	exochelin transport
MSMEG_0615	eccA3	Rv0282	0.042	10.884	ESX-3 type VII secretion system
MSMEG_0616	eccB3	Rv0283	0.016	34	ESX-3 type VII secretion system
MSMEG_0617	eccC3	Rv0284	0	16.326	ESX-3 type VII secretion system
MSMEG_0624	mycP3	Rv0291	0.047	6.31	ESX-3 type VII secretion system
MSMEG_2128	mbtK	Rv1347c	0.005	31	mycobactin synthesis
MSMEG_4512c	mbtD	Rv2381c	0.018	8.223	mycobactin synthesis
MSMEG_4513c	mbtC	Rv282	0.004	49	mycobactin synthesis
MSMEG_6553c	irtB	Rv1349	0.015	25	mycobactin transport/assimilation
MSMEG_6554c	irtA	Rv1348	0.016	9.143	mycobactin transport/assimilation
MSMEG_0123	-	-	0.027	8.938	hypothetical protein
MSMEG_0695	iniA	Rv0342	0.033	5.523	Isoniazid inductible protein
MSMEG_0826c	thiC	Rv0423c	0.036	9	thiamine biosynthesis protein
MSMEG_1273c	-	-	0.01	45	conserved hypothetical protein
MSMEG_1340	hadA	Rv0635	0.029	6.102	conserved hypothetical protein
MSMEG_1738c	-	Rv1733c	0.028	12.625	probable conserved transmembrane protein
MSMEG_1896	-	-	0.028	19	beta-ketothiolase
MSMEG_2079c	-	-	0.032	5.66	alcohol dehydrogenase
MSMEG_2615	-	Rv2850c	0.016	8.223	Possible magnesium chelatase
MSMEG_2881c	-	-	0.044	8.707	aldehyde dehydrogenase
MSMEG_3423	-	-	0.032	12	probable IclR family protein regulator
MSMEG_3561c	glnA3	Rv1878	0.045	13.061	Probable glutamine synthetase
MSMEG_3923	-	-	0.044	12.514	conserved hypothetical protein
MSMEG_4323	aceE	Rv2241	0.008	11.083	pyruvate dehydrogenase E1 component
MSMEG_4590c	ssuD	-	0.007	24	nitrilotriacetate monooxygenase component A
MSMEG_4781	-	-	0.001	79	conserved hypothetical protein
MSMEG_4865c	mhpB	-	0.033	7.151	metapyrocatechase 1
MSMEG_5021c	-	-	0.021	5.138	alcohol dehydrogenase, zinc-containing
MSMEG_5177c	-	-	0.029	9.578	regulatory protein, TetR
MSMEG_5493	accA2	Rv0973c	0.046	5.946	acetyl-/propionyl-coenzyme A carboxylase alpha chain
MSMEG_5589	mntH	Rv0924c	0.017	24	Divalent cation-transport integral membrane protein
MSMEG_5613c	-	Rv0912	0.023	6	probable conserved transmembrane protein
MSMEG_5884	-	-	0.026	8.489	3-hydroxyisobutyrate dehydrogenase family protein
MSMEG_6037c	hsaD	Rv3569c	0.028	28	2-hydroxy-6-ketonona-2,4-dienedioic acid hydrolase
MSMEG_6481c	-	-	0.002	14.659	conserved hypothetical protein
MSMEG_6575	lipE	Rv3775	0.016	6.595	beta-lactamase, probable lipase
MSMEG_6686	-	-	0.01	7.98	glutaryl-CoA dehydrogenase
MSMEG_6798c	rbsR	-	0.035	18	ribose operon repressor
MSMEG_6900c	ponA1	Rv0050	0.02	12	penicillin-binding protein 1

## Sheet: f
Dataset 1f: List of genes under-represented when comparing wt high iron library to ΔfxbA low iron library. In peach: genes with a known role in mycobactin-mediated iron uptake. In yellow: genes with a known role in exochelin-mediated iron uptake.
MSMEG number	GENE	Rv number	P-value	Ratio	Predicted product/function
MSMEG_0014c	fxbA	-	0.0011	72	exochelin synthesis
MSMEG_0615	eccA3	Rv0282	0.0423	18.336	ESX-3 type VII secretion system
MSMEG_0616	eccB3	Rv0283	0.0447	18.246	ESX-3 type VII secretion system
MSMEG_0617	eccC3	Rv0284	0	40.248	ESX-3 type VII secretion system
MSMEG_0624	mycP3	Rv0291	0.0475	10.193	ESX-3 type VII secretion system
MSMEG_4509c	mbtG	Rv2378	0.0109	11.735	Mycobactin synthesis
MSMEG_4510c	mbtF	Rv2379	0.0001	8.802	Mycobactin synthesis
MSMEG_4511c	mbtE	Rv2380	0.0002	7.256	Mycobactin synthesis
MSMEG_4513c	mbtC	Rv2382	0.0124	13.648	Mycobactin synthesis
MSMEG_4515c	mbtB	Rv2383	0.0034	7.853	Mycobactin synthesis
MSMEG_6553c	irtB	Rv1349	0.0149	25	Mycobatin transport/assimilation
MSMEG_0429c	-	-	0.0361	7.967	putative ferric uptake regulator
MSMEG_0788c	-	Rv0412c	0.001	15.402	putative conserved membrane protein
MSMEG_1319c	-	-	0.0402	6.96	Asp/Glu racemase
MSMEG_1482c	-	-	0.0294	5.153	methyltransferase
MSMEG_1701c	deoD	Rv3307	0.0377	5.317	purine nucleotide phosphorylase
MSMEG_1703	amiA1	Rv3305c	0.0174	5.013	amidohydrolase
MSMEG_2914	-	-	0.0139	18	L-idonate 5-dehydrogenase
MSMEG_3121	-	Rv1460	0.0284	40	DNA-binding protein
MSMEG_3145	ripA	Rv1477	0.03	5.454	secreted cell wall-associated hydrolase
MSMEG_3199	nadA	Rv1594	0.0248	15	iron ion binding, quinolinate synthetase complex, A subunit
MSMEG_3631	blaR	Rv1845c	0.0204	6.206	integral membrane protein
MSMEG_3827	-	-	0.0241	5.691	glutamine synthetase
MSMEG_4916	glgE	Rv1327c	0.0005	41	alpha-amylase family protein
MSMEG_4938c	atpA	Rv1308	0.0051	8.473	ATP synthase F1, alpha subunit
MSMEG_4942c	atpB	Rv1304	0.008	7.181	ATP synthase F0, A subunit
MSMEG_4979c	cysD	Rv1285	0.0247	6.968	sulfate adenylyltransferase, small subunit
MSMEG_5050c	map	-	0.0442	6.44	methionine aminopeptidase, type I
MSMEG_5613c	-	Rv0912	0.0232	6	probable conserved transmembrane protein
MSMEG_5785	-	Rv0817c	0.0149	7.239	probable exported protein
MSMEG_5884	-	-	0.0284	8.757	3-hydroxyisobutyrate dehydrogenase family protein
MSMEG_6575	lipE	Rv3775	0.0114	5.605	beta-lactamase
MSMEG_6596c	-	Rv2172c	0.0323	7	conserved hypothetical protein
MSMEG_6738c	-	-	0.0284	5.134	probable transcriptional regulator YdhC
MSMEG_6855c	-	-	0.0181	6.702	carboxyvinyl-carboxyphosphonate phosphorylmutase
MSMEG_6900c	ponA1	Rv0050	0.0202	12	penicillin-binding protein 1

## Sheet: g
Dataset 1g: List of genes over-represented when comparing wt high iron library with ΔfxbA low iron library.
MSMEG number	GENE	P-value	Ratio	Predicted product/function
MSMEG_1978	groEL	0.0101024	0.128233	chaperonin GroL
MSMEG_2070c	-	0.0217618	0.0924571	acyl-CoA dehydrogenase family protein
MSMEG_2150c	-	0.0162371	0	Possible transposase
MSMEG_2450	-	0.00234304	0.0175058	adenosylmethionine--8-amino-7-oxononanoate transaminase
MSMEG_2619	-	0.00682691	0.171244	Possible integral membrane efflux protein EfpA
MSMEG_6202	-	0.00462599	0.140947	secreted or outer membrane protein

## Sheet: h
Dataset 1h: List of genes under-represented when comparing wt high iron library to ΔmbtD low iron library. In peach: genes with a known role in mycobactin-mediated iron uptake. In yellow: genes with a known role in exochelin-mediated iron uptake.
MSMEG number	GENE	Rv number	P-value	Ratio	Predicted product/function
MSMEG_0012	fxuC	-	0.001	69	exochelin transport
MSMEG_0013	fxuA	-	0.002	30.991	exochelin transport
MSMEG_0020c	fxuD	-	0.008	14.914	exochelin transport
MSMEG_4512c	mbtD	Rv2381c	0.018	10.719	mycobactin synthesis
MSMEG_0080c	espH	Rv3867	0.004	6.591	ESX-1 secretion-associated protein
MSMEG_0177	-	-	0.003	18.534	ABC polar amino acid family protein transporter, inner membrane subunit
MSMEG_0205c	-	-	0.029	5.884	tetracenomycin polyketide synthesis hydroxylase TcmH
MSMEG_0306	nat	Rv3566c	0.002	8.811	arylamine N-acetyltransferase
MSMEG_0568c	-	-	0.009	10.938	radical SAM domain protein
MSMEG_0591	rhaB	-	0.009	9.958	rhamnulokinase
MSMEG_0605c	-	Rv0272c	0.01	13.516	conserved hypothetical
MSMEG_0610	-	-	0.019	6.277	beta-lactamase
MSMEG_0811	-	Rv1138c	0.036	10.21	Possible oxidoreductase
MSMEG_1572	-	-	0.023	13.982	transcriptional regulator, GntR family protein
MSMEG_1705	-	-	0.001	8.24	D-xylose transport ATP-binding protein XylG
MSMEG_1741c	-	-	0.025	29	TetR-family protein transcriptional regulator
MSMEG_1746	-	Rv1726	0.032	5.334	Probable oxidoreductase
MSMEG_1977	-	-	0.024	5.553	alcohol dehydrogenase
MSMEG_2207	-	-	0.007	22	beta-ketothiolase
MSMEG_2463	-	-	0.034	8	nicotine dehydrogenase chain A
MSMEG_2483	-	Rv1773c	0.023	12.118	ranscriptional regulator, IclR family protein
MSMEG_2504c	-	-	0.028	8	3-isopropylmalate dehydratase small subunit
MSMEG_2535	-	-	0.004	22	dehydrogenase/reductase SDR family protein member 10
MSMEG_2552c	-	-	0.01	5.195	aldehyde dehydrogenase (NAD) family protein
MSMEG_2636c	-	-	0.032	9	regulatory protein, LacI
MSMEG_2710c	-	-	0.032	9	hypothetical protein
MSMEG_2887c	-	-	0.026	5.165	conserved hypothetical protein
MSMEG_2950	-	-	0.023	6.54	carbon monoxide dehydrogenase, medium chain
MSMEG_2986c	-	-	0.032	10	amidohydrolase, AtzE family protein
MSMEG_3094c	-	-	0.013	13.976	oxidoreductase, zinc-binding dehydrogenase family protein
MSMEG_3147	moxR	Rv1479	0.03	16.407	ATPase
MSMEG_3270	-	-	0.012	9.852	SN-glycerol-3-phosphate ABC transporter, ATP-binding protein
MSMEG_3387c	-	-	0.024	14.914	aldehyde dehydrogenase (NAD) family protein
MSMEG_3393	-	-	0.024	6.987	putative acyl-CoA dehydrogenase
MSMEG_3445	-	-	0.028	6.985	5,10-methylenetetrahydromethanopterin reductase
MSMEG_3483	-	Rv1864c	0.045	18.642	mosc domain protein
MSMEG_3485c	-	-	0.05	6.628	putative ECF sigma factor RpoE1
MSMEG_3631	blaR	Rv1845c	0.009	15.38	integral membrane protein, metal ion binding, possible sensor-transducer protein
MSMEG_3635c	-	-	0.005	6.238	iron(III)-transport system permease protein SfuB
MSMEG_3636c	-	-	0.005	11.593	ferric iron-binding periplasmic protein of ABC transporter
MSMEG_3730c	-	-	0.001	10.33	helix-turn-helix, Fis-type, putative next to KatG
MSMEG_3789	-	-	0.041	15.101	inner membrane permease YgbN
MSMEG_4095c	-	-	0.032	15	putative monooxygenase
MSMEG_4317	-	Rv2227	0.023	13.982	conserved hypothetical protein
MSMEG_4318	-	-	0.006	17.926	hypothetical protein, menbrane transport
MSMEG_4463c	-	Rv2314c	0.038	8.769	CalR5 protein
MSMEG_4590c	ssuD	-	0.032	7.292	oxidation reduction
MSMEG_4626c	-	-	0.012	6.059	ribonuclease, Rne/Rng family protein
MSMEG_4753	bcp	Rv2521	0.036	5.393	Probable bacterioferritin comigratory protein Bcp
MSMEG_4821c	-	-	0.021	17	conserved hypothetical protein
MSMEG_4916	glgE	Rv1327c	0.002	19.109	alpha-amylase family protein close to iron cluster, Probable glucanase GlgE
MSMEG_4977c	-	-	0.012	5.053	3'(2'),5'-bisphosphate nucleotidase, putative
MSMEG_5025c	-	-	0.03	11.285	putative transcriptional regulator
MSMEG_5208c	-	Rv1972	0.026	5.593	Probable conserved Mce associated membrane protein
MSMEG_5492	accD2	Rv0974c	0.021	6.277	acetyl-CoA carboxylase carboxyltransferase
MSMEG_5613c	-	Rv0912	0.023	6	probable conserved transmembrane protein
MSMEG_5726	-	-	0.014	5.22	conserved hypothetical protein
MSMEG_5732c	-	Rv3093c	0.016	8.763	Hypothetical oxidoreductase
MSMEG_5835c	-	Rv0785	0.006	5.869	fumarate reductase/succinate dehydrogenase flavoprotein
MSMEG_5911	-	-	0.005	21	AraC family protein transcriptional regulator
MSMEG_5943	-	Rv3538	0.011	7.292	putative peroxisomal multifunctional enzyme type 2
MSMEG_6001	echA20	Rv3550	0.027	10.938	enoyl-CoA hydratase
MSMEG_6063c	-	-	0.021	7.083	Fe uptake system integral membrane protein
MSMEG_6091c	clpC1	Rv3596c	0.04	17	negative regulator of genetic competence ClpC/mecB
MSMEG_6264	-	-	0.027	5.658	putative oxidoreductase
MSMEG_6299	-	-	0.004	8.565	glyoxylate reductase
MSMEG_6419	-	Rv3839	0.013	28.173	conserved hypothetical protein
MSMEG_6481c	-	-	0.01	9.241	conserved hypothetical protein
MSMEG_6567c	-	-	0.028	16	iron-dependent peroxidase
MSMEG_6695c	-	-	0.015	20	cytochrome P450
MSMEG_6702	-	-	0.028	6.242	[NADP+] succinate-semialdehyde dehydrogenase
MSMEG_6855c	-	-	0.006	24.701	carboxyvinyl-carboxyphosphonate phosphorylmutase

## Sheet: i
Dataset 1i: List of genes over-represented when comparing wt high iron library with ΔmbtD low iron library.
MSMEG number	GENE	P-value	Ratio	Predicted product/function
MSMEG_0935	-	0.00837441	0.0399068	2,3-bisphosphoglycerate-dependent phosphoglycerate mutase
MSMEG_2070c	-	0.0161976	0.0954436	acyl-CoA dehydrogenase family protein
MSMEG_2617	cobB	0.0162371	0	cobyrinic Acid a,c-diamide synthase
MSMEG_4241	-	0.0186056	0	possible conserved integral membrane protein
MSMEG_4514c	mbtT	0.0141321	0.0462504	Thioesterase domain protein
MSMEG_5263	greA	0.0220857	0.0418187	transcription elongation factor GreA
MSMEG_5800c	purF	0.0084642	0	amidophosphoribosyltransferase

## Sheet: j
Dataset 1j: List of genes under-represented when comparing wt high iron library to ΔmbtDΔfxbA low iron library. In peach: genes with a known role in mycobactin-mediated iron uptake. In yellow: genes with a known role in exochelin-mediated iron uptake.
MSMEG number	GENE	Rv number	P-value	Ratio	Predicted product/function
MSMEG_0014c	fxbA	-	0.003	71	Exochelin synthesis
MSMEG_0241c	mmpl 11	Rv0202c	0	21.931	MmpL11 (heme acquisition)
MSMEG_0965	mspA	-	0.036	10.771	Porin
MSMEG_4512c	mbtD	Rv2381c	0.009	22	Mycobactin synthesis
MSMEG_0005	gyrB	Rv0005	0.039	7.12	DNA gyrase, B subunit
MSMEG_0293c	-	-	0.012	5.017	Rieske [2Fe-2S] domain protein
MSMEG_0392c	-	-	0.016	5.453	putative glycosyl transferase
MSMEG_0480c	-	-	0.031	6.808	transcriptional regulator, GntR family protein
MSMEG_0547c	-	-	0.018	7.735	ISMsm5, transposase
MSMEG_0786c	pknG	Rv0410c	0.01	10.253	serine/threonine protein kinase
MSMEG_0798	-	-	0.037	8.967	hypothetical protein
MSMEG_0916c	-	Rv0472c	0.02	5.508	transcriptional regulator, TetR family protein
MSMEG_1048	-	-	0.045	12.247	probable enoyl-CoA hydratase
MSMEG_1158	-	-	0.046	6.551	5-oxovalerate dehydrogenase
MSMEG_1283	vapB30	Rv0623	0.021	29	probable ribbon-helix-helix transcription factor, family protein
MSMEG_1654	icd2	Rv0066c	0.021	7	isocitrate dehydrogenase, NADP-dependent
MSMEG_1712c	-	-	0.021	26	ABC transporter periplasmic-binding protein YtfQ
MSMEG_1866c	-	-	0.009	11.677	transposase B
MSMEG_2141	-	-	0.039	6.094	gp35 protein
MSMEG_2175c	-	-	0.005	27	nitrilotriacetate monooxygenase component A
MSMEG_2225c	-	Rv1353c	0.032	24	transcriptional regulator, TetR family protein
MSMEG_2469c	-	-	0.005	5.346	AMP-dependent synthetase and ligase
MSMEG_2824	-	-	0.001	5.076	IS1549, transposase
MSMEG_2883c	-	-	0.003	5.264	feruloyl-CoA synthetase
MSMEG_2963	-	Rv2585c	0.004	8.694	bacterial extracellular solute-binding protein, family protein 5
MSMEG_3012c	-	-	0.032	7	acetyl-CoA acetyltransferases
MSMEG_3318c	-	-	0.038	6.266	oxidoreductase
MSMEG_3357	-	-	0.01	6.566	metal-dependent phosphohydrolase, HD subdomain
MSMEG_3376	-	-	0.041	5.646	beta-lactamase
MSMEG_3429	-	-	0.023	5.274	O-acyl transferase
MSMEG_3512c	cinA	Rv1901	0.036	5.228	competence damage-inducible protein A
MSMEG_3631	-	Rv1845c	0.031	9.114	integral membrane protein
MSMEG_3635c	-	-	0	86	iron(III)-transport system permease protein SfuB
MSMEG_3636c	-	-	0.001	75	ferric iron-binding periplasmic protein of ABC transporter
MSMEG_3902c	-	Rv2115c	0	7.883	ATPase, AAA family protein
MSMEG_4004	-	-	0.028	38	3-oxoacyl-[acyl-carrier-protein] reductase
MSMEG_4036c	-	-	0.001	5.69	crotonobetaine/carnitine-CoA ligase
MSMEG_4090	-	-	0.039	5.48	putative IclR family protein transcriptional regulator
MSMEG_4091c	ssuD	-	0.016	13	nitrilotriacetate monooxygenase component A
MSMEG_4114c	menB	-	0.005	34	naphthoate synthase
MSMEG_4172c	-	-	0.006	5.148	D-ribose-binding periplasmic protein RbsB
MSMEG_4296c	-	Rv2224c	0	10.899	protease
MSMEG_4408c	-	-	0.032	6	integral membrane protein
MSMEG_4916	glgE	Rv1327c	0	41	alpha-amylase family protein
MSMEG_4977c	-	-	0.011	5.314	3'(2'),5'-bisphosphate nucleotidase, putative
MSMEG_5196	mpt83	Rv2873	0.04	5.805	fasciclin domain protein
MSMEG_5420	-	-	0.034	17	Tat-translocated enzyme
MSMEG_5494	fadE12	Rv0972c	0.024	5.523	acyl-CoA dehydrogenase fadE12
MSMEG_5529	-	-	0.035	6.144	hypothetical protein
MSMEG_5589	mntH	Rv0924c	0.017	23	manganese transport protein
MSMEG_5613c	-	Rv0912	0.023	6	probable conserved transmembrane protein
MSMEG_5785	-	Rv0817c	0.031	5.127	probable exported protein
MSMEG_5911	-	-	0.034	5.981	AraC family protein transcriptional regulator
MSMEG_5931c	-	Rv3530c	0.023	8.544	short chain dehydrogenase
MSMEG_6113c	dacB	Rv3627c	0.03	5.093	D-alanyl-D-alanine carboxypeptidase/D-alanyl-D-alanine-endopeptidase
MSMEG_6235	-	Rv3699	0.014	22	thiopurine S-methyltransferase (tpmt) superfamily protein
MSMEG_6477	msrA	Rv0137c	0.006	10	methionine-S-sulfoxide reductase

[truncated: 1 more sheets: k]
